# Supplementary material for: Temperature-adaptive hydrogel optical waveguide with soft tissue-affinity for thermal regulated interventional photomedicine
Source: Nat Commun. 2022 Dec 16;13:7789. doi: 10.1038/s41467-022-35440-w (PMC9758120; doi:10.1038/s41467-022-35440-w)
Supplement: Supplementary file 4 — Source Data [file 41467_2022_35440_MOESM4_ESM.xlsx]

## Sheet: Figure 3c
Attenuation (dB/cm)	THFOW2500	THFOW1500	THFOW1200	THFOW800
450	0.22	0.27	0.36	0.44
	0.26	0.29	0.3547	0.38
	0.24	0.3	0.39	0.41
515	0.18	0.26	0.3	0.38
	0.19	0.23	0.36	0.42
	0.21	0.28	0.32	0.39
650	0.16	0.24	0.25	0.34
	0.19	0.27	0.28	0.32
	0.17	0.23	0.26	0.35

## Sheet: Figure 3d
	THFOW2500		THFOW1500		THFOW1200		THFOW800
Fiber length (cm)	light attenuation (dB)	Y error	light attenuation (dB)	Y error	light attenuation (dB)	Y error	light attenuation (dB)	Y error
0	0.01	0.001	0.01	0.001	0.01	0.001	0.01	0.001
3	-0.898	0.05785	-1.059	0.1	-1.147	0.123	-1.367	0.14
6	-1.905	0.05824	-2.182	0.124	-2.272	0.066	-2.33	0.157
9	-2.9026	0.15606	-3.216	0.21	-3.312	0.117	-3.44	0.183
12	-3.99	0.15445	-4.347	0.173	-4.454	0.154	-4.558	0.161

## Sheet: Figure 4c
First cycle		Second cycle		Third cycle		4th cycle		5th cycle		6th cycle		7th cycle
times	light intensity	times	light intensity	times	light intensity	times	light intensity	times	light intensity	times	light intensity	times	light intensity
0	7.21818e-06	5.865	7.2e-06	11.997	7e-06	17.729	7.22667e-06	24.261	7.21333e-06	29.86	6.964e-06	35.925	7.26e-06
0.067	7.2e-06	5.931	2e-06	12.064	1.73333e-06	17.796	1.66667e-06	24.328	4.06e-06	29.927	2.76e-06	35.992	3.98e-06
0.133	7.2e-06	6.931	3.8e-06	12.13	1.86667e-06	18.796	2.6e-06	24.394	2.3e-06	30.926	1.76e-06	36.058	2.39111e-06
0.2	7.2e-06	6.998	4.2e-06	12.197	2e-06	18.862	3e-06	24.461	1.86e-06	30.993	1.96e-06	36.125	1.81333e-06
0.267	1.81818e-06	7.064	4.6e-06	12.264	2.13333e-06	18.929	3.26667e-06	24.528	1.86e-06	31.06	2.16e-06	36.192	1.52444e-06
0.333	2.18182e-06	7.131	4.8e-06	12.33	2.13333e-06	18.996	3.66667e-06	26.727	7.052e-06	31.126	2.36e-06	38.391	7.04222e-06
2.533	7.23636e-06	7.198	5.2e-06	14.53	6.48e-06	19.062	3.93333e-06	26.794	7.074e-06	31.193	2.66e-06	38.458	7.08556e-06
2.599	7.25455e-06	7.264	5.4e-06	14.596	6.64e-06	19.129	4.33333e-06	26.861	7.074e-06	31.26	2.96e-06	38.524	7.12889e-06
2.666	7.27273e-06	9.464	7.16e-06	14.663	6.76e-06	21.328	7.18667e-06	26.927	7.074e-06	33.459	7.03e-06	38.591	7.17222e-06
2.733	7.29091e-06	9.531	7.16e-06	14.73	6.88e-06	21.395	7.2e-06	26.994	7.096e-06	33.526	7.05e-06	38.658	7.20111e-06
2.799	7.30909e-06	9.597	7.16e-06	14.796	6.97333e-06	21.462	7.21333e-06	27.06	7.096e-06	33.593	7.07e-06	38.724	7.23e-06
2.866	7.32727e-06	9.664	7.16e-06	14.863	7.05333e-06	21.528	7.22667e-06	27.127	7.096e-06	33.659	7.08e-06	38.791	7.24444e-06
2.933	7.34545e-06	9.73	7.18e-06	14.93	7.12e-06	21.595	7.24e-06	27.194	7.096e-06	33.726	7.1e-06	38.858	7.27333e-06
2.999	7.34545e-06	9.797	7.18e-06	14.996	7.18667e-06	21.662	7.25333e-06	27.26	7.118e-06	33.793	7.11e-06	38.924	7.28778e-06
3.066	7.34545e-06	9.864	7.18e-06	15.063	7.22667e-06	21.728	7.25333e-06	27.327	7.118e-06	33.859	7.12e-06	38.991	7.30222e-06
3.133	7.36364e-06	9.93	7.18e-06	15.13	7.26667e-06	21.795	7.26667e-06	27.394	7.118e-06	33.926	7.14e-06	39.058	7.33111e-06
3.199	7.38182e-06	9.997	7.18e-06	15.196	7.29333e-06	21.862	7.26667e-06	27.46	7.118e-06	33.993	7.15e-06	39.124	7.34556e-06
3.266	7.38182e-06	10.064	7.18e-06	15.263	7.32e-06	21.928	7.28e-06	27.527	7.118e-06	34.059	7.15e-06	39.191	7.34556e-06
3.333	7.4e-06	10.13	7.18e-06	15.33	7.34667e-06	21.995	7.28e-06	27.594	7.118e-06	34.126	7.16e-06	39.258	7.36e-06
3.399	7.41818e-06	10.197	7.18e-06	15.396	7.36e-06	22.062	7.29333e-06	27.66	7.118e-06	34.192	7.17e-06	39.324	7.37444e-06
3.466	7.41818e-06	10.264	7.18e-06	15.463	7.37333e-06	22.128	7.29333e-06	27.727	7.118e-06	34.259	7.18e-06	39.391	7.37444e-06
3.533	7.43636e-06	10.33	7.18e-06	15.53	7.38667e-06	22.195	7.29333e-06	27.794	7.118e-06	34.326	7.19e-06	39.458	7.38889e-06
3.599	7.45455e-06	10.397	7.18e-06	15.596	7.4e-06	22.262	7.30667e-06	27.86	7.118e-06	34.392	7.2e-06	39.524	7.40333e-06
3.666	7.47273e-06	10.464	7.18e-06	15.663	7.4e-06	22.328	7.30667e-06	27.927	7.118e-06	34.459	7.2e-06	39.591	7.40333e-06
3.732	7.47273e-06	10.53	7.16e-06	15.73	7.4e-06	22.395	7.30667e-06	27.994	7.118e-06	34.526	7.21e-06	39.658	7.40333e-06
3.799	7.49091e-06	10.597	7.16e-06	15.796	7.38667e-06	22.462	7.30667e-06	28.06	7.096e-06	34.592	7.21e-06	39.724	7.41778e-06
3.866	7.50909e-06	10.664	7.16e-06	15.863	7.38667e-06	22.528	7.30667e-06	28.127	7.096e-06	34.659	7.22e-06	39.791	7.41778e-06
3.932	7.54545e-06	10.73	7.14e-06	15.93	7.37333e-06	22.595	7.30667e-06	28.194	7.096e-06	34.726	7.22e-06	39.857	7.43222e-06
3.999	7.58182e-06	10.797	7.14e-06	15.996	7.36e-06	22.661	7.30667e-06	28.26	7.096e-06	34.792	7.23e-06	39.924	7.43222e-06
4.066	7.61818e-06	10.864	7.14e-06	16.063	7.34667e-06	22.728	7.30667e-06	28.327	7.096e-06	34.859	7.23e-06	39.991	7.43222e-06
4.132	7.63636e-06	10.93	7.12e-06	16.129	7.33333e-06	22.795	7.29333e-06	28.394	7.096e-06	34.926	7.23e-06	40.057	7.44667e-06
4.199	7.67273e-06	10.997	7.12e-06	16.196	7.32e-06	22.861	7.29333e-06	28.46	7.096e-06	34.992	7.24e-06	40.124	7.44667e-06
4.266	7.69091e-06	11.064	7.12e-06	16.263	7.30667e-06	22.928	7.29333e-06	28.527	7.096e-06	35.059	7.24e-06	40.191	7.44667e-06
4.332	7.69091e-06	11.13	7.1e-06	16.329	7.30667e-06	22.995	7.29333e-06	28.594	7.096e-06	35.126	7.24e-06	40.257	7.44667e-06
4.399	7.69091e-06	11.197	7.1e-06	16.396	7.29333e-06	23.061	7.29333e-06	28.66	7.096e-06	35.192	7.24e-06	40.324	7.46111e-06
4.466	7.69091e-06	11.264	7.08e-06	16.463	7.29333e-06	23.128	7.28e-06	28.727	7.096e-06	35.259	7.25e-06	40.391	7.46111e-06
4.532	7.69091e-06	11.33	7.08e-06	16.529	7.29333e-06	23.195	7.28e-06	28.793	7.096e-06	35.326	7.25e-06	40.457	7.46111e-06
4.599	7.69091e-06	11.397	7.06e-06	16.596	7.28e-06	23.261	7.28e-06	28.86	7.096e-06	35.392	7.25e-06	40.524	7.46111e-06
4.666	7.67273e-06	11.463	7.06e-06	16.663	7.28e-06	23.328	7.26667e-06	28.927	7.074e-06	35.459	7.25e-06	40.591	7.46111e-06
4.732	7.63636e-06	11.53	7.06e-06	16.729	7.28e-06	23.395	7.26667e-06	28.993	7.074e-06	35.526	7.25e-06	40.657	7.46111e-06
4.799	7.58182e-06	11.597	7.04e-06	16.796	7.28e-06	23.461	7.25333e-06	29.06	7.074e-06	35.592	7.25e-06	40.724	7.47556e-06
4.866	7.54545e-06	11.663	7.04e-06	16.863	7.28e-06	23.528	7.25333e-06	29.127	7.052e-06	35.659	7.26e-06	40.791	7.47556e-06
4.932	7.50909e-06	11.73	7.04e-06	16.929	7.28e-06	23.595	7.25333e-06	29.193	7.008e-06	35.725	7.26e-06	40.857	7.47556e-06
4.999	7.47273e-06	11.797	7.02e-06	16.996	7.26667e-06	23.661	7.24e-06	29.26	6.942e-06	35.792	7.26e-06	40.924	7.47556e-06
5.066	7.43636e-06	11.863	7.02e-06	17.063	7.26667e-06	23.728	7.24e-06	29.327	6.898e-06	35.859	7.26e-06	40.991	7.47556e-06
5.132	7.4e-06	11.93	7e-06	17.129	7.26667e-06	23.795	7.22667e-06	29.393	6.898e-06	35.925	7.26e-06	41.057	7.47556e-06
5.199	7.36364e-06	11.997	7e-06	17.196	7.25333e-06	23.861	7.22667e-06	29.46	6.92e-06			41.124	7.47556e-06
5.266	7.34545e-06			17.263	7.25333e-06	23.928	7.22667e-06	29.527	6.92e-06			41.191	7.47556e-06
5.332	7.30909e-06			17.329	7.24e-06	23.995	7.22667e-06	29.593	6.92e-06			41.257	7.47556e-06
5.399	7.27273e-06			17.396	7.24e-06	24.061	7.22667e-06	29.66	6.942e-06			41.324	7.47556e-06
5.465	7.25455e-06			17.463	7.24e-06	24.128	7.22667e-06	29.727	6.942e-06
5.532	7.23636e-06			17.529	7.22667e-06	24.195	7.22667e-06	29.793	6.942e-06
5.599	7.21818e-06			17.596	7.22667e-06	24.261	7.21333e-06	29.86	6.964e-06
5.665	7.21818e-06			17.662	7.22667e-06
5.732	7.2e-06			17.729	7.22667e-06
5.799	7.2e-06
5.865	7.2e-06

## Sheet: Figure 4d
31 ℃		34 ℃		37 ℃		40 ℃		43 ℃		46 ℃		49 ℃		52 ℃		55 ℃		58 ℃		61 ℃
chemical shift	Y value	chemical shift	Y value	chemical shift	Y value	chemical shift	Y value	chemical shift	Y value	chemical shift	Y value	chemical shift	Y value	chemical shift	Y value	chemical shift	Y value	chemical shift	Y value	chemical shift	Y value
-8.84533	14808.6	-8.84533	13208.4	-8.84533	11718.5	-8.84533	10228.7	-8.84533	8561.2	-8.84533	7073.66	-8.84533	5512.64	-8.84533	4019.84	-8.84533	2595.8	-8.84533	1315.63	-8.84533	-3.72818
-8.84487	14808.6	-8.84487	13208.4	-8.84487	11718.5	-8.84487	10228.6	-8.84487	8561.16	-8.84487	7073.66	-8.84487	5512.69	-8.84487	4019.78	-8.84487	2595.75	-8.84487	1315.63	-8.84487	-3.74824
-8.84441	14808.4	-8.84441	13208.4	-8.84441	11718.5	-8.84441	10228.7	-8.84441	8561.19	-8.84441	7073.51	-8.84441	5512.55	-8.84441	4019.86	-8.84441	2595.93	-8.84441	1315.42	-8.84441	-3.60396
-8.84395	14808.2	-8.84395	13208.3	-8.84395	11718.5	-8.84395	10228.6	-8.84395	8561.17	-8.84395	7073.4	-8.84395	5512.37	-8.84395	4019.74	-8.84395	2595.86	-8.84395	1315.42	-8.84395	-3.6169
-8.8435	14808	-8.8435	13208.2	-8.8435	11718.6	-8.8435	10228.5	-8.8435	8560.88	-8.8435	7073.34	-8.8435	5512.18	-8.8435	4019.6	-8.8435	2595.79	-8.8435	1315.35	-8.8435	-3.80517
-8.84304	14808.3	-8.84304	13208.1	-8.84304	11718.5	-8.84304	10228.4	-8.84304	8560.83	-8.84304	7073.42	-8.84304	5512.26	-8.84304	4019.6	-8.84304	2595.69	-8.84304	1315.51	-8.84304	-3.95145
-8.84258	14808.2	-8.84258	13208	-8.84258	11718.5	-8.84258	10228.4	-8.84258	8560.85	-8.84258	7073.45	-8.84258	5512.28	-8.84258	4019.52	-8.84258	2595.63	-8.84258	1315.33	-8.84258	-3.98368
-8.84212	14808	-8.84212	13208.1	-8.84212	11718.3	-8.84212	10228.4	-8.84212	8560.82	-8.84212	7073.25	-8.84212	5512.29	-8.84212	4019.45	-8.84212	2595.65	-8.84212	1315.28	-8.84212	-4.10101
-8.84166	14808	-8.84166	13208.2	-8.84166	11718.2	-8.84166	10228.4	-8.84166	8560.78	-8.84166	7073.22	-8.84166	5512.25	-8.84166	4019.52	-8.84166	2595.58	-8.84166	1315.22	-8.84166	-3.95419
-8.8412	14807.9	-8.8412	13208.1	-8.8412	11718.2	-8.8412	10228.3	-8.8412	8560.77	-8.8412	7073.25	-8.8412	5512.03	-8.8412	4019.46	-8.8412	2595.56	-8.8412	1315.22	-8.8412	-3.93623
-8.84075	14807.8	-8.84075	13207.9	-8.84075	11718.2	-8.84075	10228.3	-8.84075	8560.74	-8.84075	7073.29	-8.84075	5511.93	-8.84075	4019.49	-8.84075	2595.51	-8.84075	1315.17	-8.84075	-4.09796
-8.84029	14807.7	-8.84029	13207.8	-8.84029	11718	-8.84029	10228.1	-8.84029	8560.73	-8.84029	7073.26	-8.84029	5511.98	-8.84029	4019.38	-8.84029	2595.4	-8.84029	1315.01	-8.84029	-4.16747
-8.83983	14807.7	-8.83983	13207.9	-8.83983	11718.1	-8.83983	10228	-8.83983	8560.66	-8.83983	7073.3	-8.83983	5511.83	-8.83983	4019.41	-8.83983	2595.38	-8.83983	1314.94	-8.83983	-4.21777
-8.83937	14807.7	-8.83937	13207.8	-8.83937	11718.2	-8.83937	10228.1	-8.83937	8560.5	-8.83937	7073.28	-8.83937	5511.79	-8.83937	4019.13	-8.83937	2595.26	-8.83937	1314.85	-8.83937	-4.36427
-8.83891	14807.5	-8.83891	13207.7	-8.83891	11717.8	-8.83891	10227.9	-8.83891	8560.57	-8.83891	7073.18	-8.83891	5511.92	-8.83891	4019.02	-8.83891	2595.38	-8.83891	1314.89	-8.83891	-4.41726
-8.83845	14807.3	-8.83845	13207.6	-8.83845	11717.8	-8.83845	10227.9	-8.83845	8560.57	-8.83845	7073.1	-8.83845	5512.02	-8.83845	4019.27	-8.83845	2595.5	-8.83845	1314.96	-8.83845	-4.46876
-8.83799	14807.5	-8.83799	13207.6	-8.83799	11717.8	-8.83799	10227.9	-8.83799	8560.46	-8.83799	7072.99	-8.83799	5511.89	-8.83799	4019.25	-8.83799	2595.17	-8.83799	1314.76	-8.83799	-4.64357
-8.83754	14807.7	-8.83754	13207.4	-8.83754	11717.7	-8.83754	10227.7	-8.83754	8560.44	-8.83754	7072.88	-8.83754	5511.84	-8.83754	4019.15	-8.83754	2595.05	-8.83754	1314.65	-8.83754	-4.63068
-8.83708	14807.6	-8.83708	13207.4	-8.83708	11717.9	-8.83708	10227.8	-8.83708	8560.31	-8.83708	7072.76	-8.83708	5511.86	-8.83708	4018.92	-8.83708	2595.04	-8.83708	1314.69	-8.83708	-4.64214
-8.83662	14807.4	-8.83662	13207.2	-8.83662	11717.9	-8.83662	10227.8	-8.83662	8560.29	-8.83662	7072.53	-8.83662	5511.77	-8.83662	4018.87	-8.83662	2595.05	-8.83662	1314.55	-8.83662	-4.64792
-8.83616	14807.4	-8.83616	13207.2	-8.83616	11717.7	-8.83616	10227.7	-8.83616	8560.05	-8.83616	7072.61	-8.83616	5511.75	-8.83616	4018.84	-8.83616	2595.15	-8.83616	1314.52	-8.83616	-4.61083
-8.8357	14807.3	-8.8357	13207.4	-8.8357	11717.5	-8.8357	10227.8	-8.8357	8559.89	-8.8357	7072.62	-8.8357	5511.63	-8.8357	4018.7	-8.8357	2594.95	-8.8357	1314.46	-8.8357	-4.64484
-8.83524	14807.3	-8.83524	13207.2	-8.83524	11717.6	-8.83524	10227.8	-8.83524	8559.99	-8.83524	7072.62	-8.83524	5511.53	-8.83524	4018.66	-8.83524	2594.83	-8.83524	1314.45	-8.83524	-4.76999
-8.83479	14807.2	-8.83479	13207.3	-8.83479	11717.5	-8.83479	10227.7	-8.83479	8560.03	-8.83479	7072.39	-8.83479	5511.45	-8.83479	4018.66	-8.83479	2594.83	-8.83479	1314.48	-8.83479	-4.62643
-8.83433	14807.1	-8.83433	13207.3	-8.83433	11717.2	-8.83433	10227.8	-8.83433	8559.96	-8.83433	7072.32	-8.83433	5511.42	-8.83433	4018.58	-8.83433	2594.82	-8.83433	1314.58	-8.83433	-4.86569
-8.83387	14807	-8.83387	13207.1	-8.83387	11717.2	-8.83387	10227.6	-8.83387	8559.97	-8.83387	7072.35	-8.83387	5511.52	-8.83387	4018.57	-8.83387	2594.85	-8.83387	1314.49	-8.83387	-4.73972
-8.83341	14807.1	-8.83341	13207.1	-8.83341	11717.1	-8.83341	10227.3	-8.83341	8560.08	-8.83341	7072.23	-8.83341	5511.46	-8.83341	4018.46	-8.83341	2594.72	-8.83341	1314.29	-8.83341	-4.72659
-8.83295	14807.1	-8.83295	13207.2	-8.83295	11717.1	-8.83295	10227.3	-8.83295	8560.03	-8.83295	7072.31	-8.83295	5511.46	-8.83295	4018.49	-8.83295	2594.66	-8.83295	1314.25	-8.83295	-4.83588
-8.83249	14807	-8.83249	13207.1	-8.83249	11717	-8.83249	10227.4	-8.83249	8559.85	-8.83249	7072.19	-8.83249	5511.26	-8.83249	4018.48	-8.83249	2594.59	-8.83249	1314.05	-8.83249	-4.93624
-8.83204	14807	-8.83204	13206.9	-8.83204	11717.1	-8.83204	10227.3	-8.83204	8559.78	-8.83204	7072.11	-8.83204	5511.12	-8.83204	4018.51	-8.83204	2594.69	-8.83204	1314.05	-8.83204	-4.83165
-8.83158	14806.7	-8.83158	13206.7	-8.83158	11716.9	-8.83158	10227.2	-8.83158	8559.86	-8.83158	7072.17	-8.83158	5511.1	-8.83158	4018.53	-8.83158	2594.76	-8.83158	1314.12	-8.83158	-4.87214
-8.83112	14806.7	-8.83112	13206.6	-8.83112	11716.9	-8.83112	10227.1	-8.83112	8559.71	-8.83112	7072.27	-8.83112	5511.02	-8.83112	4018.43	-8.83112	2594.63	-8.83112	1314.1	-8.83112	-4.99586
-8.83066	14806.8	-8.83066	13206.8	-8.83066	11717	-8.83066	10227.2	-8.83066	8559.63	-8.83066	7072.24	-8.83066	5510.82	-8.83066	4018.45	-8.83066	2594.8	-8.83066	1314.06	-8.83066	-5.05351
-8.8302	14806.7	-8.8302	13206.7	-8.8302	11717	-8.8302	10227	-8.8302	8559.74	-8.8302	7071.98	-8.8302	5510.81	-8.8302	4018.36	-8.8302	2594.71	-8.8302	1313.78	-8.8302	-5.13708
-8.82974	14806.6	-8.82974	13206.6	-8.82974	11716.9	-8.82974	10227	-8.82974	8559.63	-8.82974	7072.04	-8.82974	5510.93	-8.82974	4018.18	-8.82974	2594.44	-8.82974	1313.73	-8.82974	-5.29118
-8.82929	14806.5	-8.82929	13206.5	-8.82929	11717	-8.82929	10226.9	-8.82929	8559.56	-8.82929	7072.01	-8.82929	5510.95	-8.82929	4018.12	-8.82929	2594.45	-8.82929	1313.78	-8.82929	-5.27633
-8.82883	14806.5	-8.82883	13206.5	-8.82883	11716.8	-8.82883	10226.9	-8.82883	8559.52	-8.82883	7071.87	-8.82883	5510.8	-8.82883	4018.17	-8.82883	2594.36	-8.82883	1313.65	-8.82883	-5.33976
-8.82837	14806.4	-8.82837	13206.3	-8.82837	11716.7	-8.82837	10226.9	-8.82837	8559.31	-8.82837	7072.04	-8.82837	5510.74	-8.82837	4018.15	-8.82837	2594.28	-8.82837	1313.56	-8.82837	-5.49708
-8.82791	14806.3	-8.82791	13206.4	-8.82791	11716.8	-8.82791	10226.8	-8.82791	8559.24	-8.82791	7071.79	-8.82791	5510.72	-8.82791	4018.11	-8.82791	2594.21	-8.82791	1313.48	-8.82791	-5.63408
-8.82745	14806.3	-8.82745	13206.4	-8.82745	11716.6	-8.82745	10226.9	-8.82745	8559.25	-8.82745	7071.56	-8.82745	5510.57	-8.82745	4018.06	-8.82745	2594.09	-8.82745	1313.44	-8.82745	-5.47043
-8.82699	14806.3	-8.82699	13206.3	-8.82699	11716.6	-8.82699	10226.9	-8.82699	8559.21	-8.82699	7071.4	-8.82699	5510.72	-8.82699	4017.9	-8.82699	2594.06	-8.82699	1313.44	-8.82699	-5.36366
-8.82653	14806.4	-8.82653	13206.3	-8.82653	11716.6	-8.82653	10226.8	-8.82653	8559.18	-8.82653	7071.43	-8.82653	5510.72	-8.82653	4017.56	-8.82653	2594.04	-8.82653	1313.35	-8.82653	-5.43959
-8.82608	14806.1	-8.82608	13206.3	-8.82608	11716.3	-8.82608	10226.7	-8.82608	8558.98	-8.82608	7071.47	-8.82608	5510.52	-8.82608	4017.61	-8.82608	2593.88	-8.82608	1313.49	-8.82608	-5.67933
-8.82562	14805.9	-8.82562	13206.1	-8.82562	11716.3	-8.82562	10226.5	-8.82562	8558.89	-8.82562	7071.67	-8.82562	5510.45	-8.82562	4017.84	-8.82562	2593.83	-8.82562	1313.46	-8.82562	-5.85185
-8.82516	14805.8	-8.82516	13206	-8.82516	11716.3	-8.82516	10226.5	-8.82516	8558.92	-8.82516	7071.55	-8.82516	5510.34	-8.82516	4017.72	-8.82516	2593.86	-8.82516	1313.35	-8.82516	-5.89025
-8.8247	14805.9	-8.8247	13206.1	-8.8247	11716.3	-8.8247	10226.5	-8.8247	8558.81	-8.8247	7071.46	-8.8247	5510.3	-8.8247	4017.6	-8.8247	2593.88	-8.8247	1313.36	-8.8247	-5.94553
-8.82424	14805.9	-8.82424	13206.1	-8.82424	11716.2	-8.82424	10226.4	-8.82424	8558.88	-8.82424	7071.31	-8.82424	5510.48	-8.82424	4017.56	-8.82424	2593.95	-8.82424	1313.2	-8.82424	-5.94534
-8.82378	14805.9	-8.82378	13205.9	-8.82378	11716.2	-8.82378	10226.2	-8.82378	8558.89	-8.82378	7071.37	-8.82378	5510.36	-8.82378	4017.54	-8.82378	2593.82	-8.82378	1313.17	-8.82378	-6.05484
-8.82333	14805.7	-8.82333	13205.9	-8.82333	11716.2	-8.82333	10226.2	-8.82333	8558.75	-8.82333	7071.29	-8.82333	5510.14	-8.82333	4017.47	-8.82333	2593.75	-8.82333	1313.3	-8.82333	-5.96137
-8.82287	14805.5	-8.82287	13205.9	-8.82287	11716.1	-8.82287	10226.4	-8.82287	8558.86	-8.82287	7071.22	-8.82287	5510.16	-8.82287	4017.44	-8.82287	2593.72	-8.82287	1313.13	-8.82287	-6.03079
-8.82241	14805.4	-8.82241	13205.8	-8.82241	11715.9	-8.82241	10226.3	-8.82241	8558.89	-8.82241	7071.17	-8.82241	5510.09	-8.82241	4017.41	-8.82241	2593.67	-8.82241	1313.08	-8.82241	-6.06444
-8.82195	14805.5	-8.82195	13205.7	-8.82195	11715.8	-8.82195	10226.2	-8.82195	8558.83	-8.82195	7071.12	-8.82195	5509.95	-8.82195	4017.26	-8.82195	2593.68	-8.82195	1313.06	-8.82195	-6.02621
-8.82149	14805.6	-8.82149	13205.4	-8.82149	11715.9	-8.82149	10226.3	-8.82149	8558.55	-8.82149	7071.11	-8.82149	5509.89	-8.82149	4017.31	-8.82149	2593.68	-8.82149	1312.86	-8.82149	-6.23956
-8.82103	14805.8	-8.82103	13205.4	-8.82103	11715.9	-8.82103	10226.2	-8.82103	8558.6	-8.82103	7071.11	-8.82103	5510.01	-8.82103	4017.1	-8.82103	2593.62	-8.82103	1312.84	-8.82103	-6.29739
-8.82058	14805.5	-8.82058	13205.4	-8.82058	11715.8	-8.82058	10226	-8.82058	8558.51	-8.82058	7071.15	-8.82058	5509.82	-8.82058	4017.1	-8.82058	2593.5	-8.82058	1312.82	-8.82058	-6.27627
-8.82012	14805.4	-8.82012	13205.4	-8.82012	11715.8	-8.82012	10226	-8.82012	8558.54	-8.82012	7071.05	-8.82012	5509.83	-8.82012	4017.12	-8.82012	2593.29	-8.82012	1312.92	-8.82012	-6.28305
-8.81966	14805.4	-8.81966	13205.3	-8.81966	11715.8	-8.81966	10226	-8.81966	8558.48	-8.81966	7070.93	-8.81966	5509.8	-8.81966	4017.03	-8.81966	2593.19	-8.81966	1312.77	-8.81966	-6.3269
-8.8192	14805.4	-8.8192	13205.3	-8.8192	11715.7	-8.8192	10225.8	-8.8192	8558.36	-8.8192	7070.88	-8.8192	5509.78	-8.8192	4016.97	-8.8192	2593.31	-8.8192	1312.8	-8.8192	-6.59954
-8.81874	14805.2	-8.81874	13205.4	-8.81874	11715.5	-8.81874	10225.7	-8.81874	8558.18	-8.81874	7070.8	-8.81874	5509.78	-8.81874	4016.99	-8.81874	2593.29	-8.81874	1312.61	-8.81874	-6.55792
-8.81828	14805.1	-8.81828	13205.3	-8.81828	11715.6	-8.81828	10225.8	-8.81828	8558.24	-8.81828	7070.59	-8.81828	5509.77	-8.81828	4016.83	-8.81828	2593.12	-8.81828	1312.55	-8.81828	-6.45752
-8.81783	14805	-8.81783	13205.3	-8.81783	11715.7	-8.81783	10225.7	-8.81783	8558.44	-8.81783	7070.63	-8.81783	5509.73	-8.81783	4016.76	-8.81783	2592.98	-8.81783	1312.49	-8.81783	-6.58848
-8.81737	14805	-8.81737	13205.3	-8.81737	11715.5	-8.81737	10225.6	-8.81737	8558.4	-8.81737	7070.92	-8.81737	5509.67	-8.81737	4016.83	-8.81737	2592.93	-8.81737	1312.53	-8.81737	-6.60718
-8.81691	14805.1	-8.81691	13205.3	-8.81691	11715.4	-8.81691	10225.5	-8.81691	8558.2	-8.81691	7070.88	-8.81691	5509.53	-8.81691	4016.84	-8.81691	2593.08	-8.81691	1312.59	-8.81691	-6.58802
-8.81645	14804.9	-8.81645	13205.1	-8.81645	11715.4	-8.81645	10225.5	-8.81645	8558.08	-8.81645	7070.63	-8.81645	5509.38	-8.81645	4016.68	-8.81645	2593.03	-8.81645	1312.44	-8.81645	-6.6913
-8.81599	14805	-8.81599	13205.1	-8.81599	11715.3	-8.81599	10225.6	-8.81599	8557.98	-8.81599	7070.65	-8.81599	5509.28	-8.81599	4016.73	-8.81599	2593.01	-8.81599	1312.34	-8.81599	-6.75769
-8.81553	14805.1	-8.81553	13205.1	-8.81553	11715.1	-8.81553	10225.5	-8.81553	8558.17	-8.81553	7070.62	-8.81553	5509.38	-8.81553	4016.75	-8.81553	2592.9	-8.81553	1312.15	-8.81553	-6.87264
-8.81507	14804.8	-8.81507	13204.9	-8.81507	11715.2	-8.81507	10225.3	-8.81507	8557.97	-8.81507	7070.45	-8.81507	5509.28	-8.81507	4016.86	-8.81507	2592.86	-8.81507	1312.18	-8.81507	-7.11494
-8.81462	14804.8	-8.81462	13204.9	-8.81462	11715.1	-8.81462	10225.3	-8.81462	8557.94	-8.81462	7070.22	-8.81462	5509.41	-8.81462	4016.72	-8.81462	2592.95	-8.81462	1312.15	-8.81462	-7.24835
-8.81416	14804.8	-8.81416	13204.9	-8.81416	11715.2	-8.81416	10225.4	-8.81416	8557.99	-8.81416	7070.28	-8.81416	5509.23	-8.81416	4016.52	-8.81416	2592.77	-8.81416	1311.97	-8.81416	-7.19997
-8.8137	14804.8	-8.8137	13204.8	-8.8137	11715.1	-8.8137	10225.3	-8.8137	8557.87	-8.8137	7070.27	-8.8137	5509.08	-8.8137	4016.48	-8.8137	2592.8	-8.8137	1312.03	-8.8137	-6.93625
-8.81324	14804.7	-8.81324	13204.7	-8.81324	11715	-8.81324	10225.3	-8.81324	8557.66	-8.81324	7070.37	-8.81324	5509.15	-8.81324	4016.39	-8.81324	2592.57	-8.81324	1311.94	-8.81324	-6.96642
-8.81278	14804.7	-8.81278	13204.7	-8.81278	11714.9	-8.81278	10225.4	-8.81278	8557.88	-8.81278	7070.26	-8.81278	5508.93	-8.81278	4016.33	-8.81278	2592.6	-8.81278	1311.81	-8.81278	-7.25274
-8.81232	14804.6	-8.81232	13204.6	-8.81232	11714.8	-8.81232	10225.3	-8.81232	8557.5	-8.81232	7070.19	-8.81232	5508.85	-8.81232	4016.25	-8.81232	2592.4	-8.81232	1311.77	-8.81232	-7.28801
-8.81187	14804.5	-8.81187	13204.4	-8.81187	11714.8	-8.81187	10225	-8.81187	8557.41	-8.81187	7070.15	-8.81187	5508.74	-8.81187	4016.19	-8.81187	2592.23	-8.81187	1311.99	-8.81187	-7.29496
-8.81141	14804.4	-8.81141	13204.5	-8.81141	11714.9	-8.81141	10225.1	-8.81141	8557.57	-8.81141	7070.08	-8.81141	5508.85	-8.81141	4016.11	-8.81141	2592.44	-8.81141	1311.91	-8.81141	-7.29038
-8.81095	14804.4	-8.81095	13204.6	-8.81095	11714.9	-8.81095	10224.9	-8.81095	8557.61	-8.81095	7069.95	-8.81095	5508.87	-8.81095	4016.09	-8.81095	2592.39	-8.81095	1311.81	-8.81095	-7.29518
-8.81049	14804.2	-8.81049	13204.5	-8.81049	11715	-8.81049	10224.9	-8.81049	8557.52	-8.81049	7069.96	-8.81049	5508.84	-8.81049	4016.08	-8.81049	2592.53	-8.81049	1311.95	-8.81049	-7.31376
-8.81003	14804.2	-8.81003	13204.4	-8.81003	11714.9	-8.81003	10224.9	-8.81003	8557.32	-8.81003	7070.16	-8.81003	5508.88	-8.81003	4016.11	-8.81003	2592.5	-8.81003	1311.92	-8.81003	-7.42034
-8.80957	14804.4	-8.80957	13204.4	-8.80957	11714.5	-8.80957	10224.8	-8.80957	8557.1	-8.80957	7070.15	-8.80957	5508.87	-8.80957	4015.97	-8.80957	2592.24	-8.80957	1311.85	-8.80957	-7.49574
-8.80912	14804.3	-8.80912	13204.4	-8.80912	11714.4	-8.80912	10224.8	-8.80912	8557.28	-8.80912	7069.97	-8.80912	5508.63	-8.80912	4015.94	-8.80912	2592.16	-8.80912	1311.8	-8.80912	-7.49856
-8.80866	14804.2	-8.80866	13204.3	-8.80866	11714.5	-8.80866	10224.8	-8.80866	8557.3	-8.80866	7069.78	-8.80866	5508.51	-8.80866	4015.95	-8.80866	2592.26	-8.80866	1311.55	-8.80866	-7.43562
-8.8082	14804	-8.8082	13204.2	-8.8082	11714.6	-8.8082	10224.6	-8.8082	8557.39	-8.8082	7069.74	-8.8082	5508.55	-8.8082	4015.94	-8.8082	2592.28	-8.8082	1311.38	-8.8082	-7.48997
-8.80774	14803.9	-8.80774	13204	-8.80774	11714.5	-8.80774	10224.6	-8.80774	8557.41	-8.80774	7069.72	-8.80774	5508.34	-8.80774	4015.84	-8.80774	2591.99	-8.80774	1311.48	-8.80774	-7.61831
-8.80728	14803.9	-8.80728	13204	-8.80728	11714.4	-8.80728	10224.6	-8.80728	8557.36	-8.80728	7069.74	-8.80728	5508.16	-8.80728	4015.84	-8.80728	2591.92	-8.80728	1311.39	-8.80728	-7.81558
-8.80682	14803.9	-8.80682	13204.1	-8.80682	11714.5	-8.80682	10224.5	-8.80682	8557.26	-8.80682	7069.52	-8.80682	5508.24	-8.80682	4015.73	-8.80682	2591.97	-8.80682	1311.23	-8.80682	-7.85106
-8.80637	14803.8	-8.80637	13204.2	-8.80637	11714.4	-8.80637	10224.5	-8.80637	8557.2	-8.80637	7069.55	-8.80637	5508.29	-8.80637	4015.82	-8.80637	2592.18	-8.80637	1311.03	-8.80637	-7.92006
-8.80591	14803.8	-8.80591	13204.1	-8.80591	11714.2	-8.80591	10224.4	-8.80591	8556.9	-8.80591	7069.54	-8.80591	5508.35	-8.80591	4015.71	-8.80591	2591.94	-8.80591	1311.11	-8.80591	-7.85059
-8.80545	14803.8	-8.80545	13203.9	-8.80545	11714.1	-8.80545	10224.2	-8.80545	8556.86	-8.80545	7069.59	-8.80545	5508.33	-8.80545	4015.63	-8.80545	2591.78	-8.80545	1311.21	-8.80545	-7.86956
-8.80499	14803.7	-8.80499	13203.8	-8.80499	11714.1	-8.80499	10224.3	-8.80499	8556.86	-8.80499	7069.6	-8.80499	5508.33	-8.80499	4015.44	-8.80499	2591.84	-8.80499	1311.18	-8.80499	-8.06438
-8.80453	14803.7	-8.80453	13203.7	-8.80453	11714	-8.80453	10224.5	-8.80453	8556.89	-8.80453	7069.54	-8.80453	5508.24	-8.80453	4015.42	-8.80453	2591.77	-8.80453	1310.93	-8.80453	-8.08449
-8.80407	14803.6	-8.80407	13203.6	-8.80407	11714	-8.80407	10224.4	-8.80407	8556.84	-8.80407	7069.5	-8.80407	5508.31	-8.80407	4015.41	-8.80407	2591.69	-8.80407	1310.94	-8.80407	-8.09853
-8.80361	14803.5	-8.80361	13203.4	-8.80361	11714.1	-8.80361	10224.4	-8.80361	8556.83	-8.80361	7069.47	-8.80361	5508.43	-8.80361	4015.42	-8.80361	2591.61	-8.80361	1310.91	-8.80361	-8.21148
-8.80316	14803.2	-8.80316	13203.5	-8.80316	11713.9	-8.80316	10224.3	-8.80316	8556.69	-8.80316	7069.32	-8.80316	5508.29	-8.80316	4015.32	-8.80316	2591.51	-8.80316	1310.9	-8.80316	-8.34781
-8.8027	14803.2	-8.8027	13203.4	-8.8027	11713.9	-8.8027	10224.1	-8.8027	8556.53	-8.8027	7069.31	-8.8027	5508.09	-8.8027	4015.39	-8.8027	2591.39	-8.8027	1310.92	-8.8027	-8.52654
-8.80224	14803.3	-8.80224	13203.4	-8.80224	11714	-8.80224	10224.1	-8.80224	8556.62	-8.80224	7069.29	-8.80224	5507.89	-8.80224	4015.47	-8.80224	2591.41	-8.80224	1310.81	-8.80224	-8.42704
-8.80178	14803.2	-8.80178	13203.4	-8.80178	11714	-8.80178	10224.1	-8.80178	8556.76	-8.80178	7069.13	-8.80178	5507.79	-8.80178	4015.32	-8.80178	2591.32	-8.80178	1310.8	-8.80178	-8.23653
-8.80132	14803	-8.80132	13203.3	-8.80132	11713.9	-8.80132	10224	-8.80132	8556.72	-8.80132	7068.88	-8.80132	5507.81	-8.80132	4015.1	-8.80132	2591.32	-8.80132	1310.73	-8.80132	-8.48917
-8.80086	14803	-8.80086	13203.2	-8.80086	11713.7	-8.80086	10223.9	-8.80086	8556.57	-8.80086	7068.92	-8.80086	5507.8	-8.80086	4014.99	-8.80086	2591.29	-8.80086	1310.78	-8.80086	-8.52223
-8.80041	14802.9	-8.80041	13203.1	-8.80041	11713.4	-8.80041	10223.8	-8.80041	8556.35	-8.80041	7068.84	-8.80041	5507.73	-8.80041	4014.87	-8.80041	2591.29	-8.80041	1310.6	-8.80041	-8.47136
-8.79995	14803	-8.79995	13203	-8.79995	11713.5	-8.79995	10223.7	-8.79995	8556.51	-8.79995	7068.74	-8.79995	5507.69	-8.79995	4014.96	-8.79995	2591.27	-8.79995	1310.36	-8.79995	-8.53811
-8.79949	14803	-8.79949	13203.1	-8.79949	11713.5	-8.79949	10223.9	-8.79949	8556.53	-8.79949	7068.57	-8.79949	5507.57	-8.79949	4014.83	-8.79949	2591.19	-8.79949	1310.4	-8.79949	-8.51832
-8.79903	14802.9	-8.79903	13203.2	-8.79903	11713.5	-8.79903	10223.9	-8.79903	8556.46	-8.79903	7068.64	-8.79903	5507.55	-8.79903	4014.89	-8.79903	2590.93	-8.79903	1310.47	-8.79903	-8.72901
-8.79857	14802.8	-8.79857	13203.2	-8.79857	11713.4	-8.79857	10223.7	-8.79857	8556.43	-8.79857	7068.59	-8.79857	5507.58	-8.79857	4014.9	-8.79857	2590.91	-8.79857	1310.38	-8.79857	-8.74954
-8.79811	14802.8	-8.79811	13203.1	-8.79811	11713.3	-8.79811	10223.7	-8.79811	8556.29	-8.79811	7068.6	-8.79811	5507.55	-8.79811	4014.69	-8.79811	2591	-8.79811	1310.27	-8.79811	-8.79991
-8.79766	14802.7	-8.79766	13202.9	-8.79766	11713.4	-8.79766	10223.5	-8.79766	8555.98	-8.79766	7068.55	-8.79766	5507.51	-8.79766	4014.54	-8.79766	2590.95	-8.79766	1310.21	-8.79766	-8.79956
-8.7972	14802.5	-8.7972	13202.7	-8.7972	11713.4	-8.7972	10223.5	-8.7972	8556.09	-8.7972	7068.66	-8.7972	5507.49	-8.7972	4014.59	-8.7972	2590.77	-8.7972	1310.26	-8.7972	-8.79161
-8.79674	14802.5	-8.79674	13202.7	-8.79674	11713.3	-8.79674	10223.5	-8.79674	8555.95	-8.79674	7068.53	-8.79674	5507.46	-8.79674	4014.69	-8.79674	2590.7	-8.79674	1310.22	-8.79674	-8.78592
-8.79628	14802.5	-8.79628	13202.9	-8.79628	11713.3	-8.79628	10223.3	-8.79628	8556.08	-8.79628	7068.53	-8.79628	5507.31	-8.79628	4014.68	-8.79628	2590.62	-8.79628	1310.22	-8.79628	-8.78869
-8.79582	14802.4	-8.79582	13202.9	-8.79582	11713.2	-8.79582	10223.5	-8.79582	8556.1	-8.79582	7068.45	-8.79582	5507.31	-8.79582	4014.52	-8.79582	2590.65	-8.79582	1310.3	-8.79582	-8.9428
-8.79536	14802.5	-8.79536	13202.7	-8.79536	11713.2	-8.79536	10223.4	-8.79536	8555.89	-8.79536	7068.28	-8.79536	5507.08	-8.79536	4014.27	-8.79536	2590.62	-8.79536	1310.33	-8.79536	-9.15736
-8.79491	14802.3	-8.79491	13202.7	-8.79491	11713.2	-8.79491	10223.5	-8.79491	8555.87	-8.79491	7068.4	-8.79491	5507.08	-8.79491	4014.26	-8.79491	2590.65	-8.79491	1310.34	-8.79491	-9.21782
-8.79445	14802.3	-8.79445	13202.6	-8.79445	11713.1	-8.79445	10223.4	-8.79445	8555.88	-8.79445	7068.34	-8.79445	5507.21	-8.79445	4014.26	-8.79445	2590.54	-8.79445	1309.99	-8.79445	-9.34745
-8.79399	14802.1	-8.79399	13202.5	-8.79399	11713.1	-8.79399	10223.4	-8.79399	8555.95	-8.79399	7068.06	-8.79399	5507.17	-8.79399	4014.23	-8.79399	2590.5	-8.79399	1309.99	-8.79399	-9.27434
-8.79353	14802.1	-8.79353	13202.6	-8.79353	11712.9	-8.79353	10223.3	-8.79353	8555.75	-8.79353	7067.98	-8.79353	5507.1	-8.79353	4014.34	-8.79353	2590.35	-8.79353	1309.91	-8.79353	-9.30731
-8.79307	14802.1	-8.79307	13202.7	-8.79307	11712.9	-8.79307	10223.3	-8.79307	8555.72	-8.79307	7068.12	-8.79307	5506.85	-8.79307	4014.35	-8.79307	2590.41	-8.79307	1309.68	-8.79307	-9.27603
-8.79261	14802	-8.79261	13202.6	-8.79261	11712.9	-8.79261	10223.1	-8.79261	8555.69	-8.79261	7068.19	-8.79261	5506.74	-8.79261	4014.14	-8.79261	2590.49	-8.79261	1309.65	-8.79261	-9.29671
-8.79216	14801.9	-8.79216	13202.6	-8.79216	11712.9	-8.79216	10223.2	-8.79216	8555.68	-8.79216	7068.12	-8.79216	5506.8	-8.79216	4014.14	-8.79216	2590.42	-8.79216	1309.71	-8.79216	-9.41401
-8.7917	14801.9	-8.7917	13202.4	-8.7917	11712.8	-8.7917	10223.1	-8.7917	8555.41	-8.7917	7067.91	-8.7917	5506.69	-8.7917	4014.11	-8.7917	2590.37	-8.7917	1309.6	-8.7917	-9.42191
-8.79124	14802	-8.79124	13202.4	-8.79124	11712.6	-8.79124	10223.2	-8.79124	8555.39	-8.79124	7067.98	-8.79124	5506.61	-8.79124	4014.03	-8.79124	2590.14	-8.79124	1309.46	-8.79124	-9.49947
-8.79078	14802.1	-8.79078	13202.3	-8.79078	11712.6	-8.79078	10222.9	-8.79078	8555.48	-8.79078	7067.93	-8.79078	5506.62	-8.79078	4013.85	-8.79078	2590.25	-8.79078	1309.48	-8.79078	-9.65041
-8.79032	14801.8	-8.79032	13202	-8.79032	11712.6	-8.79032	10222.8	-8.79032	8555.34	-8.79032	7067.74	-8.79032	5506.87	-8.79032	4013.85	-8.79032	2590.23	-8.79032	1309.5	-8.79032	-9.87199
-8.78986	14801.6	-8.78986	13202	-8.78986	11712.6	-8.78986	10222.8	-8.78986	8555.37	-8.78986	7067.77	-8.78986	5506.76	-8.78986	4013.83	-8.78986	2590	-8.78986	1309.46	-8.78986	-9.85906
-8.7894	14801.7	-8.7894	13202.1	-8.7894	11712.6	-8.7894	10222.7	-8.7894	8555.3	-8.7894	7067.79	-8.7894	5506.61	-8.7894	4013.96	-8.7894	2589.86	-8.7894	1309.54	-8.7894	-9.73551
-8.78895	14801.8	-8.78895	13202.1	-8.78895	11712.5	-8.78895	10222.7	-8.78895	8555.38	-8.78895	7067.8	-8.78895	5506.4	-8.78895	4013.87	-8.78895	2589.94	-8.78895	1309.5	-8.78895	-9.70541
-8.78849	14801.8	-8.78849	13202.1	-8.78849	11712.3	-8.78849	10222.7	-8.78849	8555.34	-8.78849	7067.67	-8.78849	5506.31	-8.78849	4013.69	-8.78849	2589.92	-8.78849	1309.46	-8.78849	-9.78269
-8.78803	14801.7	-8.78803	13202	-8.78803	11712.3	-8.78803	10222.6	-8.78803	8555.14	-8.78803	7067.67	-8.78803	5506.45	-8.78803	4013.67	-8.78803	2589.91	-8.78803	1309.21	-8.78803	-9.93985
-8.78757	14801.5	-8.78757	13201.8	-8.78757	11712.4	-8.78757	10222.5	-8.78757	8554.87	-8.78757	7067.6	-8.78757	5506.42	-8.78757	4013.47	-8.78757	2590.04	-8.78757	1309.02	-8.78757	-9.95759
-8.78711	14801.5	-8.78711	13201.8	-8.78711	11712.2	-8.78711	10222.5	-8.78711	8554.84	-8.78711	7067.48	-8.78711	5506.33	-8.78711	4013.52	-8.78711	2590.07	-8.78711	1309.26	-8.78711	-9.93794
-8.78665	14801.5	-8.78665	13201.8	-8.78665	11712.1	-8.78665	10222.5	-8.78665	8554.97	-8.78665	7067.61	-8.78665	5506.25	-8.78665	4013.41	-8.78665	2589.83	-8.78665	1309.31	-8.78665	-9.99235
-8.7862	14801.4	-8.7862	13201.6	-8.7862	11712.1	-8.7862	10222.5	-8.7862	8554.97	-8.7862	7067.59	-8.7862	5506.22	-8.7862	4013.35	-8.7862	2589.68	-8.7862	1309.24	-8.7862	-10.0696
-8.78574	14801.3	-8.78574	13201.6	-8.78574	11712.2	-8.78574	10222.5	-8.78574	8554.92	-8.78574	7067.39	-8.78574	5506.2	-8.78574	4013.27	-8.78574	2589.61	-8.78574	1309.25	-8.78574	-10.1134
-8.78528	14801.3	-8.78528	13201.5	-8.78528	11712	-8.78528	10222.5	-8.78528	8554.86	-8.78528	7067.28	-8.78528	5506.27	-8.78528	4013.03	-8.78528	2589.54	-8.78528	1309.21	-8.78528	-10.189
-8.78482	14801.2	-8.78482	13201.6	-8.78482	11711.9	-8.78482	10222.5	-8.78482	8554.71	-8.78482	7067.23	-8.78482	5506.09	-8.78482	4013.08	-8.78482	2589.49	-8.78482	1309.16	-8.78482	-10.235
-8.78436	14801.1	-8.78436	13201.7	-8.78436	11712	-8.78436	10222.2	-8.78436	8554.73	-8.78436	7067.26	-8.78436	5505.96	-8.78436	4013.1	-8.78436	2589.52	-8.78436	1309.05	-8.78436	-10.121
-8.7839	14801.1	-8.7839	13201.5	-8.7839	11712	-8.7839	10222.1	-8.7839	8554.71	-8.7839	7067.16	-8.7839	5505.87	-8.7839	4013.25	-8.7839	2589.28	-8.7839	1309.09	-8.7839	-10.2156
-8.78345	14801	-8.78345	13201.3	-8.78345	11711.9	-8.78345	10222.2	-8.78345	8554.59	-8.78345	7067.16	-8.78345	5505.92	-8.78345	4013.15	-8.78345	2589.18	-8.78345	1309.04	-8.78345	-10.3314
-8.78299	14800.9	-8.78299	13201.2	-8.78299	11711.8	-8.78299	10222	-8.78299	8554.47	-8.78299	7067.17	-8.78299	5505.95	-8.78299	4013.35	-8.78299	2589.21	-8.78299	1308.89	-8.78299	-10.3927
-8.78253	14801	-8.78253	13201.2	-8.78253	11711.6	-8.78253	10221.8	-8.78253	8554.56	-8.78253	7067.01	-8.78253	5505.84	-8.78253	4013.44	-8.78253	2589.31	-8.78253	1308.78	-8.78253	-10.3992
-8.78207	14801	-8.78207	13201.3	-8.78207	11711.6	-8.78207	10221.9	-8.78207	8554.45	-8.78207	7066.93	-8.78207	5505.83	-8.78207	4013.31	-8.78207	2589.2	-8.78207	1308.71	-8.78207	-10.3775
-8.78161	14800.8	-8.78161	13201.4	-8.78161	11711.5	-8.78161	10222.1	-8.78161	8554.24	-8.78161	7066.76	-8.78161	5505.88	-8.78161	4013.09	-8.78161	2589.1	-8.78161	1308.69	-8.78161	-10.5278
-8.78115	14800.7	-8.78115	13201.4	-8.78115	11711.3	-8.78115	10222	-8.78115	8554.17	-8.78115	7066.8	-8.78115	5505.7	-8.78115	4012.98	-8.78115	2589.21	-8.78115	1308.53	-8.78115	-10.633
-8.7807	14800.9	-8.7807	13201.2	-8.7807	11711.4	-8.7807	10221.9	-8.7807	8554.26	-8.7807	7066.79	-8.7807	5505.68	-8.7807	4012.72	-8.7807	2589.1	-8.7807	1308.54	-8.7807	-10.6431
-8.78024	14800.9	-8.78024	13201	-8.78024	11711.5	-8.78024	10222	-8.78024	8554.47	-8.78024	7066.79	-8.78024	5505.68	-8.78024	4012.79	-8.78024	2589.1	-8.78024	1308.53	-8.78024	-10.755
-8.77978	14800.6	-8.77978	13200.8	-8.77978	11711.4	-8.77978	10222	-8.77978	8554.3	-8.77978	7066.66	-8.77978	5505.68	-8.77978	4012.74	-8.77978	2589.05	-8.77978	1308.44	-8.77978	-10.7216
-8.77932	14800.7	-8.77932	13200.7	-8.77932	11711.2	-8.77932	10221.8	-8.77932	8554.25	-8.77932	7066.63	-8.77932	5505.58	-8.77932	4012.74	-8.77932	2589.12	-8.77932	1308.42	-8.77932	-10.8237
-8.77886	14800.5	-8.77886	13200.6	-8.77886	11711.1	-8.77886	10221.7	-8.77886	8554.27	-8.77886	7066.52	-8.77886	5505.38	-8.77886	4012.63	-8.77886	2588.9	-8.77886	1308.23	-8.77886	-10.9102
-8.7784	14800.3	-8.7784	13200.7	-8.7784	11711	-8.7784	10221.7	-8.7784	8554.11	-8.7784	7066.54	-8.7784	5505.32	-8.7784	4012.76	-8.7784	2589.12	-8.7784	1308.26	-8.7784	-11.1171
-8.77794	14800.4	-8.77794	13200.7	-8.77794	11710.9	-8.77794	10221.6	-8.77794	8554.03	-8.77794	7066.59	-8.77794	5505.45	-8.77794	4012.44	-8.77794	2589.03	-8.77794	1308.36	-8.77794	-11.1212
-8.77749	14800.2	-8.77749	13200.7	-8.77749	11711	-8.77749	10221.5	-8.77749	8553.94	-8.77749	7066.64	-8.77749	5505.54	-8.77749	4012.28	-8.77749	2589.02	-8.77749	1308.31	-8.77749	-11.1245
-8.77703	14800.2	-8.77703	13200.9	-8.77703	11710.9	-8.77703	10221.6	-8.77703	8554.11	-8.77703	7066.69	-8.77703	5505.41	-8.77703	4012.28	-8.77703	2588.84	-8.77703	1308.27	-8.77703	-11.1082
-8.77657	14800.2	-8.77657	13200.8	-8.77657	11710.8	-8.77657	10221.4	-8.77657	8553.9	-8.77657	7066.48	-8.77657	5505.23	-8.77657	4012.24	-8.77657	2588.6	-8.77657	1308.26	-8.77657	-11.0798
-8.77611	14800.1	-8.77611	13200.4	-8.77611	11710.8	-8.77611	10221.3	-8.77611	8553.76	-8.77611	7066.39	-8.77611	5505.13	-8.77611	4012.27	-8.77611	2588.51	-8.77611	1308.2	-8.77611	-11.0413
-8.77565	14800	-8.77565	13200.6	-8.77565	11710.8	-8.77565	10221.2	-8.77565	8553.8	-8.77565	7066.17	-8.77565	5505.14	-8.77565	4012.25	-8.77565	2588.62	-8.77565	1308.14	-8.77565	-11.048
-8.77519	14800.2	-8.77519	13200.5	-8.77519	11710.9	-8.77519	10221.1	-8.77519	8554.05	-8.77519	7066.2	-8.77519	5505.02	-8.77519	4012.19	-8.77519	2588.64	-8.77519	1308.11	-8.77519	-11.0538
-8.77474	14800	-8.77474	13200.4	-8.77474	11710.9	-8.77474	10221.2	-8.77474	8553.97	-8.77474	7066.15	-8.77474	5505.06	-8.77474	4012.2	-8.77474	2588.47	-8.77474	1308.08	-8.77474	-10.9932
-8.77428	14800	-8.77428	13200.4	-8.77428	11710.9	-8.77428	10221.1	-8.77428	8553.78	-8.77428	7066.13	-8.77428	5504.9	-8.77428	4012.15	-8.77428	2588.48	-8.77428	1307.95	-8.77428	-10.9929
-8.77382	14800.1	-8.77382	13200.3	-8.77382	11711	-8.77382	10221	-8.77382	8553.75	-8.77382	7066.09	-8.77382	5504.78	-8.77382	4012.09	-8.77382	2588.43	-8.77382	1307.81	-8.77382	-11.2865
-8.77336	14800	-8.77336	13200.4	-8.77336	11710.7	-8.77336	10221.1	-8.77336	8553.69	-8.77336	7066.14	-8.77336	5504.87	-8.77336	4012.15	-8.77336	2588.44	-8.77336	1307.81	-8.77336	-11.3005
-8.7729	14799.8	-8.7729	13200.1	-8.7729	11710.6	-8.7729	10221	-8.7729	8553.63	-8.7729	7066.27	-8.7729	5504.8	-8.7729	4011.98	-8.7729	2588.19	-8.7729	1307.69	-8.7729	-11.5081
-8.77244	14799.7	-8.77244	13200.2	-8.77244	11710.6	-8.77244	10221.1	-8.77244	8553.55	-8.77244	7066.15	-8.77244	5504.7	-8.77244	4011.9	-8.77244	2588.26	-8.77244	1307.53	-8.77244	-11.5937
-8.77199	14799.7	-8.77199	13200.2	-8.77199	11710.6	-8.77199	10221.2	-8.77199	8553.42	-8.77199	7066.07	-8.77199	5504.72	-8.77199	4012.18	-8.77199	2588.3	-8.77199	1307.5	-8.77199	-11.5497
-8.77153	14799.6	-8.77153	13200	-8.77153	11710.4	-8.77153	10220.9	-8.77153	8553.37	-8.77153	7065.99	-8.77153	5504.64	-8.77153	4012.16	-8.77153	2588.34	-8.77153	1307.33	-8.77153	-11.5755
-8.77107	14799.6	-8.77107	13199.7	-8.77107	11710.4	-8.77107	10220.7	-8.77107	8553.21	-8.77107	7065.9	-8.77107	5504.69	-8.77107	4012.04	-8.77107	2588.3	-8.77107	1307.33	-8.77107	-11.4751
-8.77061	14799.6	-8.77061	13199.8	-8.77061	11710.5	-8.77061	10220.8	-8.77061	8553.3	-8.77061	7065.84	-8.77061	5504.7	-8.77061	4011.77	-8.77061	2588.26	-8.77061	1307.43	-8.77061	-11.7128
-8.77015	14799.6	-8.77015	13199.8	-8.77015	11710.5	-8.77015	10220.7	-8.77015	8553.35	-8.77015	7065.81	-8.77015	5504.61	-8.77015	4011.73	-8.77015	2588.1	-8.77015	1307.36	-8.77015	-11.8767
-8.76969	14799.5	-8.76969	13199.8	-8.76969	11710.4	-8.76969	10220.7	-8.76969	8553.26	-8.76969	7065.54	-8.76969	5504.49	-8.76969	4011.74	-8.76969	2588.08	-8.76969	1307.36	-8.76969	-11.8418
-8.76924	14799.5	-8.76924	13199.9	-8.76924	11710.4	-8.76924	10220.7	-8.76924	8553.35	-8.76924	7065.67	-8.76924	5504.42	-8.76924	4011.62	-8.76924	2587.75	-8.76924	1307.29	-8.76924	-11.8573
-8.76878	14799.4	-8.76878	13199.8	-8.76878	11710.4	-8.76878	10220.6	-8.76878	8553.27	-8.76878	7065.78	-8.76878	5504.48	-8.76878	4011.78	-8.76878	2587.65	-8.76878	1307.31	-8.76878	-11.9383
-8.76832	14799.3	-8.76832	13199.9	-8.76832	11710.2	-8.76832	10220.6	-8.76832	8553.02	-8.76832	7065.77	-8.76832	5504.55	-8.76832	4011.81	-8.76832	2587.75	-8.76832	1307.19	-8.76832	-11.9468
-8.76786	14799.3	-8.76786	13199.5	-8.76786	11710.1	-8.76786	10220.6	-8.76786	8553.08	-8.76786	7065.61	-8.76786	5504.48	-8.76786	4011.66	-8.76786	2587.69	-8.76786	1306.96	-8.76786	-11.9624
-8.7674	14799.2	-8.7674	13199.6	-8.7674	11710.3	-8.7674	10220.5	-8.7674	8553.18	-8.7674	7065.55	-8.7674	5504.37	-8.7674	4011.53	-8.7674	2587.66	-8.7674	1307	-8.7674	-11.96
-8.76694	14799.3	-8.76694	13199.5	-8.76694	11710.1	-8.76694	10220.5	-8.76694	8553.06	-8.76694	7065.61	-8.76694	5504.28	-8.76694	4011.55	-8.76694	2587.77	-8.76694	1307.12	-8.76694	-11.9333
-8.76648	14799.3	-8.76648	13199.4	-8.76648	11710.2	-8.76648	10220.4	-8.76648	8552.85	-8.76648	7065.54	-8.76648	5504.46	-8.76648	4011.47	-8.76648	2587.55	-8.76648	1307.19	-8.76648	-11.7154
-8.76603	14799	-8.76603	13199.3	-8.76603	11710	-8.76603	10220.4	-8.76603	8552.95	-8.76603	7065.53	-8.76603	5504.29	-8.76603	4011.27	-8.76603	2587.59	-8.76603	1306.98	-8.76603	-12.0141
-8.76557	14799	-8.76557	13199.4	-8.76557	11709.8	-8.76557	10220.3	-8.76557	8553.01	-8.76557	7065.28	-8.76557	5504.42	-8.76557	4011.13	-8.76557	2587.61	-8.76557	1306.86	-8.76557	-12.1162
-8.76511	14799	-8.76511	13199.4	-8.76511	11709.6	-8.76511	10220.3	-8.76511	8552.92	-8.76511	7065.36	-8.76511	5504.32	-8.76511	4011.29	-8.76511	2587.39	-8.76511	1306.88	-8.76511	-12.1651
-8.76465	14798.9	-8.76465	13199.4	-8.76465	11709.7	-8.76465	10220	-8.76465	8552.77	-8.76465	7065.34	-8.76465	5504.24	-8.76465	4011.42	-8.76465	2587.42	-8.76465	1307.01	-8.76465	-12.2215
-8.76419	14798.9	-8.76419	13199.5	-8.76419	11709.8	-8.76419	10220	-8.76419	8552.68	-8.76419	7065.34	-8.76419	5504.15	-8.76419	4011.43	-8.76419	2587.56	-8.76419	1306.93	-8.76419	-12.2901
-8.76373	14798.9	-8.76373	13199.5	-8.76373	11709.7	-8.76373	10220	-8.76373	8552.62	-8.76373	7065.2	-8.76373	5504.05	-8.76373	4011.22	-8.76373	2587.4	-8.76373	1306.69	-8.76373	-12.2611
-8.76328	14798.8	-8.76328	13199.3	-8.76328	11709.8	-8.76328	10220.1	-8.76328	8552.7	-8.76328	7065.28	-8.76328	5503.85	-8.76328	4010.97	-8.76328	2587.33	-8.76328	1306.57	-8.76328	-12.3705
-8.76282	14799	-8.76282	13199.3	-8.76282	11709.6	-8.76282	10220.2	-8.76282	8552.58	-8.76282	7065.25	-8.76282	5503.86	-8.76282	4011.06	-8.76282	2587.26	-8.76282	1306.62	-8.76282	-12.497
-8.76236	14798.8	-8.76236	13199.1	-8.76236	11709.7	-8.76236	10220.1	-8.76236	8552.53	-8.76236	7065.08	-8.76236	5503.76	-8.76236	4011.11	-8.76236	2587.23	-8.76236	1306.53	-8.76236	-12.5088
-8.7619	14798.6	-8.7619	13199	-8.7619	11709.5	-8.7619	10220	-8.7619	8552.42	-8.7619	7064.96	-8.7619	5503.69	-8.7619	4011	-8.7619	2587.3	-8.7619	1306.47	-8.7619	-12.5072
-8.76144	14798.5	-8.76144	13198.9	-8.76144	11709.6	-8.76144	10219.9	-8.76144	8552.49	-8.76144	7064.85	-8.76144	5503.72	-8.76144	4010.82	-8.76144	2587.14	-8.76144	1306.45	-8.76144	-12.4926
-8.76098	14798.3	-8.76098	13198.8	-8.76098	11709.5	-8.76098	10219.9	-8.76098	8552.5	-8.76098	7065.06	-8.76098	5503.62	-8.76098	4010.9	-8.76098	2587.01	-8.76098	1306.51	-8.76098	-12.7069
-8.76053	14798.4	-8.76053	13199	-8.76053	11709.4	-8.76053	10219.6	-8.76053	8552.4	-8.76053	7064.98	-8.76053	5503.75	-8.76053	4010.91	-8.76053	2586.8	-8.76053	1306.4	-8.76053	-12.6478
-8.76007	14798.5	-8.76007	13199	-8.76007	11709.5	-8.76007	10219.6	-8.76007	8552.47	-8.76007	7064.88	-8.76007	5503.69	-8.76007	4010.88	-8.76007	2587	-8.76007	1306.43	-8.76007	-12.7144
-8.75961	14798.5	-8.75961	13198.8	-8.75961	11709.3	-8.75961	10219.9	-8.75961	8552.36	-8.75961	7064.7	-8.75961	5503.64	-8.75961	4010.83	-8.75961	2586.92	-8.75961	1306.41	-8.75961	-12.7637
-8.75915	14798.3	-8.75915	13198.8	-8.75915	11709.2	-8.75915	10219.6	-8.75915	8552.18	-8.75915	7064.61	-8.75915	5503.59	-8.75915	4010.71	-8.75915	2586.82	-8.75915	1306.29	-8.75915	-12.8013
-8.75869	14798.2	-8.75869	13198.8	-8.75869	11709.2	-8.75869	10219.5	-8.75869	8552.25	-8.75869	7064.61	-8.75869	5503.37	-8.75869	4010.76	-8.75869	2586.8	-8.75869	1306.13	-8.75869	-12.8569
-8.75823	14798.1	-8.75823	13198.8	-8.75823	11709.2	-8.75823	10219.6	-8.75823	8552.27	-8.75823	7064.69	-8.75823	5503.3	-8.75823	4010.54	-8.75823	2586.69	-8.75823	1306.09	-8.75823	-12.7755
-8.75778	14798.1	-8.75778	13198.7	-8.75778	11709.2	-8.75778	10219.5	-8.75778	8552.21	-8.75778	7064.69	-8.75778	5503.28	-8.75778	4010.4	-8.75778	2586.93	-8.75778	1306.1	-8.75778	-12.8829
-8.75732	14798.1	-8.75732	13198.5	-8.75732	11709.2	-8.75732	10219.5	-8.75732	8552.16	-8.75732	7064.71	-8.75732	5503.26	-8.75732	4010.42	-8.75732	2586.88	-8.75732	1306.2	-8.75732	-13.1506
-8.75686	14798	-8.75686	13198.4	-8.75686	11709.1	-8.75686	10219.5	-8.75686	8552.12	-8.75686	7064.52	-8.75686	5503.18	-8.75686	4010.45	-8.75686	2586.58	-8.75686	1306.14	-8.75686	-13.1713
-8.7564	14798	-8.7564	13198.6	-8.7564	11708.9	-8.7564	10219.5	-8.7564	8551.87	-8.7564	7064.39	-8.7564	5503.08	-8.7564	4010.56	-8.7564	2586.46	-8.7564	1306.16	-8.7564	-13.0764
-8.75594	14798	-8.75594	13198.4	-8.75594	11708.8	-8.75594	10219.4	-8.75594	8551.85	-8.75594	7064.26	-8.75594	5503.06	-8.75594	4010.45	-8.75594	2586.31	-8.75594	1306.14	-8.75594	-13.2543
-8.75548	14798.1	-8.75548	13198.4	-8.75548	11708.8	-8.75548	10219.1	-8.75548	8551.9	-8.75548	7064.2	-8.75548	5503.05	-8.75548	4010.3	-8.75548	2586.45	-8.75548	1305.9	-8.75548	-13.2699
-8.75502	14798	-8.75502	13198.4	-8.75502	11708.9	-8.75502	10219.2	-8.75502	8551.84	-8.75502	7064.13	-8.75502	5502.97	-8.75502	4010.13	-8.75502	2586.41	-8.75502	1305.91	-8.75502	-13.5622
-8.75457	14797.8	-8.75457	13198.5	-8.75457	11708.9	-8.75457	10219.3	-8.75457	8551.81	-8.75457	7064.07	-8.75457	5502.92	-8.75457	4009.92	-8.75457	2586.54	-8.75457	1305.94	-8.75457	-13.6122
-8.75411	14797.7	-8.75411	13198.5	-8.75411	11708.6	-8.75411	10219.2	-8.75411	8551.67	-8.75411	7064.14	-8.75411	5502.97	-8.75411	4010.03	-8.75411	2586.58	-8.75411	1306.01	-8.75411	-13.6328
-8.75365	14797.6	-8.75365	13198.2	-8.75365	11708.7	-8.75365	10219.1	-8.75365	8551.64	-8.75365	7064.06	-8.75365	5503.1	-8.75365	4009.88	-8.75365	2586.38	-8.75365	1305.85	-8.75365	-13.534
-8.75319	14797.5	-8.75319	13198.1	-8.75319	11708.7	-8.75319	10219.2	-8.75319	8551.61	-8.75319	7063.98	-8.75319	5502.91	-8.75319	4009.88	-8.75319	2586.19	-8.75319	1305.91	-8.75319	-13.6138
-8.75273	14797.5	-8.75273	13198.1	-8.75273	11708.4	-8.75273	10219.1	-8.75273	8551.35	-8.75273	7063.87	-8.75273	5502.74	-8.75273	4009.95	-8.75273	2586.11	-8.75273	1305.85	-8.75273	-13.5988
-8.75227	14797.6	-8.75227	13198	-8.75227	11708.5	-8.75227	10219.1	-8.75227	8551.28	-8.75227	7063.82	-8.75227	5502.48	-8.75227	4010.01	-8.75227	2586.07	-8.75227	1305.75	-8.75227	-13.7097
-8.75182	14797.6	-8.75182	13198	-8.75182	11708.4	-8.75182	10219	-8.75182	8551.33	-8.75182	7063.88	-8.75182	5502.62	-8.75182	4009.87	-8.75182	2586.13	-8.75182	1305.76	-8.75182	-13.8473
-8.75136	14797.4	-8.75136	13197.9	-8.75136	11708.3	-8.75136	10219.1	-8.75136	8551.52	-8.75136	7063.96	-8.75136	5502.79	-8.75136	4009.89	-8.75136	2586.1	-8.75136	1305.69	-8.75136	-13.771
-8.7509	14797.3	-8.7509	13197.8	-8.7509	11708.3	-8.7509	10218.8	-8.7509	8551.48	-8.7509	7063.73	-8.7509	5502.92	-8.7509	4009.99	-8.7509	2586.11	-8.7509	1305.41	-8.7509	-13.8653
-8.75044	14797.5	-8.75044	13197.9	-8.75044	11708.4	-8.75044	10218.9	-8.75044	8551.39	-8.75044	7063.73	-8.75044	5502.72	-8.75044	4009.92	-8.75044	2586.12	-8.75044	1305.35	-8.75044	-13.8122
-8.74998	14797.3	-8.74998	13197.9	-8.74998	11708.4	-8.74998	10218.8	-8.74998	8551.26	-8.74998	7063.66	-8.74998	5502.59	-8.74998	4009.69	-8.74998	2586.04	-8.74998	1305.46	-8.74998	-13.7358
-8.74952	14797.3	-8.74952	13197.8	-8.74952	11708.2	-8.74952	10218.7	-8.74952	8551.21	-8.74952	7063.64	-8.74952	5502.64	-8.74952	4009.7	-8.74952	2585.92	-8.74952	1305.42	-8.74952	-13.8846
-8.74907	14797.2	-8.74907	13197.8	-8.74907	11708.1	-8.74907	10218.8	-8.74907	8551.25	-8.74907	7063.62	-8.74907	5502.54	-8.74907	4009.64	-8.74907	2585.81	-8.74907	1305.21	-8.74907	-14.0064
-8.74861	14797.2	-8.74861	13197.7	-8.74861	11708.1	-8.74861	10218.6	-8.74861	8551.17	-8.74861	7063.74	-8.74861	5502.26	-8.74861	4009.63	-8.74861	2585.76	-8.74861	1305.15	-8.74861	-14.0308
-8.74815	14797.2	-8.74815	13197.6	-8.74815	11708.2	-8.74815	10218.7	-8.74815	8551.23	-8.74815	7063.51	-8.74815	5502.42	-8.74815	4009.7	-8.74815	2585.73	-8.74815	1305.03	-8.74815	-14.0716
-8.74769	14797.2	-8.74769	13197.5	-8.74769	11708.3	-8.74769	10218.6	-8.74769	8551.24	-8.74769	7063.32	-8.74769	5502.51	-8.74769	4009.64	-8.74769	2585.74	-8.74769	1305.1	-8.74769	-13.945
-8.74723	14797	-8.74723	13197.5	-8.74723	11708.1	-8.74723	10218.5	-8.74723	8550.98	-8.74723	7063.41	-8.74723	5502.38	-8.74723	4009.51	-8.74723	2585.66	-8.74723	1305.04	-8.74723	-13.987
-8.74677	14796.9	-8.74677	13197.5	-8.74677	11707.8	-8.74677	10218.4	-8.74677	8551.09	-8.74677	7063.46	-8.74677	5502.35	-8.74677	4009.53	-8.74677	2585.61	-8.74677	1305.21	-8.74677	-14.0587
-8.74632	14796.9	-8.74632	13197.5	-8.74632	11707.9	-8.74632	10218.4	-8.74632	8551	-8.74632	7063.48	-8.74632	5502.15	-8.74632	4009.53	-8.74632	2585.58	-8.74632	1305.05	-8.74632	-14.0433
-8.74586	14796.8	-8.74586	13197.3	-8.74586	11708.1	-8.74586	10218.4	-8.74586	8550.89	-8.74586	7063.49	-8.74586	5501.98	-8.74586	4009.49	-8.74586	2585.53	-8.74586	1305.01	-8.74586	-14.2257
-8.7454	14796.8	-8.7454	13197.3	-8.7454	11707.9	-8.7454	10218.3	-8.7454	8550.89	-8.7454	7063.15	-8.7454	5501.84	-8.7454	4009.39	-8.7454	2585.53	-8.7454	1304.8	-8.7454	-14.511
-8.74494	14796.7	-8.74494	13197.4	-8.74494	11707.8	-8.74494	10218.4	-8.74494	8550.72	-8.74494	7063.14	-8.74494	5501.9	-8.74494	4009.18	-8.74494	2585.7	-8.74494	1304.66	-8.74494	-14.6152
-8.74448	14796.6	-8.74448	13197.4	-8.74448	11707.8	-8.74448	10218.3	-8.74448	8550.66	-8.74448	7063.31	-8.74448	5501.86	-8.74448	4009.36	-8.74448	2585.48	-8.74448	1304.78	-8.74448	-14.4796
-8.74402	14796.6	-8.74402	13197.3	-8.74402	11707.6	-8.74402	10218.1	-8.74402	8550.65	-8.74402	7063.13	-8.74402	5502.01	-8.74402	4009.35	-8.74402	2585.26	-8.74402	1304.81	-8.74402	-14.4371
-8.74356	14796.7	-8.74356	13197.4	-8.74356	11707.7	-8.74356	10218.2	-8.74356	8550.58	-8.74356	7063.17	-8.74356	5501.87	-8.74356	4009.22	-8.74356	2585.29	-8.74356	1304.82	-8.74356	-14.5238
-8.74311	14796.5	-8.74311	13197.3	-8.74311	11707.6	-8.74311	10218.1	-8.74311	8550.64	-8.74311	7063.11	-8.74311	5501.8	-8.74311	4009.06	-8.74311	2585.25	-8.74311	1304.69	-8.74311	-14.5318
-8.74265	14796.4	-8.74265	13197	-8.74265	11707.6	-8.74265	10217.8	-8.74265	8550.58	-8.74265	7062.98	-8.74265	5501.8	-8.74265	4009.12	-8.74265	2585.33	-8.74265	1304.68	-8.74265	-14.5424
-8.74219	14796.4	-8.74219	13197	-8.74219	11707.6	-8.74219	10217.9	-8.74219	8550.55	-8.74219	7062.98	-8.74219	5501.86	-8.74219	4009.02	-8.74219	2585.04	-8.74219	1304.74	-8.74219	-14.6167
-8.74173	14796.4	-8.74173	13196.9	-8.74173	11707.5	-8.74173	10217.9	-8.74173	8550.43	-8.74173	7063	-8.74173	5501.77	-8.74173	4008.97	-8.74173	2585.1	-8.74173	1304.8	-8.74173	-14.7432
-8.74127	14796.5	-8.74127	13197	-8.74127	11707.5	-8.74127	10217.9	-8.74127	8550.47	-8.74127	7062.95	-8.74127	5501.79	-8.74127	4008.87	-8.74127	2585.1	-8.74127	1304.68	-8.74127	-14.5603
-8.74081	14796.3	-8.74081	13197	-8.74081	11707.3	-8.74081	10217.8	-8.74081	8550.36	-8.74081	7062.95	-8.74081	5501.8	-8.74081	4008.76	-8.74081	2584.95	-8.74081	1304.76	-8.74081	-14.814
-8.74036	14796.3	-8.74036	13196.7	-8.74036	11707.2	-8.74036	10217.8	-8.74036	8550.38	-8.74036	7062.9	-8.74036	5501.62	-8.74036	4008.68	-8.74036	2584.91	-8.74036	1304.7	-8.74036	-14.9691
-8.7399	14796.2	-8.7399	13196.7	-8.7399	11707.3	-8.7399	10217.7	-8.7399	8550.38	-8.7399	7062.8	-8.7399	5501.56	-8.7399	4008.71	-8.7399	2585.03	-8.7399	1304.59	-8.7399	-14.9701
-8.73944	14796.1	-8.73944	13196.6	-8.73944	11707.2	-8.73944	10217.7	-8.73944	8550.33	-8.73944	7062.91	-8.73944	5501.45	-8.73944	4008.63	-8.73944	2585.04	-8.73944	1304.51	-8.73944	-14.8814
-8.73898	14796.1	-8.73898	13196.5	-8.73898	11707.3	-8.73898	10217.7	-8.73898	8550.26	-8.73898	7062.81	-8.73898	5501.54	-8.73898	4008.5	-8.73898	2584.99	-8.73898	1304.5	-8.73898	-14.7627
-8.73852	14796.2	-8.73852	13196.2	-8.73852	11706.9	-8.73852	10217.5	-8.73852	8550.02	-8.73852	7062.64	-8.73852	5501.55	-8.73852	4008.52	-8.73852	2584.95	-8.73852	1304.26	-8.73852	-14.8883
-8.73806	14796.1	-8.73806	13196.4	-8.73806	11706.9	-8.73806	10217.6	-8.73806	8550.06	-8.73806	7062.57	-8.73806	5501.39	-8.73806	4008.53	-8.73806	2584.86	-8.73806	1304.17	-8.73806	-15.0346
-8.73761	14796.1	-8.73761	13196.4	-8.73761	11707	-8.73761	10217.6	-8.73761	8549.93	-8.73761	7062.41	-8.73761	5501.26	-8.73761	4008.76	-8.73761	2584.69	-8.73761	1304.09	-8.73761	-15.0949
-8.73715	14796	-8.73715	13196.4	-8.73715	11706.9	-8.73715	10217.6	-8.73715	8549.98	-8.73715	7062.4	-8.73715	5501.19	-8.73715	4008.72	-8.73715	2584.71	-8.73715	1304.02	-8.73715	-15.3631
-8.73669	14796	-8.73669	13196.3	-8.73669	11706.9	-8.73669	10217.6	-8.73669	8550.08	-8.73669	7062.54	-8.73669	5501.15	-8.73669	4008.44	-8.73669	2584.82	-8.73669	1304.02	-8.73669	-15.2927
-8.73623	14795.9	-8.73623	13196.3	-8.73623	11706.9	-8.73623	10217.5	-8.73623	8550	-8.73623	7062.54	-8.73623	5501.11	-8.73623	4008.27	-8.73623	2584.76	-8.73623	1303.89	-8.73623	-15.2613
-8.73577	14795.7	-8.73577	13196.4	-8.73577	11707	-8.73577	10217.3	-8.73577	8549.94	-8.73577	7062.49	-8.73577	5501.17	-8.73577	4008.26	-8.73577	2584.45	-8.73577	1303.96	-8.73577	-15.3746
-8.73531	14795.6	-8.73531	13196.2	-8.73531	11706.9	-8.73531	10217.3	-8.73531	8550	-8.73531	7062.32	-8.73531	5501.08	-8.73531	4008.17	-8.73531	2584.39	-8.73531	1304.1	-8.73531	-15.3534
-8.73486	14795.6	-8.73486	13196.1	-8.73486	11706.8	-8.73486	10217.3	-8.73486	8549.94	-8.73486	7062.15	-8.73486	5501.03	-8.73486	4008.11	-8.73486	2584.46	-8.73486	1304.13	-8.73486	-15.3979
-8.7344	14795.6	-8.7344	13196.3	-8.7344	11706.8	-8.7344	10217.3	-8.7344	8549.84	-8.7344	7062.18	-8.7344	5500.93	-8.7344	4008.01	-8.7344	2584.38	-8.7344	1303.95	-8.7344	-15.4496
-8.73394	14795.6	-8.73394	13196.1	-8.73394	11706.9	-8.73394	10217.1	-8.73394	8549.74	-8.73394	7062.23	-8.73394	5500.91	-8.73394	4008.06	-8.73394	2584.31	-8.73394	1303.91	-8.73394	-15.4236
-8.73348	14795.6	-8.73348	13195.9	-8.73348	11706.9	-8.73348	10217.2	-8.73348	8549.78	-8.73348	7062.24	-8.73348	5500.72	-8.73348	4008.05	-8.73348	2584.28	-8.73348	1303.87	-8.73348	-15.5068
-8.73302	14795.4	-8.73302	13196.1	-8.73302	11706.8	-8.73302	10217.1	-8.73302	8549.88	-8.73302	7062.2	-8.73302	5500.98	-8.73302	4008.09	-8.73302	2584.38	-8.73302	1303.77	-8.73302	-15.5358
-8.73256	14795.4	-8.73256	13196	-8.73256	11706.7	-8.73256	10217	-8.73256	8549.9	-8.73256	7062.13	-8.73256	5500.71	-8.73256	4008.08	-8.73256	2584.21	-8.73256	1303.73	-8.73256	-15.5449
-8.7321	14795.6	-8.7321	13195.9	-8.7321	11706.6	-8.7321	10216.7	-8.7321	8549.74	-8.7321	7062.11	-8.7321	5500.59	-8.7321	4008.09	-8.7321	2584.23	-8.7321	1303.53	-8.7321	-15.7864
-8.73165	14795.4	-8.73165	13195.9	-8.73165	11706.4	-8.73165	10216.7	-8.73165	8549.62	-8.73165	7062.06	-8.73165	5500.52	-8.73165	4007.94	-8.73165	2584.25	-8.73165	1303.6	-8.73165	-15.6489
-8.73119	14795.4	-8.73119	13196	-8.73119	11706.4	-8.73119	10216.9	-8.73119	8549.85	-8.73119	7062.05	-8.73119	5500.47	-8.73119	4007.94	-8.73119	2584.23	-8.73119	1303.66	-8.73119	-15.8043
-8.73073	14795.4	-8.73073	13195.8	-8.73073	11706.5	-8.73073	10217	-8.73073	8549.61	-8.73073	7061.92	-8.73073	5500.53	-8.73073	4007.86	-8.73073	2584.12	-8.73073	1303.62	-8.73073	-15.9197
-8.73027	14795.2	-8.73027	13195.9	-8.73027	11706.5	-8.73027	10216.9	-8.73027	8549.46	-8.73027	7061.83	-8.73027	5500.5	-8.73027	4007.85	-8.73027	2583.96	-8.73027	1303.58	-8.73027	-15.9275
-8.72981	14795.3	-8.72981	13195.7	-8.72981	11706.5	-8.72981	10216.8	-8.72981	8549.4	-8.72981	7061.8	-8.72981	5500.46	-8.72981	4007.85	-8.72981	2583.91	-8.72981	1303.49	-8.72981	-16.0458
-8.72935	14795.2	-8.72935	13195.7	-8.72935	11706.5	-8.72935	10216.9	-8.72935	8549.27	-8.72935	7061.74	-8.72935	5500.48	-8.72935	4007.83	-8.72935	2583.85	-8.72935	1303.37	-8.72935	-15.9796
-8.7289	14795.2	-8.7289	13195.8	-8.7289	11706.6	-8.7289	10216.8	-8.7289	8549.04	-8.7289	7061.67	-8.7289	5500.41	-8.7289	4007.58	-8.7289	2583.81	-8.7289	1303.42	-8.7289	-16.0615
-8.72844	14795.3	-8.72844	13195.7	-8.72844	11706.3	-8.72844	10216.8	-8.72844	8549.19	-8.72844	7061.55	-8.72844	5500.39	-8.72844	4007.65	-8.72844	2583.76	-8.72844	1303.42	-8.72844	-16.135
-8.72798	14795.1	-8.72798	13195.5	-8.72798	11706.3	-8.72798	10216.7	-8.72798	8549.17	-8.72798	7061.59	-8.72798	5500.15	-8.72798	4007.77	-8.72798	2583.76	-8.72798	1303.34	-8.72798	-16.1883
-8.72752	14794.9	-8.72752	13195.3	-8.72752	11706.2	-8.72752	10216.5	-8.72752	8549.05	-8.72752	7061.52	-8.72752	5500	-8.72752	4007.69	-8.72752	2583.9	-8.72752	1303.14	-8.72752	-16.2601
-8.72706	14795	-8.72706	13195.4	-8.72706	11706.1	-8.72706	10216.5	-8.72706	8549.03	-8.72706	7061.54	-8.72706	5500.25	-8.72706	4007.67	-8.72706	2583.98	-8.72706	1302.89	-8.72706	-16.1812
-8.7266	14795.1	-8.7266	13195.4	-8.7266	11706.1	-8.7266	10216.6	-8.7266	8548.92	-8.7266	7061.45	-8.7266	5500.24	-8.7266	4007.61	-8.7266	2583.74	-8.7266	1302.86	-8.7266	-16.3937
-8.72615	14794.9	-8.72615	13195.4	-8.72615	11706	-8.72615	10216.5	-8.72615	8549.06	-8.72615	7061.55	-8.72615	5500.23	-8.72615	4007.48	-8.72615	2583.64	-8.72615	1303.12	-8.72615	-16.0975
-8.72569	14794.8	-8.72569	13195.3	-8.72569	11705.8	-8.72569	10216.4	-8.72569	8549.06	-8.72569	7061.55	-8.72569	5500.17	-8.72569	4007.47	-8.72569	2583.68	-8.72569	1303.11	-8.72569	-16.24
-8.72523	14794.6	-8.72523	13195.2	-8.72523	11705.8	-8.72523	10216.4	-8.72523	8548.83	-8.72523	7061.46	-8.72523	5500.29	-8.72523	4007.38	-8.72523	2583.64	-8.72523	1302.99	-8.72523	-16.3084
-8.72477	14794.5	-8.72477	13195	-8.72477	11705.9	-8.72477	10216.4	-8.72477	8548.96	-8.72477	7061.33	-8.72477	5500.17	-8.72477	4007.38	-8.72477	2583.54	-8.72477	1303	-8.72477	-16.3408
-8.72431	14794.3	-8.72431	13195	-8.72431	11705.7	-8.72431	10216.4	-8.72431	8548.92	-8.72431	7061.35	-8.72431	5500.27	-8.72431	4007.14	-8.72431	2583.56	-8.72431	1302.84	-8.72431	-16.3575
-8.72385	14794.3	-8.72385	13195	-8.72385	11705.6	-8.72385	10216.4	-8.72385	8548.94	-8.72385	7061.18	-8.72385	5500.13	-8.72385	4007.34	-8.72385	2583.38	-8.72385	1302.84	-8.72385	-16.2557
-8.7234	14794.5	-8.7234	13194.9	-8.7234	11705.6	-8.7234	10216.2	-8.7234	8548.93	-8.7234	7061.24	-8.7234	5500.08	-8.7234	4007.4	-8.7234	2583.34	-8.7234	1302.87	-8.7234	-16.3102
-8.72294	14794.5	-8.72294	13195	-8.72294	11705.5	-8.72294	10216.2	-8.72294	8548.84	-8.72294	7061.17	-8.72294	5499.78	-8.72294	4007.13	-8.72294	2583.4	-8.72294	1302.81	-8.72294	-16.5264
-8.72248	14794.3	-8.72248	13195	-8.72248	11705.5	-8.72248	10216.2	-8.72248	8548.72	-8.72248	7061.13	-8.72248	5499.7	-8.72248	4007.06	-8.72248	2583.23	-8.72248	1302.85	-8.72248	-16.7453
-8.72202	14794.2	-8.72202	13195	-8.72202	11705.4	-8.72202	10216.2	-8.72202	8548.62	-8.72202	7061.17	-8.72202	5499.83	-8.72202	4007.02	-8.72202	2583.23	-8.72202	1302.82	-8.72202	-16.8009
-8.72156	14794.2	-8.72156	13195	-8.72156	11705.6	-8.72156	10216	-8.72156	8548.5	-8.72156	7061.04	-8.72156	5499.87	-8.72156	4006.91	-8.72156	2583.34	-8.72156	1302.8	-8.72156	-16.756
-8.7211	14794.3	-8.7211	13194.8	-8.7211	11705.5	-8.7211	10216.1	-8.7211	8548.59	-8.7211	7061.16	-8.7211	5499.8	-8.7211	4006.79	-8.7211	2583.03	-8.7211	1302.66	-8.7211	-16.7858
-8.72064	14794.2	-8.72064	13194.7	-8.72064	11705.5	-8.72064	10215.9	-8.72064	8548.46	-8.72064	7061.17	-8.72064	5499.69	-8.72064	4006.8	-8.72064	2582.81	-8.72064	1302.61	-8.72064	-16.8776
-8.72019	14794.2	-8.72019	13194.8	-8.72019	11705.5	-8.72019	10215.8	-8.72019	8548.41	-8.72019	7060.99	-8.72019	5499.54	-8.72019	4006.87	-8.72019	2582.94	-8.72019	1302.41	-8.72019	-16.8677
-8.71973	14794.2	-8.71973	13194.7	-8.71973	11705.2	-8.71973	10216	-8.71973	8548.54	-8.71973	7060.89	-8.71973	5499.67	-8.71973	4006.87	-8.71973	2582.75	-8.71973	1302.38	-8.71973	-16.995
-8.71927	14794.1	-8.71927	13194.6	-8.71927	11705.1	-8.71927	10216	-8.71927	8548.22	-8.71927	7060.94	-8.71927	5499.65	-8.71927	4006.73	-8.71927	2582.8	-8.71927	1302.31	-8.71927	-16.9414
-8.71881	14793.9	-8.71881	13194.6	-8.71881	11705.1	-8.71881	10215.9	-8.71881	8548.19	-8.71881	7060.88	-8.71881	5499.52	-8.71881	4006.65	-8.71881	2582.88	-8.71881	1302.53	-8.71881	-17.1001
-8.71835	14793.8	-8.71835	13194.4	-8.71835	11705.1	-8.71835	10215.7	-8.71835	8548.15	-8.71835	7060.86	-8.71835	5499.42	-8.71835	4006.77	-8.71835	2582.99	-8.71835	1302.57	-8.71835	-17.1691
-8.71789	14793.8	-8.71789	13194.4	-8.71789	11704.9	-8.71789	10215.5	-8.71789	8548.3	-8.71789	7060.79	-8.71789	5499.4	-8.71789	4006.8	-8.71789	2582.97	-8.71789	1302.35	-8.71789	-17.0268
-8.71744	14793.8	-8.71744	13194.6	-8.71744	11705	-8.71744	10215.5	-8.71744	8548.2	-8.71744	7060.65	-8.71744	5499.38	-8.71744	4006.68	-8.71744	2582.81	-8.71744	1302.28	-8.71744	-17.1997
-8.71698	14793.8	-8.71698	13194.5	-8.71698	11705.1	-8.71698	10215.7	-8.71698	8547.97	-8.71698	7060.59	-8.71698	5499.44	-8.71698	4006.39	-8.71698	2582.76	-8.71698	1302.16	-8.71698	-17.219
-8.71652	14793.8	-8.71652	13194.4	-8.71652	11705	-8.71652	10215.5	-8.71652	8548.02	-8.71652	7060.5	-8.71652	5499.38	-8.71652	4006.24	-8.71652	2582.76	-8.71652	1302.14	-8.71652	-17.1902
-8.71606	14793.8	-8.71606	13194.4	-8.71606	11705.1	-8.71606	10215.7	-8.71606	8547.98	-8.71606	7060.6	-8.71606	5499.34	-8.71606	4006.25	-8.71606	2582.52	-8.71606	1302.19	-8.71606	-17.1919
-8.7156	14793.8	-8.7156	13194.4	-8.7156	11705.2	-8.7156	10215.6	-8.7156	8547.92	-8.7156	7060.41	-8.7156	5499.29	-8.7156	4006.3	-8.7156	2582.46	-8.7156	1302.01	-8.7156	-17.1687
-8.71514	14793.6	-8.71514	13194.2	-8.71514	11705	-8.71514	10215.5	-8.71514	8547.99	-8.71514	7060.38	-8.71514	5499.14	-8.71514	4006.36	-8.71514	2582.58	-8.71514	1302.15	-8.71514	-17.3161
-8.71469	14793.5	-8.71469	13194.2	-8.71469	11704.9	-8.71469	10215.3	-8.71469	8548.02	-8.71469	7060.34	-8.71469	5499.05	-8.71469	4006.13	-8.71469	2582.54	-8.71469	1302.15	-8.71469	-17.4044
-8.71423	14793.4	-8.71423	13194.1	-8.71423	11704.8	-8.71423	10215.3	-8.71423	8548	-8.71423	7060.35	-8.71423	5499.12	-8.71423	4006.2	-8.71423	2582.67	-8.71423	1301.99	-8.71423	-17.2768
-8.71377	14793.4	-8.71377	13194.2	-8.71377	11704.8	-8.71377	10215.3	-8.71377	8548.01	-8.71377	7060.29	-8.71377	5499.06	-8.71377	4006.3	-8.71377	2582.32	-8.71377	1301.99	-8.71377	-17.1879
-8.71331	14793.5	-8.71331	13194.1	-8.71331	11704.6	-8.71331	10215.3	-8.71331	8547.69	-8.71331	7060.2	-8.71331	5498.98	-8.71331	4006.06	-8.71331	2582.21	-8.71331	1302.04	-8.71331	-17.3872
-8.71285	14793.4	-8.71285	13193.8	-8.71285	11704.4	-8.71285	10215.3	-8.71285	8547.79	-8.71285	7060.35	-8.71285	5498.89	-8.71285	4006.1	-8.71285	2582.24	-8.71285	1301.83	-8.71285	-17.4104
-8.71239	14793.3	-8.71239	13193.9	-8.71239	11704.6	-8.71239	10215.3	-8.71239	8547.74	-8.71239	7060.29	-8.71239	5498.83	-8.71239	4006.29	-8.71239	2582.27	-8.71239	1301.77	-8.71239	-17.4167
-8.71194	14793.2	-8.71194	13193.9	-8.71194	11704.6	-8.71194	10215.2	-8.71194	8547.83	-8.71194	7060.17	-8.71194	5498.89	-8.71194	4006.24	-8.71194	2582.25	-8.71194	1301.55	-8.71194	-17.2637
-8.71148	14793.2	-8.71148	13194	-8.71148	11704.6	-8.71148	10215	-8.71148	8547.84	-8.71148	7059.88	-8.71148	5498.95	-8.71148	4006.05	-8.71148	2582.22	-8.71148	1301.56	-8.71148	-17.4702
-8.71102	14793.3	-8.71102	13194.2	-8.71102	11704.5	-8.71102	10214.8	-8.71102	8547.64	-8.71102	7059.98	-8.71102	5498.75	-8.71102	4006.02	-8.71102	2582.24	-8.71102	1301.49	-8.71102	-17.6193
-8.71056	14793.2	-8.71056	13194	-8.71056	11704.5	-8.71056	10214.9	-8.71056	8547.56	-8.71056	7060	-8.71056	5498.53	-8.71056	4006.03	-8.71056	2582.2	-8.71056	1301.38	-8.71056	-17.6984
-8.7101	14793.1	-8.7101	13193.8	-8.7101	11704.5	-8.7101	10215	-8.7101	8547.51	-8.7101	7059.9	-8.7101	5498.63	-8.7101	4005.81	-8.7101	2582.06	-8.7101	1301.64	-8.7101	-17.7181
-8.70964	14793	-8.70964	13193.6	-8.70964	11704.3	-8.70964	10214.8	-8.70964	8547.58	-8.70964	7059.77	-8.70964	5498.61	-8.70964	4005.71	-8.70964	2581.95	-8.70964	1301.49	-8.70964	-17.7328
-8.70919	14793	-8.70919	13193.7	-8.70919	11704.1	-8.70919	10214.8	-8.70919	8547.53	-8.70919	7059.69	-8.70919	5498.61	-8.70919	4005.69	-8.70919	2581.92	-8.70919	1301.34	-8.70919	-17.8243
-8.70873	14792.9	-8.70873	13193.8	-8.70873	11704.2	-8.70873	10214.9	-8.70873	8547.42	-8.70873	7059.84	-8.70873	5498.52	-8.70873	4005.7	-8.70873	2582.11	-8.70873	1301.34	-8.70873	-17.9178
-8.70827	14792.9	-8.70827	13193.7	-8.70827	11704.3	-8.70827	10214.7	-8.70827	8547.57	-8.70827	7060.02	-8.70827	5498.61	-8.70827	4005.65	-8.70827	2582.01	-8.70827	1301.27	-8.70827	-17.985
-8.70781	14792.8	-8.70781	13193.4	-8.70781	11704.3	-8.70781	10214.7	-8.70781	8547.47	-8.70781	7059.87	-8.70781	5498.69	-8.70781	4005.51	-8.70781	2581.89	-8.70781	1301.39	-8.70781	-17.9852
-8.70735	14792.8	-8.70735	13193.4	-8.70735	11704.3	-8.70735	10214.8	-8.70735	8547.53	-8.70735	7059.91	-8.70735	5498.59	-8.70735	4005.58	-8.70735	2581.82	-8.70735	1301.46	-8.70735	-18.0249
-8.70689	14792.6	-8.70689	13193.5	-8.70689	11704.2	-8.70689	10214.9	-8.70689	8547.52	-8.70689	7059.99	-8.70689	5498.43	-8.70689	4005.57	-8.70689	2581.72	-8.70689	1301.35	-8.70689	-17.9735
-8.70643	14792.7	-8.70643	13193.4	-8.70643	11704.2	-8.70643	10214.7	-8.70643	8547.25	-8.70643	7059.82	-8.70643	5498.27	-8.70643	4005.66	-8.70643	2581.78	-8.70643	1301.45	-8.70643	-18.0954
-8.70598	14792.6	-8.70598	13193.3	-8.70598	11704.2	-8.70598	10214.4	-8.70598	8546.94	-8.70598	7059.67	-8.70598	5498.16	-8.70598	4005.56	-8.70598	2581.76	-8.70598	1301.27	-8.70598	-17.9583
-8.70552	14792.5	-8.70552	13193.3	-8.70552	11703.9	-8.70552	10214.5	-8.70552	8546.85	-8.70552	7059.54	-8.70552	5498.19	-8.70552	4005.36	-8.70552	2581.76	-8.70552	1301.21	-8.70552	-17.9979
-8.70506	14792.5	-8.70506	13193.3	-8.70506	11703.8	-8.70506	10214.6	-8.70506	8547.02	-8.70506	7059.56	-8.70506	5498.22	-8.70506	4005.29	-8.70506	2581.74	-8.70506	1301.04	-8.70506	-17.9043
-8.7046	14792.6	-8.7046	13193.2	-8.7046	11703.8	-8.7046	10214.5	-8.7046	8546.97	-8.7046	7059.66	-8.7046	5498.32	-8.7046	4005.47	-8.7046	2581.43	-8.7046	1300.98	-8.7046	-18.1871
-8.70414	14792.4	-8.70414	13193.2	-8.70414	11703.8	-8.70414	10214.4	-8.70414	8547.04	-8.70414	7059.52	-8.70414	5498.16	-8.70414	4005.18	-8.70414	2581.66	-8.70414	1300.96	-8.70414	-18.4194
-8.70368	14792.2	-8.70368	13193.2	-8.70368	11703.9	-8.70368	10214.5	-8.70368	8546.86	-8.70368	7059.51	-8.70368	5497.98	-8.70368	4005.17	-8.70368	2581.67	-8.70368	1301.12	-8.70368	-18.4844
-8.70323	14792.4	-8.70323	13193.1	-8.70323	11703.8	-8.70323	10214.5	-8.70323	8546.92	-8.70323	7059.47	-8.70323	5498.02	-8.70323	4005.52	-8.70323	2581.42	-8.70323	1300.97	-8.70323	-18.5241
-8.70277	14792.3	-8.70277	13193.1	-8.70277	11703.7	-8.70277	10214.4	-8.70277	8546.84	-8.70277	7059.36	-8.70277	5498.12	-8.70277	4005.45	-8.70277	2581.23	-8.70277	1300.98	-8.70277	-18.5795
-8.70231	14792.4	-8.70231	13192.8	-8.70231	11703.8	-8.70231	10214.3	-8.70231	8546.89	-8.70231	7059.36	-8.70231	5498.11	-8.70231	4005.2	-8.70231	2581.27	-8.70231	1300.85	-8.70231	-18.454
-8.70185	14792.4	-8.70185	13192.7	-8.70185	11703.8	-8.70185	10214.2	-8.70185	8546.96	-8.70185	7059.4	-8.70185	5497.88	-8.70185	4005.31	-8.70185	2581.35	-8.70185	1300.73	-8.70185	-18.3319
-8.70139	14792.2	-8.70139	13192.7	-8.70139	11703.8	-8.70139	10214.2	-8.70139	8546.76	-8.70139	7059.3	-8.70139	5497.85	-8.70139	4005.24	-8.70139	2581.33	-8.70139	1300.74	-8.70139	-18.4686
-8.70093	14792.2	-8.70093	13192.9	-8.70093	11703.7	-8.70093	10214.2	-8.70093	8546.9	-8.70093	7059.37	-8.70093	5497.82	-8.70093	4005.18	-8.70093	2581.29	-8.70093	1300.69	-8.70093	-18.6463
-8.70048	14792.1	-8.70048	13192.8	-8.70048	11703.4	-8.70048	10214.1	-8.70048	8546.84	-8.70048	7059.3	-8.70048	5497.95	-8.70048	4005.14	-8.70048	2581.19	-8.70048	1300.77	-8.70048	-18.7339
-8.70002	14792.1	-8.70002	13192.8	-8.70002	11703.4	-8.70002	10214.2	-8.70002	8546.7	-8.70002	7059.28	-8.70002	5497.89	-8.70002	4005.01	-8.70002	2581.29	-8.70002	1300.63	-8.70002	-18.9623
-8.69956	14792.2	-8.69956	13192.7	-8.69956	11703.3	-8.69956	10214.2	-8.69956	8546.64	-8.69956	7059.26	-8.69956	5497.99	-8.69956	4005.02	-8.69956	2581.22	-8.69956	1300.59	-8.69956	-18.8779
-8.6991	14791.8	-8.6991	13192.5	-8.6991	11703.3	-8.6991	10214	-8.6991	8546.93	-8.6991	7059.04	-8.6991	5498.02	-8.6991	4004.95	-8.6991	2581.11	-8.6991	1300.59	-8.6991	-18.8817
-8.69864	14791.9	-8.69864	13192.5	-8.69864	11703.4	-8.69864	10213.9	-8.69864	8546.77	-8.69864	7059.02	-8.69864	5497.76	-8.69864	4004.97	-8.69864	2580.99	-8.69864	1300.43	-8.69864	-18.9065
-8.69818	14791.8	-8.69818	13192.6	-8.69818	11703.3	-8.69818	10214	-8.69818	8546.59	-8.69818	7058.99	-8.69818	5497.61	-8.69818	4004.81	-8.69818	2580.95	-8.69818	1300.34	-8.69818	-18.9855
-8.69773	14791.8	-8.69773	13192.7	-8.69773	11703.4	-8.69773	10213.8	-8.69773	8546.41	-8.69773	7058.82	-8.69773	5497.51	-8.69773	4004.8	-8.69773	2580.93	-8.69773	1300.31	-8.69773	-18.9433
-8.69727	14791.7	-8.69727	13192.7	-8.69727	11703.4	-8.69727	10213.7	-8.69727	8546.31	-8.69727	7058.82	-8.69727	5497.46	-8.69727	4004.86	-8.69727	2580.85	-8.69727	1300.31	-8.69727	-19.042
-8.69681	14791.6	-8.69681	13192.7	-8.69681	11703.2	-8.69681	10213.7	-8.69681	8546.16	-8.69681	7058.78	-8.69681	5497.48	-8.69681	4004.74	-8.69681	2580.88	-8.69681	1300.12	-8.69681	-19.211
-8.69635	14791.7	-8.69635	13192.6	-8.69635	11703.3	-8.69635	10213.6	-8.69635	8546.17	-8.69635	7058.76	-8.69635	5497.39	-8.69635	4004.77	-8.69635	2580.83	-8.69635	1300.3	-8.69635	-19.2525
-8.69589	14791.6	-8.69589	13192.3	-8.69589	11703.2	-8.69589	10213.6	-8.69589	8546.32	-8.69589	7058.56	-8.69589	5497.22	-8.69589	4004.66	-8.69589	2580.84	-8.69589	1300.2	-8.69589	-19.1776
-8.69543	14791.5	-8.69543	13192.3	-8.69543	11703.2	-8.69543	10213.6	-8.69543	8546.32	-8.69543	7058.41	-8.69543	5497.37	-8.69543	4004.6	-8.69543	2580.83	-8.69543	1300.11	-8.69543	-19.2316
-8.69497	14791.8	-8.69497	13192.2	-8.69497	11703.1	-8.69497	10213.7	-8.69497	8546.07	-8.69497	7058.4	-8.69497	5497.49	-8.69497	4004.63	-8.69497	2580.72	-8.69497	1300.26	-8.69497	-19.112
-8.69452	14791.7	-8.69452	13192.2	-8.69452	11703.2	-8.69452	10213.7	-8.69452	8546.04	-8.69452	7058.42	-8.69452	5497.33	-8.69452	4004.48	-8.69452	2580.62	-8.69452	1300.18	-8.69452	-19.2417
-8.69406	14791.5	-8.69406	13192.2	-8.69406	11703.1	-8.69406	10213.4	-8.69406	8546.01	-8.69406	7058.52	-8.69406	5497.33	-8.69406	4004.36	-8.69406	2580.51	-8.69406	1300.13	-8.69406	-19.2347
-8.6936	14791.4	-8.6936	13192.1	-8.6936	11703	-8.6936	10213.5	-8.6936	8545.84	-8.6936	7058.34	-8.6936	5497.34	-8.6936	4004.31	-8.6936	2580.63	-8.6936	1300.23	-8.6936	-19.2197
-8.69314	14791.4	-8.69314	13192.1	-8.69314	11703	-8.69314	10213.6	-8.69314	8545.95	-8.69314	7058.44	-8.69314	5497.12	-8.69314	4004.35	-8.69314	2580.74	-8.69314	1300.21	-8.69314	-19.3654
-8.69268	14791.4	-8.69268	13192.2	-8.69268	11703	-8.69268	10213.5	-8.69268	8546.09	-8.69268	7058.4	-8.69268	5497.12	-8.69268	4004.35	-8.69268	2580.59	-8.69268	1300.01	-8.69268	-19.5497
-8.69222	14791.3	-8.69222	13192	-8.69222	11702.8	-8.69222	10213.3	-8.69222	8545.87	-8.69222	7058.66	-8.69222	5497.34	-8.69222	4004.33	-8.69222	2580.44	-8.69222	1299.77	-8.69222	-19.4519
-8.69177	14791.1	-8.69177	13192.1	-8.69177	11702.7	-8.69177	10213.1	-8.69177	8545.92	-8.69177	7058.31	-8.69177	5497.08	-8.69177	4004.21	-8.69177	2580.56	-8.69177	1299.85	-8.69177	-19.3931
-8.69131	14791.2	-8.69131	13192	-8.69131	11702.6	-8.69131	10213.2	-8.69131	8545.86	-8.69131	7058.24	-8.69131	5496.91	-8.69131	4004.14	-8.69131	2580.6	-8.69131	1299.96	-8.69131	-19.437
-8.69085	14791.2	-8.69085	13192	-8.69085	11702.7	-8.69085	10213.4	-8.69085	8545.81	-8.69085	7058.27	-8.69085	5496.96	-8.69085	4003.94	-8.69085	2580.49	-8.69085	1299.84	-8.69085	-19.5912
-8.69039	14791.1	-8.69039	13191.9	-8.69039	11702.8	-8.69039	10213.2	-8.69039	8545.9	-8.69039	7057.99	-8.69039	5496.87	-8.69039	4004	-8.69039	2580.44	-8.69039	1299.81	-8.69039	-19.6938
-8.68993	14791.1	-8.68993	13191.8	-8.68993	11702.6	-8.68993	10213.2	-8.68993	8546.06	-8.68993	7058.13	-8.68993	5496.65	-8.68993	4004.2	-8.68993	2580.37	-8.68993	1299.76	-8.68993	-19.7401
-8.68947	14791.1	-8.68947	13191.7	-8.68947	11702.7	-8.68947	10213.2	-8.68947	8545.82	-8.68947	7058.43	-8.68947	5496.65	-8.68947	4004.18	-8.68947	2580.28	-8.68947	1299.83	-8.68947	-19.5767
-8.68902	14791	-8.68902	13191.6	-8.68902	11702.7	-8.68902	10213.3	-8.68902	8545.72	-8.68902	7058.25	-8.68902	5496.77	-8.68902	4004.11	-8.68902	2580.39	-8.68902	1299.84	-8.68902	-19.6643
-8.68856	14791	-8.68856	13191.4	-8.68856	11702.6	-8.68856	10213.3	-8.68856	8545.9	-8.68856	7058.21	-8.68856	5496.83	-8.68856	4004.05	-8.68856	2580.42	-8.68856	1299.77	-8.68856	-19.8013
-8.6881	14790.9	-8.6881	13191.5	-8.6881	11702.6	-8.6881	10213.3	-8.6881	8545.79	-8.6881	7058.18	-8.6881	5496.72	-8.6881	4003.93	-8.6881	2580.29	-8.6881	1299.72	-8.6881	-19.7958
-8.68764	14790.9	-8.68764	13191.5	-8.68764	11702.6	-8.68764	10213	-8.68764	8545.72	-8.68764	7058.06	-8.68764	5496.58	-8.68764	4003.83	-8.68764	2580.11	-8.68764	1299.62	-8.68764	-19.8744
-8.68718	14791	-8.68718	13191.6	-8.68718	11702.3	-8.68718	10213	-8.68718	8545.59	-8.68718	7058.02	-8.68718	5496.5	-8.68718	4003.79	-8.68718	2579.97	-8.68718	1299.67	-8.68718	-19.9774
-8.68672	14790.8	-8.68672	13191.7	-8.68672	11702.2	-8.68672	10213	-8.68672	8545.56	-8.68672	7057.89	-8.68672	5496.5	-8.68672	4003.59	-8.68672	2580.16	-8.68672	1299.53	-8.68672	-19.9859
-8.68627	14790.5	-8.68627	13191.6	-8.68627	11702.1	-8.68627	10213	-8.68627	8545.41	-8.68627	7057.77	-8.68627	5496.36	-8.68627	4003.71	-8.68627	2580.06	-8.68627	1299.34	-8.68627	-19.9201
-8.68581	14790.4	-8.68581	13191.3	-8.68581	11702	-8.68581	10212.9	-8.68581	8545.51	-8.68581	7057.69	-8.68581	5496.37	-8.68581	4003.69	-8.68581	2579.9	-8.68581	1299.25	-8.68581	-20.2047
-8.68535	14790.6	-8.68535	13191.4	-8.68535	11702.1	-8.68535	10212.7	-8.68535	8545.46	-8.68535	7057.6	-8.68535	5496.35	-8.68535	4003.44	-8.68535	2579.83	-8.68535	1299.35	-8.68535	-19.969
-8.68489	14790.6	-8.68489	13191.3	-8.68489	11702	-8.68489	10212.5	-8.68489	8545.48	-8.68489	7057.6	-8.68489	5496.37	-8.68489	4003.54	-8.68489	2579.77	-8.68489	1299.31	-8.68489	-20.1608
-8.68443	14790.6	-8.68443	13191.2	-8.68443	11701.9	-8.68443	10212.7	-8.68443	8545.45	-8.68443	7057.91	-8.68443	5496.3	-8.68443	4003.47	-8.68443	2579.76	-8.68443	1299.4	-8.68443	-20.2898
-8.68397	14790.5	-8.68397	13191.2	-8.68397	11701.6	-8.68397	10212.6	-8.68397	8545.17	-8.68397	7057.82	-8.68397	5496.41	-8.68397	4003.42	-8.68397	2579.61	-8.68397	1299.34	-8.68397	-20.2511
-8.68351	14790.3	-8.68351	13191.1	-8.68351	11701.6	-8.68351	10212.6	-8.68351	8545.18	-8.68351	7057.92	-8.68351	5496.21	-8.68351	4003.6	-8.68351	2579.9	-8.68351	1299.31	-8.68351	-20.3245
-8.68306	14790.1	-8.68306	13191.1	-8.68306	11701.6	-8.68306	10212.4	-8.68306	8545.12	-8.68306	7057.8	-8.68306	5495.89	-8.68306	4003.37	-8.68306	2580.01	-8.68306	1299.16	-8.68306	-20.3022
-8.6826	14790.4	-8.6826	13191.1	-8.6826	11701.7	-8.6826	10212	-8.6826	8544.88	-8.6826	7057.53	-8.6826	5496.01	-8.6826	4003.36	-8.6826	2579.91	-8.6826	1298.86	-8.6826	-20.3967
-8.68214	14790.4	-8.68214	13191	-8.68214	11701.7	-8.68214	10212.2	-8.68214	8544.93	-8.68214	7057.46	-8.68214	5496.2	-8.68214	4003.42	-8.68214	2579.73	-8.68214	1298.76	-8.68214	-20.384
-8.68168	14790.5	-8.68168	13191.2	-8.68168	11701.8	-8.68168	10212.2	-8.68168	8545.03	-8.68168	7057.43	-8.68168	5496.09	-8.68168	4003.32	-8.68168	2579.53	-8.68168	1298.74	-8.68168	-20.1317
-8.68122	14790.4	-8.68122	13191.1	-8.68122	11701.8	-8.68122	10212.2	-8.68122	8544.94	-8.68122	7057.27	-8.68122	5496.09	-8.68122	4003.34	-8.68122	2579.27	-8.68122	1298.77	-8.68122	-20.4287
-8.68076	14790.1	-8.68076	13191.2	-8.68076	11701.6	-8.68076	10212.4	-8.68076	8544.77	-8.68076	7057.43	-8.68076	5496.07	-8.68076	4003.32	-8.68076	2579.18	-8.68076	1298.77	-8.68076	-20.6718
-8.68031	14790.1	-8.68031	13190.9	-8.68031	11701.6	-8.68031	10212.3	-8.68031	8544.76	-8.68031	7057.57	-8.68031	5495.98	-8.68031	4003.12	-8.68031	2579.31	-8.68031	1298.79	-8.68031	-20.6127
-8.67985	14790.1	-8.67985	13190.8	-8.67985	11701.7	-8.67985	10212.1	-8.67985	8544.76	-8.67985	7057.36	-8.67985	5495.79	-8.67985	4003.21	-8.67985	2579.34	-8.67985	1298.91	-8.67985	-20.5713
-8.67939	14790.1	-8.67939	13190.8	-8.67939	11701.7	-8.67939	10212.1	-8.67939	8544.84	-8.67939	7057.29	-8.67939	5495.96	-8.67939	4003.18	-8.67939	2579.35	-8.67939	1298.79	-8.67939	-20.4479
-8.67893	14790	-8.67893	13190.7	-8.67893	11701.6	-8.67893	10212.1	-8.67893	8544.78	-8.67893	7057.36	-8.67893	5495.93	-8.67893	4003.11	-8.67893	2579.37	-8.67893	1298.78	-8.67893	-20.5957
-8.67847	14789.9	-8.67847	13190.8	-8.67847	11701.5	-8.67847	10212.2	-8.67847	8544.75	-8.67847	7057.37	-8.67847	5495.96	-8.67847	4003.24	-8.67847	2579.32	-8.67847	1298.81	-8.67847	-20.7026
-8.67801	14789.9	-8.67801	13190.8	-8.67801	11701.6	-8.67801	10212.2	-8.67801	8544.61	-8.67801	7057.18	-8.67801	5495.96	-8.67801	4003.25	-8.67801	2579.42	-8.67801	1298.69	-8.67801	-20.8136
-8.67756	14789.8	-8.67756	13190.6	-8.67756	11701.4	-8.67756	10212.2	-8.67756	8544.69	-8.67756	7057.23	-8.67756	5495.8	-8.67756	4003.19	-8.67756	2579.21	-8.67756	1298.67	-8.67756	-20.858
-8.6771	14789.8	-8.6771	13190.6	-8.6771	11701.4	-8.6771	10212.2	-8.6771	8544.6	-8.6771	7057.25	-8.6771	5495.8	-8.6771	4003.12	-8.6771	2578.93	-8.6771	1298.55	-8.6771	-20.9079
-8.67664	14789.7	-8.67664	13190.6	-8.67664	11701.4	-8.67664	10212.1	-8.67664	8544.58	-8.67664	7057.06	-8.67664	5495.6	-8.67664	4003.12	-8.67664	2578.86	-8.67664	1298.47	-8.67664	-21.0388
-8.67618	14789.8	-8.67618	13190.6	-8.67618	11701.2	-8.67618	10211.9	-8.67618	8544.6	-8.67618	7057.02	-8.67618	5495.37	-8.67618	4002.99	-8.67618	2578.93	-8.67618	1298.46	-8.67618	-20.808
-8.67572	14789.7	-8.67572	13190.5	-8.67572	11701.2	-8.67572	10211.9	-8.67572	8544.46	-8.67572	7057.03	-8.67572	5495.51	-8.67572	4002.84	-8.67572	2579.03	-8.67572	1298.4	-8.67572	-20.7841
-8.67526	14789.7	-8.67526	13190.4	-8.67526	11701.3	-8.67526	10211.9	-8.67526	8544.58	-8.67526	7056.97	-8.67526	5495.69	-8.67526	4002.77	-8.67526	2578.9	-8.67526	1298.22	-8.67526	-20.6868
-8.67481	14789.7	-8.67481	13190.3	-8.67481	11701.4	-8.67481	10211.9	-8.67481	8544.7	-8.67481	7057.06	-8.67481	5495.58	-8.67481	4002.81	-8.67481	2579.26	-8.67481	1298.4	-8.67481	-20.892
-8.67435	14789.7	-8.67435	13190.4	-8.67435	11701.2	-8.67435	10211.8	-8.67435	8544.7	-8.67435	7056.9	-8.67435	5495.63	-8.67435	4002.72	-8.67435	2579.2	-8.67435	1298.42	-8.67435	-20.9517
-8.67389	14789.8	-8.67389	13190.3	-8.67389	11701.1	-8.67389	10211.8	-8.67389	8544.51	-8.67389	7056.77	-8.67389	5495.57	-8.67389	4002.72	-8.67389	2579.03	-8.67389	1298.19	-8.67389	-21.0397
-8.67343	14789.9	-8.67343	13190.2	-8.67343	11701.1	-8.67343	10211.7	-8.67343	8544.28	-8.67343	7056.72	-8.67343	5495.49	-8.67343	4002.65	-8.67343	2578.91	-8.67343	1298.34	-8.67343	-20.977
-8.67297	14789.9	-8.67297	13190.1	-8.67297	11701	-8.67297	10211.7	-8.67297	8544.26	-8.67297	7056.78	-8.67297	5495.6	-8.67297	4002.45	-8.67297	2578.8	-8.67297	1298.27	-8.67297	-21.1695
-8.67251	14789.5	-8.67251	13190.2	-8.67251	11700.9	-8.67251	10211.8	-8.67251	8544.28	-8.67251	7056.76	-8.67251	5495.51	-8.67251	4002.66	-8.67251	2578.88	-8.67251	1298.19	-8.67251	-21.2776
-8.67205	14789.6	-8.67205	13190.1	-8.67205	11700.7	-8.67205	10211.9	-8.67205	8544.39	-8.67205	7056.47	-8.67205	5495.22	-8.67205	4002.71	-8.67205	2578.72	-8.67205	1298.21	-8.67205	-21.1632
-8.6716	14789.6	-8.6716	13189.8	-8.6716	11700.9	-8.6716	10211.9	-8.6716	8544.36	-8.6716	7056.74	-8.6716	5495.33	-8.6716	4002.6	-8.6716	2578.66	-8.6716	1298.22	-8.6716	-21.2188
-8.67114	14789.5	-8.67114	13190	-8.67114	11700.9	-8.67114	10211.6	-8.67114	8544.36	-8.67114	7056.82	-8.67114	5495.33	-8.67114	4002.48	-8.67114	2578.64	-8.67114	1298.11	-8.67114	-21.4722
-8.67068	14789.3	-8.67068	13190	-8.67068	11701.1	-8.67068	10211.5	-8.67068	8544.31	-8.67068	7056.7	-8.67068	5495.49	-8.67068	4002.26	-8.67068	2578.74	-8.67068	1298.09	-8.67068	-21.4607
-8.67022	14789.3	-8.67022	13189.9	-8.67022	11701	-8.67022	10211.4	-8.67022	8544.32	-8.67022	7056.55	-8.67022	5495.33	-8.67022	4002.21	-8.67022	2578.5	-8.67022	1297.84	-8.67022	-21.3445
-8.66976	14789.5	-8.66976	13190.1	-8.66976	11700.9	-8.66976	10211.5	-8.66976	8544.33	-8.66976	7056.63	-8.66976	5495.26	-8.66976	4002.36	-8.66976	2578.49	-8.66976	1297.86	-8.66976	-21.383
-8.6693	14789.4	-8.6693	13190	-8.6693	11700.7	-8.6693	10211.3	-8.6693	8544.27	-8.6693	7056.56	-8.6693	5495.07	-8.6693	4002.47	-8.6693	2578.51	-8.6693	1297.93	-8.6693	-21.3216
-8.66885	14789.3	-8.66885	13189.8	-8.66885	11700.7	-8.66885	10211.2	-8.66885	8544.23	-8.66885	7056.4	-8.66885	5494.87	-8.66885	4002.33	-8.66885	2578.5	-8.66885	1297.91	-8.66885	-21.3761
-8.66839	14789	-8.66839	13189.8	-8.66839	11700.7	-8.66839	10211.3	-8.66839	8544.13	-8.66839	7056.33	-8.66839	5494.88	-8.66839	4002.07	-8.66839	2578.4	-8.66839	1297.9	-8.66839	-21.499
-8.66793	14788.9	-8.66793	13189.7	-8.66793	11700.7	-8.66793	10211.3	-8.66793	8544.21	-8.66793	7056.32	-8.66793	5494.84	-8.66793	4002.19	-8.66793	2578.35	-8.66793	1297.88	-8.66793	-21.5959
-8.66747	14788.9	-8.66747	13189.6	-8.66747	11700.5	-8.66747	10211.2	-8.66747	8544.1	-8.66747	7056.39	-8.66747	5494.93	-8.66747	4002.34	-8.66747	2578.18	-8.66747	1297.87	-8.66747	-21.6642
-8.66701	14789	-8.66701	13189.4	-8.66701	11700.4	-8.66701	10211.3	-8.66701	8543.89	-8.66701	7056.36	-8.66701	5494.84	-8.66701	4002.15	-8.66701	2578.15	-8.66701	1297.7	-8.66701	-21.6384
-8.66655	14789.1	-8.66655	13189.3	-8.66655	11700.4	-8.66655	10211.2	-8.66655	8543.77	-8.66655	7056.39	-8.66655	5494.98	-8.66655	4002.07	-8.66655	2578.35	-8.66655	1297.72	-8.66655	-21.6278
-8.6661	14788.8	-8.6661	13189.4	-8.6661	11700.3	-8.6661	10211.3	-8.6661	8543.68	-8.6661	7056.34	-8.6661	5494.91	-8.6661	4002.16	-8.6661	2578.39	-8.6661	1297.79	-8.6661	-21.7968
-8.66564	14788.7	-8.66564	13189.6	-8.66564	11700.3	-8.66564	10211.3	-8.66564	8543.78	-8.66564	7056.22	-8.66564	5494.88	-8.66564	4002.03	-8.66564	2578.47	-8.66564	1297.53	-8.66564	-21.8312
-8.66518	14788.7	-8.66518	13189.5	-8.66518	11700.3	-8.66518	10211.1	-8.66518	8543.77	-8.66518	7056.35	-8.66518	5495.04	-8.66518	4002.06	-8.66518	2578.33	-8.66518	1297.55	-8.66518	-21.9674
-8.66472	14788.6	-8.66472	13189.3	-8.66472	11700.2	-8.66472	10210.9	-8.66472	8543.52	-8.66472	7056.23	-8.66472	5494.76	-8.66472	4002.02	-8.66472	2578.37	-8.66472	1297.47	-8.66472	-22.0516
-8.66426	14788.8	-8.66426	13189.5	-8.66426	11700.2	-8.66426	10211.2	-8.66426	8543.54	-8.66426	7056.07	-8.66426	5494.74	-8.66426	4001.99	-8.66426	2578.21	-8.66426	1297.56	-8.66426	-22.0574
-8.6638	14788.8	-8.6638	13189.5	-8.6638	11700.2	-8.6638	10211	-8.6638	8543.65	-8.6638	7056.08	-8.6638	5494.53	-8.6638	4002.06	-8.6638	2577.98	-8.6638	1297.68	-8.6638	-22.1569
-8.66335	14788.6	-8.66335	13189.5	-8.66335	11700.2	-8.66335	10211	-8.66335	8543.7	-8.66335	7056.05	-8.66335	5494.46	-8.66335	4001.86	-8.66335	2577.95	-8.66335	1297.38	-8.66335	-22.0094
-8.66289	14788.5	-8.66289	13189.5	-8.66289	11700.1	-8.66289	10210.9	-8.66289	8543.62	-8.66289	7055.77	-8.66289	5494.58	-8.66289	4001.77	-8.66289	2578.01	-8.66289	1297.38	-8.66289	-22.0106
-8.66243	14788.4	-8.66243	13189.3	-8.66243	11700.2	-8.66243	10210.7	-8.66243	8543.45	-8.66243	7055.82	-8.66243	5494.79	-8.66243	4001.69	-8.66243	2578.03	-8.66243	1297.36	-8.66243	-22.0484
-8.66197	14788.4	-8.66197	13189.4	-8.66197	11700.3	-8.66197	10211	-8.66197	8543.44	-8.66197	7056.05	-8.66197	5494.7	-8.66197	4001.57	-8.66197	2578.1	-8.66197	1297.3	-8.66197	-22.1374
-8.66151	14788.6	-8.66151	13189.3	-8.66151	11700.1	-8.66151	10210.8	-8.66151	8543.18	-8.66151	7055.87	-8.66151	5494.68	-8.66151	4001.53	-8.66151	2577.99	-8.66151	1297.39	-8.66151	-22.0447
-8.66105	14788.5	-8.66105	13189.3	-8.66105	11699.9	-8.66105	10210.8	-8.66105	8542.99	-8.66105	7055.86	-8.66105	5494.43	-8.66105	4001.39	-8.66105	2577.87	-8.66105	1297.36	-8.66105	-22.1272
-8.66059	14788.5	-8.66059	13189.3	-8.66059	11699.7	-8.66059	10210.7	-8.66059	8543.18	-8.66059	7055.91	-8.66059	5494.39	-8.66059	4001.43	-8.66059	2577.9	-8.66059	1297.35	-8.66059	-22.2654
-8.66014	14788.4	-8.66014	13189.2	-8.66014	11699.9	-8.66014	10210.6	-8.66014	8543.17	-8.66014	7055.8	-8.66014	5494.46	-8.66014	4001.56	-8.66014	2577.92	-8.66014	1297.25	-8.66014	-22.1885
-8.65968	14788.5	-8.65968	13189.2	-8.65968	11700.1	-8.65968	10210.6	-8.65968	8543.14	-8.65968	7055.82	-8.65968	5494.37	-8.65968	4001.54	-8.65968	2577.86	-8.65968	1297.25	-8.65968	-22.2898
-8.65922	14788.4	-8.65922	13189.1	-8.65922	11699.9	-8.65922	10210.5	-8.65922	8543.12	-8.65922	7055.7	-8.65922	5494.25	-8.65922	4001.6	-8.65922	2577.68	-8.65922	1297.19	-8.65922	-22.3903
-8.65876	14788.2	-8.65876	13189	-8.65876	11699.9	-8.65876	10210.6	-8.65876	8543.19	-8.65876	7055.69	-8.65876	5494.2	-8.65876	4001.44	-8.65876	2577.67	-8.65876	1296.92	-8.65876	-22.4165
-8.6583	14787.9	-8.6583	13188.9	-8.6583	11699.9	-8.6583	10210.5	-8.6583	8543.12	-8.6583	7055.73	-8.6583	5494.29	-8.6583	4001.31	-8.6583	2577.53	-8.6583	1296.86	-8.6583	-22.3989
-8.65784	14788	-8.65784	13188.9	-8.65784	11700	-8.65784	10210.3	-8.65784	8543.06	-8.65784	7055.63	-8.65784	5494.09	-8.65784	4001.41	-8.65784	2577.48	-8.65784	1296.9	-8.65784	-22.4197
-8.65739	14788.1	-8.65739	13188.9	-8.65739	11699.8	-8.65739	10210.3	-8.65739	8543.05	-8.65739	7055.74	-8.65739	5494.14	-8.65739	4001.44	-8.65739	2577.3	-8.65739	1297	-8.65739	-22.5028
-8.65693	14787.9	-8.65693	13188.9	-8.65693	11699.8	-8.65693	10210.3	-8.65693	8543.02	-8.65693	7055.82	-8.65693	5494.16	-8.65693	4001.26	-8.65693	2577.32	-8.65693	1296.86	-8.65693	-22.4204
-8.65647	14787.9	-8.65647	13188.8	-8.65647	11699.9	-8.65647	10210.4	-8.65647	8542.94	-8.65647	7055.69	-8.65647	5494.1	-8.65647	4001.24	-8.65647	2577.28	-8.65647	1296.89	-8.65647	-22.31
-8.65601	14787.9	-8.65601	13188.7	-8.65601	11699.8	-8.65601	10210.4	-8.65601	8542.9	-8.65601	7055.34	-8.65601	5494.08	-8.65601	4001.08	-8.65601	2577.39	-8.65601	1296.79	-8.65601	-22.5683
-8.65555	14787.9	-8.65555	13188.7	-8.65555	11699.6	-8.65555	10210.4	-8.65555	8543.01	-8.65555	7055.16	-8.65555	5493.93	-8.65555	4001.15	-8.65555	2577.33	-8.65555	1296.68	-8.65555	-22.7398
-8.65509	14787.9	-8.65509	13188.8	-8.65509	11699.6	-8.65509	10210.2	-8.65509	8542.9	-8.65509	7055.3	-8.65509	5494.01	-8.65509	4001.13	-8.65509	2577.26	-8.65509	1296.8	-8.65509	-22.7469
-8.65464	14787.9	-8.65464	13188.8	-8.65464	11699.6	-8.65464	10210.2	-8.65464	8542.79	-8.65464	7055.3	-8.65464	5493.96	-8.65464	4001.09	-8.65464	2577.19	-8.65464	1296.79	-8.65464	-22.4956
-8.65418	14787.8	-8.65418	13188.7	-8.65418	11699.4	-8.65418	10210.5	-8.65418	8542.83	-8.65418	7055.26	-8.65418	5493.97	-8.65418	4001.04	-8.65418	2577.19	-8.65418	1296.8	-8.65418	-22.5632
-8.65372	14787.7	-8.65372	13188.6	-8.65372	11699.5	-8.65372	10210.6	-8.65372	8542.7	-8.65372	7055.26	-8.65372	5493.91	-8.65372	4000.87	-8.65372	2577.33	-8.65372	1296.77	-8.65372	-22.7688
-8.65326	14787.8	-8.65326	13188.5	-8.65326	11699.5	-8.65326	10210.3	-8.65326	8542.77	-8.65326	7055.2	-8.65326	5493.94	-8.65326	4000.84	-8.65326	2577.16	-8.65326	1296.52	-8.65326	-22.8506
-8.6528	14787.7	-8.6528	13188.7	-8.6528	11699.5	-8.6528	10210.1	-8.6528	8542.6	-8.6528	7055.17	-8.6528	5493.8	-8.6528	4000.86	-8.6528	2577.35	-8.6528	1296.46	-8.6528	-23.0248
-8.65234	14787.7	-8.65234	13188.6	-8.65234	11699.5	-8.65234	10210	-8.65234	8542.63	-8.65234	7055.13	-8.65234	5493.74	-8.65234	4000.83	-8.65234	2577.33	-8.65234	1296.33	-8.65234	-23.1474
-8.65189	14787.9	-8.65189	13188.4	-8.65189	11699.3	-8.65189	10209.9	-8.65189	8542.7	-8.65189	7055.06	-8.65189	5493.89	-8.65189	4000.95	-8.65189	2577.18	-8.65189	1296.56	-8.65189	-22.9554
-8.65143	14787.7	-8.65143	13188.4	-8.65143	11699.3	-8.65143	10209.9	-8.65143	8542.65	-8.65143	7055.01	-8.65143	5493.81	-8.65143	4000.89	-8.65143	2577.19	-8.65143	1296.49	-8.65143	-22.8395
-8.65097	14787.7	-8.65097	13188.5	-8.65097	11699.4	-8.65097	10209.7	-8.65097	8542.46	-8.65097	7055.15	-8.65097	5493.85	-8.65097	4000.68	-8.65097	2577.16	-8.65097	1296.33	-8.65097	-23.0045
-8.65051	14787.5	-8.65051	13188.4	-8.65051	11699.4	-8.65051	10209.9	-8.65051	8542.65	-8.65051	7055.11	-8.65051	5493.67	-8.65051	4000.7	-8.65051	2577.16	-8.65051	1296.31	-8.65051	-23.1655
-8.65005	14787.5	-8.65005	13188.1	-8.65005	11699.3	-8.65005	10210.1	-8.65005	8542.63	-8.65005	7055.16	-8.65005	5493.53	-8.65005	4000.83	-8.65005	2577.01	-8.65005	1296.38	-8.65005	-23.1073
-8.64959	14787.5	-8.64959	13188.1	-8.64959	11699.2	-8.64959	10210.1	-8.64959	8542.29	-8.64959	7054.97	-8.64959	5493.54	-8.64959	4000.88	-8.64959	2576.98	-8.64959	1296.4	-8.64959	-23.1126
-8.64913	14787.6	-8.64913	13188.1	-8.64913	11699	-8.64913	10210.1	-8.64913	8542.19	-8.64913	7054.93	-8.64913	5493.36	-8.64913	4000.6	-8.64913	2576.96	-8.64913	1296.25	-8.64913	-23.1659
-8.64868	14787.3	-8.64868	13188.1	-8.64868	11699.2	-8.64868	10209.9	-8.64868	8542.34	-8.64868	7054.95	-8.64868	5493.52	-8.64868	4000.48	-8.64868	2576.88	-8.64868	1296	-8.64868	-23.3418
-8.64822	14787.1	-8.64822	13188.1	-8.64822	11698.9	-8.64822	10209.7	-8.64822	8542.29	-8.64822	7054.83	-8.64822	5493.38	-8.64822	4000.44	-8.64822	2576.77	-8.64822	1295.99	-8.64822	-23.2682
-8.64776	14787.4	-8.64776	13188.1	-8.64776	11699.1	-8.64776	10209.8	-8.64776	8542.18	-8.64776	7054.78	-8.64776	5493.46	-8.64776	4000.46	-8.64776	2576.79	-8.64776	1296	-8.64776	-23.3778
-8.6473	14787.2	-8.6473	13188.2	-8.6473	11699	-8.6473	10209.8	-8.6473	8542.34	-8.6473	7054.71	-8.6473	5493.47	-8.6473	4000.48	-8.6473	2576.71	-8.6473	1296.06	-8.6473	-23.379
-8.64684	14786.9	-8.64684	13188	-8.64684	11698.9	-8.64684	10209.7	-8.64684	8542.43	-8.64684	7054.71	-8.64684	5493.56	-8.64684	4000.41	-8.64684	2576.67	-8.64684	1296.21	-8.64684	-23.2744
-8.64638	14787.1	-8.64638	13188.1	-8.64638	11698.8	-8.64638	10209.7	-8.64638	8542.27	-8.64638	7054.57	-8.64638	5493.61	-8.64638	4000.35	-8.64638	2576.76	-8.64638	1296.11	-8.64638	-23.2536
-8.64593	14787.1	-8.64593	13188	-8.64593	11698.9	-8.64593	10209.5	-8.64593	8542.24	-8.64593	7054.48	-8.64593	5493.31	-8.64593	4000.41	-8.64593	2576.88	-8.64593	1295.95	-8.64593	-23.3275
-8.64547	14787.1	-8.64547	13187.8	-8.64547	11698.8	-8.64547	10209.6	-8.64547	8542.2	-8.64547	7054.51	-8.64547	5493.26	-8.64547	4000.65	-8.64547	2576.75	-8.64547	1295.89	-8.64547	-23.4697
-8.64501	14787	-8.64501	13187.8	-8.64501	11698.8	-8.64501	10209.7	-8.64501	8542.1	-8.64501	7054.52	-8.64501	5493.32	-8.64501	4000.55	-8.64501	2576.63	-8.64501	1295.94	-8.64501	-23.4749
-8.64455	14787.1	-8.64455	13187.8	-8.64455	11698.8	-8.64455	10209.6	-8.64455	8542.16	-8.64455	7054.67	-8.64455	5493.36	-8.64455	4000.54	-8.64455	2576.68	-8.64455	1295.96	-8.64455	-23.4098
-8.64409	14787	-8.64409	13187.8	-8.64409	11698.8	-8.64409	10209.4	-8.64409	8542.21	-8.64409	7054.68	-8.64409	5493.21	-8.64409	4000.53	-8.64409	2576.71	-8.64409	1296.04	-8.64409	-23.4549
-8.64363	14786.9	-8.64363	13187.7	-8.64363	11698.6	-8.64363	10209.3	-8.64363	8542.13	-8.64363	7054.69	-8.64363	5493.25	-8.64363	4000.42	-8.64363	2576.54	-8.64363	1295.89	-8.64363	-23.6035
-8.64318	14786.7	-8.64318	13187.6	-8.64318	11698.6	-8.64318	10209.2	-8.64318	8541.99	-8.64318	7054.46	-8.64318	5493.06	-8.64318	4000.36	-8.64318	2576.33	-8.64318	1295.97	-8.64318	-23.379
-8.64272	14786.8	-8.64272	13187.5	-8.64272	11698.4	-8.64272	10209.4	-8.64272	8542.11	-8.64272	7054.35	-8.64272	5492.97	-8.64272	4000.49	-8.64272	2576.29	-8.64272	1295.97	-8.64272	-23.4694
-8.64226	14786.6	-8.64226	13187.7	-8.64226	11698.7	-8.64226	10209.5	-8.64226	8542.09	-8.64226	7054.33	-8.64226	5493.04	-8.64226	4000.26	-8.64226	2576.25	-8.64226	1295.99	-8.64226	-23.6795
-8.6418	14786.8	-8.6418	13187.7	-8.6418	11698.5	-8.6418	10209	-8.6418	8541.92	-8.6418	7054.41	-8.6418	5492.95	-8.6418	3999.99	-8.6418	2576.2	-8.6418	1295.95	-8.6418	-23.8932
-8.64134	14787	-8.64134	13187.8	-8.64134	11698.4	-8.64134	10209	-8.64134	8542.1	-8.64134	7054.4	-8.64134	5492.97	-8.64134	3999.96	-8.64134	2576.3	-8.64134	1295.85	-8.64134	-23.8132
-8.64088	14786.8	-8.64088	13187.5	-8.64088	11698.4	-8.64088	10209.2	-8.64088	8542	-8.64088	7054.08	-8.64088	5492.97	-8.64088	3999.99	-8.64088	2576.25	-8.64088	1295.77	-8.64088	-23.8106
-8.64043	14786.6	-8.64043	13187.4	-8.64043	11698.3	-8.64043	10209.3	-8.64043	8541.76	-8.64043	7054.21	-8.64043	5492.72	-8.64043	4000.11	-8.64043	2576.3	-8.64043	1295.87	-8.64043	-23.7214
-8.63997	14786.5	-8.63997	13187.4	-8.63997	11698.4	-8.63997	10209.3	-8.63997	8541.71	-8.63997	7054.26	-8.63997	5492.83	-8.63997	4000.01	-8.63997	2575.87	-8.63997	1295.57	-8.63997	-23.769
-8.63951	14786.6	-8.63951	13187.3	-8.63951	11698.3	-8.63951	10209.1	-8.63951	8541.75	-8.63951	7054.09	-8.63951	5492.97	-8.63951	3999.7	-8.63951	2575.7	-8.63951	1295.61	-8.63951	-23.7779
-8.63905	14786.7	-8.63905	13187.3	-8.63905	11698.2	-8.63905	10209	-8.63905	8541.83	-8.63905	7054.14	-8.63905	5492.67	-8.63905	3999.69	-8.63905	2575.99	-8.63905	1295.74	-8.63905	-23.9611
-8.63859	14786.2	-8.63859	13187.2	-8.63859	11698.2	-8.63859	10209	-8.63859	8541.74	-8.63859	7054.14	-8.63859	5492.52	-8.63859	3999.68	-8.63859	2575.95	-8.63859	1295.67	-8.63859	-24.0798
-8.63813	14786.3	-8.63813	13187.3	-8.63813	11698.1	-8.63813	10209.1	-8.63813	8541.56	-8.63813	7053.95	-8.63813	5492.53	-8.63813	3999.74	-8.63813	2575.93	-8.63813	1295.66	-8.63813	-23.9349
-8.63767	14786.4	-8.63767	13187.4	-8.63767	11698.1	-8.63767	10208.9	-8.63767	8541.59	-8.63767	7054.05	-8.63767	5492.57	-8.63767	3999.88	-8.63767	2576.03	-8.63767	1295.48	-8.63767	-24.0298
-8.63722	14786.4	-8.63722	13187.2	-8.63722	11698.1	-8.63722	10208.9	-8.63722	8541.52	-8.63722	7053.89	-8.63722	5492.59	-8.63722	3999.9	-8.63722	2575.98	-8.63722	1295.28	-8.63722	-24.1873
-8.63676	14786.4	-8.63676	13187.3	-8.63676	11698.1	-8.63676	10208.7	-8.63676	8541.45	-8.63676	7054.02	-8.63676	5492.55	-8.63676	3999.68	-8.63676	2576.06	-8.63676	1295.22	-8.63676	-24.1481
-8.6363	14786.5	-8.6363	13187.4	-8.6363	11698	-8.6363	10208.8	-8.6363	8541.38	-8.6363	7054.14	-8.6363	5492.5	-8.6363	3999.62	-8.6363	2575.91	-8.6363	1295.42	-8.6363	-24.1742
-8.63584	14786.5	-8.63584	13187.2	-8.63584	11698	-8.63584	10208.7	-8.63584	8541.14	-8.63584	7054	-8.63584	5492.47	-8.63584	3999.8	-8.63584	2575.83	-8.63584	1295.36	-8.63584	-24.463
-8.63538	14786.2	-8.63538	13187.1	-8.63538	11698.1	-8.63538	10208.6	-8.63538	8541.01	-8.63538	7053.95	-8.63538	5492.47	-8.63538	3999.88	-8.63538	2576.03	-8.63538	1295.27	-8.63538	-24.4408
-8.63492	14786.1	-8.63492	13187.1	-8.63492	11698	-8.63492	10208.6	-8.63492	8541.19	-8.63492	7054.03	-8.63492	5492.37	-8.63492	3999.6	-8.63492	2575.91	-8.63492	1295.28	-8.63492	-24.3271
-8.63447	14786.1	-8.63447	13186.9	-8.63447	11697.8	-8.63447	10208.4	-8.63447	8541.12	-8.63447	7054.02	-8.63447	5492.39	-8.63447	3999.51	-8.63447	2575.7	-8.63447	1295.23	-8.63447	-24.3517
-8.63401	14785.9	-8.63401	13186.9	-8.63401	11697.9	-8.63401	10208.6	-8.63401	8541.14	-8.63401	7054.01	-8.63401	5492.31	-8.63401	3999.59	-8.63401	2575.75	-8.63401	1295.01	-8.63401	-24.479
-8.63355	14785.9	-8.63355	13186.8	-8.63355	11697.9	-8.63355	10208.7	-8.63355	8541.24	-8.63355	7053.89	-8.63355	5492.34	-8.63355	3999.65	-8.63355	2575.94	-8.63355	1295.02	-8.63355	-24.6224
-8.63309	14786.1	-8.63309	13186.9	-8.63309	11697.8	-8.63309	10208.7	-8.63309	8541.31	-8.63309	7053.59	-8.63309	5492.41	-8.63309	3999.56	-8.63309	2575.68	-8.63309	1294.91	-8.63309	-24.6516
-8.63263	14786	-8.63263	13187	-8.63263	11697.7	-8.63263	10208.6	-8.63263	8541.27	-8.63263	7053.76	-8.63263	5492.33	-8.63263	3999.43	-8.63263	2575.76	-8.63263	1294.89	-8.63263	-24.6413
-8.63217	14785.9	-8.63217	13187	-8.63217	11697.8	-8.63217	10208.4	-8.63217	8540.97	-8.63217	7053.77	-8.63217	5492.15	-8.63217	3999.39	-8.63217	2575.67	-8.63217	1295.08	-8.63217	-24.7198
-8.63172	14785.9	-8.63172	13186.8	-8.63172	11697.9	-8.63172	10208.4	-8.63172	8541.07	-8.63172	7053.62	-8.63172	5492.21	-8.63172	3999.41	-8.63172	2575.6	-8.63172	1295.03	-8.63172	-24.5434
-8.63126	14785.9	-8.63126	13186.9	-8.63126	11697.6	-8.63126	10208.5	-8.63126	8540.9	-8.63126	7053.48	-8.63126	5492.46	-8.63126	3999.49	-8.63126	2575.35	-8.63126	1295.02	-8.63126	-24.669
-8.6308	14786.1	-8.6308	13186.8	-8.6308	11697.5	-8.6308	10208.5	-8.6308	8540.92	-8.6308	7053.55	-8.6308	5492.58	-8.6308	3999.67	-8.6308	2575.5	-8.6308	1294.81	-8.6308	-24.8146
-8.63034	14785.9	-8.63034	13186.4	-8.63034	11697.8	-8.63034	10208.4	-8.63034	8541	-8.63034	7053.71	-8.63034	5492.29	-8.63034	3999.34	-8.63034	2575.5	-8.63034	1294.86	-8.63034	-24.88
-8.62988	14785.9	-8.62988	13186.5	-8.62988	11697.6	-8.62988	10208.4	-8.62988	8540.9	-8.62988	7053.5	-8.62988	5492.21	-8.62988	3999.22	-8.62988	2575.39	-8.62988	1294.69	-8.62988	-24.8425
-8.62942	14785.8	-8.62942	13186.6	-8.62942	11697.7	-8.62942	10208.4	-8.62942	8540.86	-8.62942	7053.44	-8.62942	5492.09	-8.62942	3999.11	-8.62942	2575.65	-8.62942	1294.6	-8.62942	-24.8242
-8.62897	14786	-8.62897	13186.7	-8.62897	11697.9	-8.62897	10208.3	-8.62897	8541.1	-8.62897	7053.44	-8.62897	5492.03	-8.62897	3999.18	-8.62897	2575.79	-8.62897	1294.67	-8.62897	-24.9634
-8.62851	14785.8	-8.62851	13186.6	-8.62851	11697.8	-8.62851	10208.4	-8.62851	8540.96	-8.62851	7053.26	-8.62851	5492.08	-8.62851	3999.2	-8.62851	2575.62	-8.62851	1294.56	-8.62851	-25.1585
-8.62805	14786	-8.62805	13186.5	-8.62805	11697.7	-8.62805	10208.6	-8.62805	8541.02	-8.62805	7053.31	-8.62805	5492.29	-8.62805	3999.19	-8.62805	2575.37	-8.62805	1294.46	-8.62805	-25.1087
-8.62759	14785.7	-8.62759	13186.5	-8.62759	11697.6	-8.62759	10208.5	-8.62759	8540.9	-8.62759	7053.32	-8.62759	5492.22	-8.62759	3999.12	-8.62759	2575.13	-8.62759	1294.5	-8.62759	-25.1208
-8.62713	14785.4	-8.62713	13186.6	-8.62713	11697.4	-8.62713	10208.3	-8.62713	8541.05	-8.62713	7053.39	-8.62713	5492.02	-8.62713	3998.85	-8.62713	2575.22	-8.62713	1294.62	-8.62713	-24.9528
-8.62667	14785.5	-8.62667	13186.6	-8.62667	11697.4	-8.62667	10208.2	-8.62667	8541	-8.62667	7053.43	-8.62667	5491.93	-8.62667	3998.76	-8.62667	2575.25	-8.62667	1294.61	-8.62667	-24.7717
-8.62621	14785.6	-8.62621	13186.4	-8.62621	11697.3	-8.62621	10208.1	-8.62621	8541.02	-8.62621	7053.28	-8.62621	5491.85	-8.62621	3998.75	-8.62621	2575.15	-8.62621	1294.45	-8.62621	-24.7078
-8.62576	14785.4	-8.62576	13186.5	-8.62576	11697.2	-8.62576	10208.1	-8.62576	8541	-8.62576	7053.15	-8.62576	5491.91	-8.62576	3998.81	-8.62576	2575.41	-8.62576	1294.62	-8.62576	-24.7348
-8.6253	14785.5	-8.6253	13186.4	-8.6253	11697.2	-8.6253	10208.2	-8.6253	8541.1	-8.6253	7053.06	-8.6253	5491.75	-8.6253	3998.96	-8.6253	2575.43	-8.6253	1294.59	-8.6253	-24.8457
-8.62484	14785.5	-8.62484	13186.4	-8.62484	11697.4	-8.62484	10208.1	-8.62484	8540.92	-8.62484	7053.14	-8.62484	5491.87	-8.62484	3998.79	-8.62484	2575.25	-8.62484	1294.52	-8.62484	-24.8948
-8.62438	14785.5	-8.62438	13186.4	-8.62438	11697.3	-8.62438	10208	-8.62438	8540.76	-8.62438	7053.15	-8.62438	5491.87	-8.62438	3998.78	-8.62438	2575.11	-8.62438	1294.43	-8.62438	-25.0896
-8.62392	14785.4	-8.62392	13186.4	-8.62392	11697.5	-8.62392	10208	-8.62392	8540.74	-8.62392	7053.07	-8.62392	5491.78	-8.62392	3998.71	-8.62392	2575.11	-8.62392	1294.35	-8.62392	-25.0104
-8.62346	14785.3	-8.62346	13186.5	-8.62346	11697.4	-8.62346	10207.9	-8.62346	8540.59	-8.62346	7053.05	-8.62346	5491.65	-8.62346	3998.72	-8.62346	2574.95	-8.62346	1294.29	-8.62346	-25.1052
-8.62301	14785.2	-8.62301	13186.2	-8.62301	11697.1	-8.62301	10207.8	-8.62301	8540.58	-8.62301	7053.07	-8.62301	5491.82	-8.62301	3998.77	-8.62301	2574.74	-8.62301	1294.32	-8.62301	-25.1711
-8.62255	14785	-8.62255	13186.1	-8.62255	11697.1	-8.62255	10207.7	-8.62255	8540.55	-8.62255	7053.02	-8.62255	5491.73	-8.62255	3998.8	-8.62255	2574.92	-8.62255	1294.29	-8.62255	-25.1421
-8.62209	14785.3	-8.62209	13186.2	-8.62209	11697.1	-8.62209	10207.6	-8.62209	8540.58	-8.62209	7052.94	-8.62209	5491.61	-8.62209	3998.59	-8.62209	2575.01	-8.62209	1294.37	-8.62209	-25.1334
-8.62163	14785.2	-8.62163	13186.2	-8.62163	11697	-8.62163	10207.9	-8.62163	8540.34	-8.62163	7052.93	-8.62163	5491.58	-8.62163	3998.46	-8.62163	2574.81	-8.62163	1294.36	-8.62163	-25.2119
-8.62117	14785	-8.62117	13186.2	-8.62117	11696.7	-8.62117	10207.9	-8.62117	8540.22	-8.62117	7052.9	-8.62117	5491.5	-8.62117	3998.75	-8.62117	2575.03	-8.62117	1294.12	-8.62117	-25.2368
-8.62071	14785.2	-8.62071	13186.1	-8.62071	11696.8	-8.62071	10207.7	-8.62071	8540.11	-8.62071	7052.99	-8.62071	5491.52	-8.62071	3998.64	-8.62071	2574.98	-8.62071	1294.11	-8.62071	-25.1748
-8.62026	14785.2	-8.62026	13185.9	-8.62026	11696.9	-8.62026	10207.7	-8.62026	8539.98	-8.62026	7052.94	-8.62026	5491.43	-8.62026	3998.53	-8.62026	2574.94	-8.62026	1294.12	-8.62026	-25.1312
-8.6198	14785	-8.6198	13185.9	-8.6198	11696.7	-8.6198	10207.6	-8.6198	8540.29	-8.6198	7052.64	-8.6198	5491.29	-8.6198	3998.61	-8.6198	2574.97	-8.6198	1293.96	-8.6198	-25.5737
-8.61934	14785	-8.61934	13185.9	-8.61934	11696.8	-8.61934	10207.5	-8.61934	8540.39	-8.61934	7052.58	-8.61934	5491.19	-8.61934	3998.64	-8.61934	2574.85	-8.61934	1294.16	-8.61934	-25.5088
-8.61888	14784.9	-8.61888	13185.9	-8.61888	11696.6	-8.61888	10207.6	-8.61888	8540.38	-8.61888	7052.69	-8.61888	5491.23	-8.61888	3998.43	-8.61888	2574.75	-8.61888	1294.03	-8.61888	-25.2805
-8.61842	14784.9	-8.61842	13185.9	-8.61842	11696.5	-8.61842	10207.6	-8.61842	8540.3	-8.61842	7052.59	-8.61842	5491.07	-8.61842	3998.17	-8.61842	2574.71	-8.61842	1293.81	-8.61842	-25.2428
-8.61796	14784.7	-8.61796	13185.7	-8.61796	11696.5	-8.61796	10207.7	-8.61796	8540.27	-8.61796	7052.64	-8.61796	5491.22	-8.61796	3998.36	-8.61796	2574.82	-8.61796	1293.88	-8.61796	-25.3674
-8.61751	14784.7	-8.61751	13185.7	-8.61751	11696.6	-8.61751	10207.6	-8.61751	8540.41	-8.61751	7052.63	-8.61751	5491.34	-8.61751	3998.57	-8.61751	2574.74	-8.61751	1293.81	-8.61751	-25.4911
-8.61705	14784.8	-8.61705	13185.8	-8.61705	11696.7	-8.61705	10207.5	-8.61705	8540.46	-8.61705	7052.58	-8.61705	5491.38	-8.61705	3998.6	-8.61705	2574.59	-8.61705	1293.73	-8.61705	-25.3659
-8.61659	14784.7	-8.61659	13185.6	-8.61659	11696.7	-8.61659	10207.6	-8.61659	8540.19	-8.61659	7052.59	-8.61659	5491.42	-8.61659	3998.68	-8.61659	2574.47	-8.61659	1293.73	-8.61659	-25.6003
-8.61613	14784.8	-8.61613	13185.6	-8.61613	11696.7	-8.61613	10207.7	-8.61613	8539.96	-8.61613	7052.62	-8.61613	5491.05	-8.61613	3998.41	-8.61613	2574.36	-8.61613	1293.76	-8.61613	-25.5248
-8.61567	14784.7	-8.61567	13185.7	-8.61567	11696.7	-8.61567	10207.6	-8.61567	8539.89	-8.61567	7052.39	-8.61567	5490.84	-8.61567	3998.27	-8.61567	2574.38	-8.61567	1293.88	-8.61567	-25.5241
-8.61521	14784.5	-8.61521	13185.8	-8.61521	11696.7	-8.61521	10207.5	-8.61521	8540.03	-8.61521	7052.32	-8.61521	5491.06	-8.61521	3998.34	-8.61521	2574.48	-8.61521	1293.75	-8.61521	-25.6894
-8.61476	14784.6	-8.61476	13185.7	-8.61476	11696.7	-8.61476	10207.3	-8.61476	8540.07	-8.61476	7052.3	-8.61476	5491.11	-8.61476	3998.42	-8.61476	2574.68	-8.61476	1293.79	-8.61476	-25.7831
-8.6143	14784.7	-8.6143	13185.6	-8.6143	11696.5	-8.6143	10207.2	-8.6143	8539.95	-8.6143	7052.42	-8.6143	5491.16	-8.6143	3998.32	-8.6143	2574.62	-8.6143	1293.86	-8.6143	-25.7035
-8.61384	14784.6	-8.61384	13185.7	-8.61384	11696.4	-8.61384	10207.1	-8.61384	8539.9	-8.61384	7052.4	-8.61384	5491.13	-8.61384	3998.22	-8.61384	2574.39	-8.61384	1293.59	-8.61384	-25.6664
-8.61338	14784.5	-8.61338	13185.6	-8.61338	11696.5	-8.61338	10207.2	-8.61338	8539.96	-8.61338	7052.38	-8.61338	5491.14	-8.61338	3998.2	-8.61338	2574.38	-8.61338	1293.5	-8.61338	-25.8748
-8.61292	14784.3	-8.61292	13185.6	-8.61292	11696.7	-8.61292	10207.2	-8.61292	8539.94	-8.61292	7052.36	-8.61292	5491.04	-8.61292	3998.03	-8.61292	2574.24	-8.61292	1293.49	-8.61292	-25.8957
-8.61246	14784.2	-8.61246	13185.4	-8.61246	11696.6	-8.61246	10207.2	-8.61246	8539.74	-8.61246	7052.15	-8.61246	5490.94	-8.61246	3998.02	-8.61246	2574.21	-8.61246	1293.47	-8.61246	-26.0213
-8.612	14784.4	-8.612	13185.6	-8.612	11696.5	-8.612	10207.3	-8.612	8539.85	-8.612	7052.24	-8.612	5490.97	-8.612	3998.17	-8.612	2574.28	-8.612	1293.56	-8.612	-26.1634
-8.61155	14784.3	-8.61155	13185.4	-8.61155	11696.4	-8.61155	10207.1	-8.61155	8539.94	-8.61155	7052.24	-8.61155	5491.1	-8.61155	3997.99	-8.61155	2574.05	-8.61155	1293.53	-8.61155	-26.0371
-8.61109	14784.4	-8.61109	13185.5	-8.61109	11696.3	-8.61109	10207	-8.61109	8539.88	-8.61109	7052.32	-8.61109	5491.18	-8.61109	3997.88	-8.61109	2574.15	-8.61109	1293.41	-8.61109	-25.7649
-8.61063	14784.1	-8.61063	13185.5	-8.61063	11696.2	-8.61063	10207	-8.61063	8539.92	-8.61063	7052.18	-8.61063	5490.92	-8.61063	3998.01	-8.61063	2574.08	-8.61063	1293.34	-8.61063	-25.7591
-8.61017	14784.1	-8.61017	13185.4	-8.61017	11696.3	-8.61017	10206.9	-8.61017	8539.83	-8.61017	7052.32	-8.61017	5490.85	-8.61017	3997.89	-8.61017	2574.21	-8.61017	1293.37	-8.61017	-25.9515
-8.60971	14784.2	-8.60971	13185.2	-8.60971	11696.1	-8.60971	10206.9	-8.60971	8540	-8.60971	7052.44	-8.60971	5490.87	-8.60971	3997.73	-8.60971	2574.32	-8.60971	1293.39	-8.60971	-25.922
-8.60925	14784.1	-8.60925	13185.3	-8.60925	11695.9	-8.60925	10207.2	-8.60925	8539.81	-8.60925	7052.24	-8.60925	5490.78	-8.60925	3997.54	-8.60925	2574.26	-8.60925	1293.27	-8.60925	-25.8878
-8.6088	14784.2	-8.6088	13185.3	-8.6088	11696.1	-8.6088	10207.2	-8.6088	8539.65	-8.6088	7051.96	-8.6088	5490.61	-8.6088	3997.47	-8.6088	2574.16	-8.6088	1293.1	-8.6088	-26.089
-8.60834	14784.2	-8.60834	13185.3	-8.60834	11696.1	-8.60834	10207.1	-8.60834	8539.46	-8.60834	7051.85	-8.60834	5490.42	-8.60834	3997.61	-8.60834	2574.04	-8.60834	1293.18	-8.60834	-26.2158
-8.60788	14784.1	-8.60788	13185.2	-8.60788	11696.1	-8.60788	10207	-8.60788	8539.36	-8.60788	7051.92	-8.60788	5490.62	-8.60788	3997.47	-8.60788	2574.09	-8.60788	1293.25	-8.60788	-26.3032
-8.60742	14784.2	-8.60742	13185.1	-8.60742	11696.2	-8.60742	10206.9	-8.60742	8539.42	-8.60742	7051.94	-8.60742	5490.58	-8.60742	3997.58	-8.60742	2573.84	-8.60742	1293.37	-8.60742	-26.2358
-8.60696	14784.1	-8.60696	13185	-8.60696	11696.1	-8.60696	10206.9	-8.60696	8539.45	-8.60696	7051.89	-8.60696	5490.52	-8.60696	3997.63	-8.60696	2573.78	-8.60696	1293.26	-8.60696	-26.3932
-8.6065	14784	-8.6065	13185	-8.6065	11695.9	-8.6065	10206.8	-8.6065	8539.47	-8.6065	7051.88	-8.6065	5490.54	-8.6065	3997.53	-8.6065	2573.81	-8.6065	1293.36	-8.6065	-26.3505
-8.60605	14784	-8.60605	13185.1	-8.60605	11695.8	-8.60605	10206.6	-8.60605	8539.55	-8.60605	7051.89	-8.60605	5490.29	-8.60605	3997.63	-8.60605	2573.68	-8.60605	1293.35	-8.60605	-26.609
-8.60559	14783.8	-8.60559	13185	-8.60559	11695.8	-8.60559	10206.6	-8.60559	8539.42	-8.60559	7051.72	-8.60559	5490.41	-8.60559	3997.67	-8.60559	2573.78	-8.60559	1293.12	-8.60559	-26.4501
-8.60513	14783.8	-8.60513	13184.9	-8.60513	11695.9	-8.60513	10206.7	-8.60513	8539.31	-8.60513	7051.7	-8.60513	5490.48	-8.60513	3997.7	-8.60513	2573.85	-8.60513	1293.05	-8.60513	-26.3016
-8.60467	14783.9	-8.60467	13184.9	-8.60467	11696	-8.60467	10206.6	-8.60467	8539.25	-8.60467	7051.93	-8.60467	5490.46	-8.60467	3997.5	-8.60467	2573.74	-8.60467	1292.9	-8.60467	-26.3955
-8.60421	14784.1	-8.60421	13184.7	-8.60421	11695.9	-8.60421	10206.7	-8.60421	8539.25	-8.60421	7051.94	-8.60421	5490.55	-8.60421	3997.33	-8.60421	2573.56	-8.60421	1292.69	-8.60421	-26.4339
-8.60375	14784	-8.60375	13184.7	-8.60375	11695.9	-8.60375	10206.8	-8.60375	8539.24	-8.60375	7051.73	-8.60375	5490.52	-8.60375	3997.3	-8.60375	2573.78	-8.60375	1292.79	-8.60375	-26.4829
-8.6033	14784	-8.6033	13184.7	-8.6033	11695.7	-8.6033	10206.8	-8.6033	8539.18	-8.6033	7051.49	-8.6033	5490.48	-8.6033	3997.4	-8.6033	2573.93	-8.6033	1292.97	-8.6033	-26.531
-8.60284	14784.1	-8.60284	13184.7	-8.60284	11695.7	-8.60284	10206.7	-8.60284	8538.99	-8.60284	7051.67	-8.60284	5490.4	-8.60284	3997.36	-8.60284	2573.75	-8.60284	1293.06	-8.60284	-26.4977
-8.60238	14784	-8.60238	13184.9	-8.60238	11695.6	-8.60238	10206.6	-8.60238	8538.98	-8.60238	7051.7	-8.60238	5490.19	-8.60238	3997.29	-8.60238	2573.62	-8.60238	1293.01	-8.60238	-26.4401
-8.60192	14783.8	-8.60192	13184.7	-8.60192	11695.6	-8.60192	10206.6	-8.60192	8538.85	-8.60192	7051.53	-8.60192	5490.07	-8.60192	3997.28	-8.60192	2573.35	-8.60192	1292.84	-8.60192	-26.4841
-8.60146	14783.7	-8.60146	13184.7	-8.60146	11695.6	-8.60146	10206.7	-8.60146	8539.11	-8.60146	7051.56	-8.60146	5490.21	-8.60146	3997.31	-8.60146	2573.57	-8.60146	1292.83	-8.60146	-26.6968
-8.601	14783.5	-8.601	13184.7	-8.601	11695.7	-8.601	10206.7	-8.601	8539.09	-8.601	7051.47	-8.601	5490.36	-8.601	3997.32	-8.601	2573.58	-8.601	1292.81	-8.601	-26.818
-8.60054	14783.7	-8.60054	13184.5	-8.60054	11695.6	-8.60054	10206.6	-8.60054	8538.93	-8.60054	7051.43	-8.60054	5490.16	-8.60054	3997.28	-8.60054	2573.48	-8.60054	1292.88	-8.60054	-26.9134
-8.60009	14783.7	-8.60009	13184.5	-8.60009	11695.6	-8.60009	10206.5	-8.60009	8539.02	-8.60009	7051.42	-8.60009	5490	-8.60009	3997.15	-8.60009	2573.42	-8.60009	1292.65	-8.60009	-26.9489
-8.59963	14783.6	-8.59963	13184.5	-8.59963	11695.5	-8.59963	10206.5	-8.59963	8538.85	-8.59963	7051.41	-8.59963	5490.19	-8.59963	3997.18	-8.59963	2573.38	-8.59963	1292.59	-8.59963	-26.6729
-8.59917	14783.5	-8.59917	13184.6	-8.59917	11695.4	-8.59917	10206.4	-8.59917	8538.76	-8.59917	7051.47	-8.59917	5489.96	-8.59917	3997.16	-8.59917	2573.49	-8.59917	1292.61	-8.59917	-26.7776
-8.59871	14783.5	-8.59871	13184.6	-8.59871	11695.4	-8.59871	10206.4	-8.59871	8538.88	-8.59871	7051.53	-8.59871	5489.92	-8.59871	3997.27	-8.59871	2573.43	-8.59871	1292.78	-8.59871	-26.9051
-8.59825	14783.6	-8.59825	13184.6	-8.59825	11695.6	-8.59825	10206.2	-8.59825	8539.07	-8.59825	7051.48	-8.59825	5489.9	-8.59825	3997.26	-8.59825	2573.27	-8.59825	1292.87	-8.59825	-26.9039
-8.59779	14783.5	-8.59779	13184.4	-8.59779	11695.7	-8.59779	10206	-8.59779	8538.87	-8.59779	7051.43	-8.59779	5489.95	-8.59779	3997.32	-8.59779	2573.21	-8.59779	1292.79	-8.59779	-26.7405
-8.59734	14783.6	-8.59734	13184.4	-8.59734	11695.6	-8.59734	10206.1	-8.59734	8538.83	-8.59734	7051.25	-8.59734	5490.13	-8.59734	3997.32	-8.59734	2573.33	-8.59734	1292.57	-8.59734	-26.9926
-8.59688	14783.4	-8.59688	13184.1	-8.59688	11695.3	-8.59688	10206.3	-8.59688	8538.98	-8.59688	7051.17	-8.59688	5489.95	-8.59688	3997.31	-8.59688	2573.21	-8.59688	1292.49	-8.59688	-27.0131
-8.59642	14783.1	-8.59642	13184.2	-8.59642	11695	-8.59642	10206.1	-8.59642	8538.73	-8.59642	7051.12	-8.59642	5489.92	-8.59642	3997.18	-8.59642	2573.1	-8.59642	1292.55	-8.59642	-26.9618
-8.59596	14783.2	-8.59596	13184	-8.59596	11694.9	-8.59596	10206	-8.59596	8538.63	-8.59596	7051.23	-8.59596	5489.93	-8.59596	3996.94	-8.59596	2573.11	-8.59596	1292.42	-8.59596	-26.9791
-8.5955	14783.3	-8.5955	13184.2	-8.5955	11695.1	-8.5955	10206.1	-8.5955	8538.75	-8.5955	7051.09	-8.5955	5489.66	-8.5955	3996.82	-8.5955	2573.04	-8.5955	1292.19	-8.5955	-27.0784
-8.59504	14783.3	-8.59504	13184.4	-8.59504	11695.2	-8.59504	10206.2	-8.59504	8538.87	-8.59504	7051.14	-8.59504	5489.53	-8.59504	3996.95	-8.59504	2572.89	-8.59504	1292.24	-8.59504	-27.1159
-8.59459	14783.2	-8.59459	13184	-8.59459	11695.4	-8.59459	10206.1	-8.59459	8538.64	-8.59459	7051.3	-8.59459	5489.68	-8.59459	3996.98	-8.59459	2572.9	-8.59459	1292.31	-8.59459	-27.1376
-8.59413	14783.2	-8.59413	13184.2	-8.59413	11695.3	-8.59413	10205.9	-8.59413	8538.62	-8.59413	7051.21	-8.59413	5489.8	-8.59413	3996.74	-8.59413	2573.03	-8.59413	1292.28	-8.59413	-26.6687
-8.59367	14783.1	-8.59367	13184.1	-8.59367	11695.1	-8.59367	10206	-8.59367	8538.73	-8.59367	7050.89	-8.59367	5489.77	-8.59367	3996.84	-8.59367	2572.9	-8.59367	1292.51	-8.59367	-26.7163
-8.59321	14783.1	-8.59321	13184.2	-8.59321	11695	-8.59321	10205.9	-8.59321	8538.6	-8.59321	7050.99	-8.59321	5489.5	-8.59321	3996.78	-8.59321	2572.88	-8.59321	1292.54	-8.59321	-26.8998
-8.59275	14783.2	-8.59275	13184	-8.59275	11694.9	-8.59275	10205.7	-8.59275	8538.54	-8.59275	7051.17	-8.59275	5489.61	-8.59275	3996.91	-8.59275	2573.09	-8.59275	1292.42	-8.59275	-27.1322
-8.59229	14783.3	-8.59229	13183.9	-8.59229	11694.8	-8.59229	10205.6	-8.59229	8538.47	-8.59229	7051.29	-8.59229	5489.68	-8.59229	3996.91	-8.59229	2573.08	-8.59229	1292.35	-8.59229	-27.0618
-8.59184	14783.1	-8.59184	13184.1	-8.59184	11694.9	-8.59184	10205.9	-8.59184	8538.41	-8.59184	7051.2	-8.59184	5489.45	-8.59184	3996.85	-8.59184	2572.98	-8.59184	1292.35	-8.59184	-27.1644
-8.59138	14783	-8.59138	13183.9	-8.59138	11694.9	-8.59138	10206	-8.59138	8538.47	-8.59138	7050.91	-8.59138	5489.47	-8.59138	3996.82	-8.59138	2572.99	-8.59138	1292.17	-8.59138	-27.3064
-8.59092	14782.9	-8.59092	13184	-8.59092	11694.8	-8.59092	10205.8	-8.59092	8538.36	-8.59092	7051.11	-8.59092	5489.36	-8.59092	3996.73	-8.59092	2572.91	-8.59092	1291.99	-8.59092	-27.2663
-8.59046	14782.9	-8.59046	13184	-8.59046	11694.8	-8.59046	10205.9	-8.59046	8538.41	-8.59046	7051.03	-8.59046	5489.62	-8.59046	3996.66	-8.59046	2572.95	-8.59046	1292.12	-8.59046	-27.2968
-8.59	14782.9	-8.59	13183.9	-8.59	11694.8	-8.59	10205.9	-8.59	8538.46	-8.59	7050.92	-8.59	5489.43	-8.59	3996.63	-8.59	2572.81	-8.59	1292.12	-8.59	-27.3218
-8.58954	14783	-8.58954	13183.9	-8.58954	11694.7	-8.58954	10205.9	-8.58954	8538.2	-8.58954	7050.99	-8.58954	5489.5	-8.58954	3996.49	-8.58954	2572.72	-8.58954	1292.19	-8.58954	-27.398
-8.58908	14783	-8.58908	13183.8	-8.58908	11694.8	-8.58908	10205.9	-8.58908	8538.28	-8.58908	7050.91	-8.58908	5489.52	-8.58908	3996.46	-8.58908	2572.78	-8.58908	1292.28	-8.58908	-27.4678
-8.58863	14782.9	-8.58863	13183.8	-8.58863	11694.8	-8.58863	10205.8	-8.58863	8538.55	-8.58863	7050.73	-8.58863	5489.43	-8.58863	3996.58	-8.58863	2572.83	-8.58863	1292.23	-8.58863	-27.3633
-8.58817	14782.9	-8.58817	13184	-8.58817	11694.8	-8.58817	10205.5	-8.58817	8538.44	-8.58817	7050.51	-8.58817	5489.35	-8.58817	3996.52	-8.58817	2572.68	-8.58817	1292.22	-8.58817	-27.4233
-8.58771	14782.9	-8.58771	13184	-8.58771	11695.1	-8.58771	10205.6	-8.58771	8538.01	-8.58771	7050.75	-8.58771	5489.35	-8.58771	3996.59	-8.58771	2572.64	-8.58771	1291.97	-8.58771	-27.4447
-8.58725	14782.8	-8.58725	13183.9	-8.58725	11695	-8.58725	10205.5	-8.58725	8538.12	-8.58725	7050.74	-8.58725	5489.3	-8.58725	3996.56	-8.58725	2572.61	-8.58725	1291.9	-8.58725	-27.3505
-8.58679	14782.8	-8.58679	13183.7	-8.58679	11694.7	-8.58679	10205.7	-8.58679	8538.27	-8.58679	7050.77	-8.58679	5489.42	-8.58679	3996.55	-8.58679	2572.6	-8.58679	1291.85	-8.58679	-27.3035
-8.58633	14782.8	-8.58633	13183.5	-8.58633	11694.7	-8.58633	10205.8	-8.58633	8537.93	-8.58633	7050.73	-8.58633	5489.32	-8.58633	3996.36	-8.58633	2572.41	-8.58633	1291.87	-8.58633	-27.4219
-8.58588	14782.7	-8.58588	13183.4	-8.58588	11694.9	-8.58588	10205.7	-8.58588	8537.92	-8.58588	7050.48	-8.58588	5489.32	-8.58588	3996.44	-8.58588	2572.31	-8.58588	1291.89	-8.58588	-27.5248
-8.58542	14782.7	-8.58542	13183.6	-8.58542	11694.8	-8.58542	10205.5	-8.58542	8537.9	-8.58542	7050.59	-8.58542	5489.26	-8.58542	3996.4	-8.58542	2572.37	-8.58542	1291.9	-8.58542	-27.4698
-8.58496	14782.7	-8.58496	13183.7	-8.58496	11694.8	-8.58496	10205.5	-8.58496	8537.9	-8.58496	7050.38	-8.58496	5489.12	-8.58496	3996.23	-8.58496	2572.5	-8.58496	1291.97	-8.58496	-27.6587
-8.5845	14782.7	-8.5845	13183.6	-8.5845	11694.9	-8.5845	10205.4	-8.5845	8537.93	-8.5845	7050.53	-8.5845	5489.08	-8.5845	3996.23	-8.5845	2572.56	-8.5845	1291.9	-8.5845	-27.6818
-8.58404	14782.7	-8.58404	13183.3	-8.58404	11694.8	-8.58404	10205.3	-8.58404	8538.04	-8.58404	7050.37	-8.58404	5489.11	-8.58404	3996.19	-8.58404	2572.52	-8.58404	1291.82	-8.58404	-27.5311
-8.58358	14782.7	-8.58358	13183.5	-8.58358	11694.5	-8.58358	10205.4	-8.58358	8537.9	-8.58358	7050.56	-8.58358	5489.14	-8.58358	3996.14	-8.58358	2572.5	-8.58358	1291.77	-8.58358	-27.6272
-8.58313	14782.7	-8.58313	13183.6	-8.58313	11694.5	-8.58313	10205.3	-8.58313	8538.02	-8.58313	7050.55	-8.58313	5489	-8.58313	3996.14	-8.58313	2572.43	-8.58313	1291.67	-8.58313	-28.0095
-8.58267	14782.6	-8.58267	13183.4	-8.58267	11694.3	-8.58267	10205.3	-8.58267	8538.16	-8.58267	7050.45	-8.58267	5489.03	-8.58267	3996.15	-8.58267	2572.41	-8.58267	1291.67	-8.58267	-27.7987
-8.58221	14782.7	-8.58221	13183.5	-8.58221	11694.5	-8.58221	10205.3	-8.58221	8538.11	-8.58221	7050.49	-8.58221	5488.85	-8.58221	3996.1	-8.58221	2572.38	-8.58221	1291.89	-8.58221	-27.8436
-8.58175	14782.4	-8.58175	13183.4	-8.58175	11694.5	-8.58175	10205.2	-8.58175	8538.12	-8.58175	7050.45	-8.58175	5488.75	-8.58175	3995.95	-8.58175	2572.24	-8.58175	1291.78	-8.58175	-27.8721
-8.58129	14782.4	-8.58129	13183.5	-8.58129	11694.4	-8.58129	10205.4	-8.58129	8538.07	-8.58129	7050.45	-8.58129	5488.78	-8.58129	3995.91	-8.58129	2572.23	-8.58129	1291.83	-8.58129	-27.9182
-8.58083	14782.7	-8.58083	13183.5	-8.58083	11694.6	-8.58083	10205.3	-8.58083	8537.95	-8.58083	7050.53	-8.58083	5488.87	-8.58083	3995.82	-8.58083	2572.26	-8.58083	1291.84	-8.58083	-27.8408
-8.58038	14782.3	-8.58038	13183.3	-8.58038	11694.5	-8.58038	10205.2	-8.58038	8537.74	-8.58038	7050.71	-8.58038	5489.05	-8.58038	3995.9	-8.58038	2572.18	-8.58038	1291.68	-8.58038	-27.7209
-8.57992	14782	-8.57992	13183.5	-8.57992	11694.4	-8.57992	10205.2	-8.57992	8537.7	-8.57992	7050.65	-8.57992	5489.07	-8.57992	3995.82	-8.57992	2572.28	-8.57992	1291.64	-8.57992	-27.8663
-8.57946	14782.2	-8.57946	13183.4	-8.57946	11694.2	-8.57946	10205.3	-8.57946	8537.8	-8.57946	7050.33	-8.57946	5489.09	-8.57946	3995.65	-8.57946	2572.09	-8.57946	1291.72	-8.57946	-27.7406
-8.579	14782.3	-8.579	13183.4	-8.579	11694.2	-8.579	10205.2	-8.579	8537.75	-8.579	7050.12	-8.579	5489.03	-8.579	3995.46	-8.579	2572.07	-8.579	1291.76	-8.579	-27.739
-8.57854	14782.3	-8.57854	13183.3	-8.57854	11694.3	-8.57854	10205.1	-8.57854	8537.74	-8.57854	7050.16	-8.57854	5488.93	-8.57854	3995.69	-8.57854	2572.15	-8.57854	1291.57	-8.57854	-27.9601
-8.57808	14782.3	-8.57808	13183	-8.57808	11694.2	-8.57808	10205.2	-8.57808	8537.66	-8.57808	7050.31	-8.57808	5488.65	-8.57808	3995.67	-8.57808	2571.91	-8.57808	1291.56	-8.57808	-27.9119
-8.57762	14782.2	-8.57762	13183.1	-8.57762	11694.2	-8.57762	10205.1	-8.57762	8537.8	-8.57762	7050.26	-8.57762	5488.58	-8.57762	3995.71	-8.57762	2572.05	-8.57762	1291.56	-8.57762	-28.021
-8.57717	14782.1	-8.57717	13183.2	-8.57717	11694.3	-8.57717	10204.9	-8.57717	8537.64	-8.57717	7050.13	-8.57717	5488.6	-8.57717	3995.93	-8.57717	2572.1	-8.57717	1291.44	-8.57717	-28.1088
-8.57671	14782.2	-8.57671	13183.1	-8.57671	11694.2	-8.57671	10204.9	-8.57671	8537.66	-8.57671	7050.07	-8.57671	5488.63	-8.57671	3995.88	-8.57671	2571.84	-8.57671	1291.33	-8.57671	-28.3538
-8.57625	14782.1	-8.57625	13183.1	-8.57625	11694	-8.57625	10205	-8.57625	8537.77	-8.57625	7050.01	-8.57625	5488.44	-8.57625	3995.59	-8.57625	2571.74	-8.57625	1291.41	-8.57625	-28.4476
-8.57579	14782.1	-8.57579	13182.9	-8.57579	11694	-8.57579	10205	-8.57579	8537.71	-8.57579	7049.91	-8.57579	5488.53	-8.57579	3995.51	-8.57579	2571.87	-8.57579	1291.36	-8.57579	-28.3194
-8.57533	14782.3	-8.57533	13182.9	-8.57533	11694.1	-8.57533	10204.9	-8.57533	8537.52	-8.57533	7049.98	-8.57533	5488.55	-8.57533	3995.6	-8.57533	2571.75	-8.57533	1291	-8.57533	-28.3733
-8.57487	14782.2	-8.57487	13182.9	-8.57487	11694	-8.57487	10205	-8.57487	8537.57	-8.57487	7049.99	-8.57487	5488.42	-8.57487	3995.6	-8.57487	2571.69	-8.57487	1291.07	-8.57487	-28.4703
-8.57442	14781.9	-8.57442	13182.9	-8.57442	11693.9	-8.57442	10204.9	-8.57442	8537.81	-8.57442	7050.05	-8.57442	5488.43	-8.57442	3995.6	-8.57442	2571.89	-8.57442	1291.08	-8.57442	-28.3026
-8.57396	14781.6	-8.57396	13182.8	-8.57396	11693.8	-8.57396	10205	-8.57396	8537.84	-8.57396	7050.1	-8.57396	5488.31	-8.57396	3995.56	-8.57396	2571.76	-8.57396	1291.13	-8.57396	-28.2828
-8.5735	14781.5	-8.5735	13182.9	-8.5735	11693.9	-8.5735	10205.1	-8.5735	8537.59	-8.5735	7050	-8.5735	5488.28	-8.5735	3995.59	-8.5735	2571.59	-8.5735	1291.4	-8.5735	-28.3745
-8.57304	14781.9	-8.57304	13183.2	-8.57304	11693.9	-8.57304	10204.9	-8.57304	8537.73	-8.57304	7049.86	-8.57304	5488.3	-8.57304	3995.58	-8.57304	2571.85	-8.57304	1291.22	-8.57304	-28.2177
-8.57258	14781.8	-8.57258	13183.1	-8.57258	11693.9	-8.57258	10204.8	-8.57258	8537.59	-8.57258	7049.81	-8.57258	5488.41	-8.57258	3995.5	-8.57258	2571.84	-8.57258	1290.92	-8.57258	-28.1644
-8.57212	14781.7	-8.57212	13182.9	-8.57212	11694	-8.57212	10204.9	-8.57212	8537.17	-8.57212	7049.81	-8.57212	5488.54	-8.57212	3995.46	-8.57212	2571.88	-8.57212	1291.07	-8.57212	-28.318
-8.57167	14781.8	-8.57167	13182.8	-8.57167	11694	-8.57167	10204.7	-8.57167	8537.13	-8.57167	7049.79	-8.57167	5488.49	-8.57167	3995.46	-8.57167	2571.95	-8.57167	1291.14	-8.57167	-28.2808
-8.57121	14781.8	-8.57121	13182.6	-8.57121	11693.7	-8.57121	10204.7	-8.57121	8537.11	-8.57121	7049.78	-8.57121	5488.35	-8.57121	3995.29	-8.57121	2571.78	-8.57121	1291.3	-8.57121	-28.2794
-8.57075	14781.7	-8.57075	13182.6	-8.57075	11693.7	-8.57075	10204.6	-8.57075	8537.26	-8.57075	7049.56	-8.57075	5488.18	-8.57075	3995.35	-8.57075	2571.63	-8.57075	1290.98	-8.57075	-28.3508
-8.57029	14781.5	-8.57029	13182.6	-8.57029	11693.6	-8.57029	10204.4	-8.57029	8537.19	-8.57029	7049.6	-8.57029	5488.13	-8.57029	3995.41	-8.57029	2571.58	-8.57029	1290.94	-8.57029	-28.4425
-8.56983	14781.3	-8.56983	13182.6	-8.56983	11693.6	-8.56983	10204.6	-8.56983	8537.3	-8.56983	7049.67	-8.56983	5488.26	-8.56983	3995.57	-8.56983	2571.5	-8.56983	1290.93	-8.56983	-28.3642
-8.56937	14781.3	-8.56937	13182.6	-8.56937	11693.7	-8.56937	10204.7	-8.56937	8537.23	-8.56937	7049.8	-8.56937	5488.18	-8.56937	3995.49	-8.56937	2571.51	-8.56937	1290.81	-8.56937	-28.371
-8.56892	14781.4	-8.56892	13182.6	-8.56892	11693.7	-8.56892	10204.3	-8.56892	8537.08	-8.56892	7049.77	-8.56892	5488.13	-8.56892	3995.4	-8.56892	2571.52	-8.56892	1290.89	-8.56892	-28.4363
-8.56846	14781.4	-8.56846	13182.4	-8.56846	11693.5	-8.56846	10204.4	-8.56846	8537.18	-8.56846	7049.74	-8.56846	5488.26	-8.56846	3995.38	-8.56846	2571.27	-8.56846	1290.94	-8.56846	-28.3889
-8.568	14781.5	-8.568	13182.6	-8.568	11693.6	-8.568	10204.6	-8.568	8537.14	-8.568	7049.53	-8.568	5488.32	-8.568	3995.23	-8.568	2571.36	-8.568	1291.09	-8.568	-28.4633
-8.56754	14781.4	-8.56754	13182.7	-8.56754	11693.8	-8.56754	10204.6	-8.56754	8536.9	-8.56754	7049.41	-8.56754	5488.28	-8.56754	3995.15	-8.56754	2571.54	-8.56754	1291.03	-8.56754	-28.5518
-8.56708	14781.4	-8.56708	13182.7	-8.56708	11693.7	-8.56708	10204.7	-8.56708	8537	-8.56708	7049.42	-8.56708	5488.5	-8.56708	3995.33	-8.56708	2571.56	-8.56708	1290.93	-8.56708	-28.6927
-8.56662	14781.3	-8.56662	13182.6	-8.56662	11693.5	-8.56662	10204.6	-8.56662	8536.97	-8.56662	7049.42	-8.56662	5488.24	-8.56662	3995.63	-8.56662	2571.48	-8.56662	1290.88	-8.56662	-28.5972
-8.56616	14781.4	-8.56616	13182.4	-8.56616	11693.3	-8.56616	10204.3	-8.56616	8536.97	-8.56616	7049.6	-8.56616	5488.08	-8.56616	3995.54	-8.56616	2571.25	-8.56616	1290.79	-8.56616	-28.8438
-8.56571	14781.5	-8.56571	13182.4	-8.56571	11693.1	-8.56571	10204.3	-8.56571	8536.98	-8.56571	7049.75	-8.56571	5488.02	-8.56571	3995.48	-8.56571	2571.17	-8.56571	1290.81	-8.56571	-28.6445
-8.56525	14781.4	-8.56525	13182.4	-8.56525	11693.3	-8.56525	10204.4	-8.56525	8536.91	-8.56525	7049.64	-8.56525	5487.91	-8.56525	3995.33	-8.56525	2571.28	-8.56525	1290.8	-8.56525	-28.5959
-8.56479	14781.4	-8.56479	13182.3	-8.56479	11693.1	-8.56479	10204.4	-8.56479	8537.12	-8.56479	7049.42	-8.56479	5487.89	-8.56479	3995.04	-8.56479	2571.5	-8.56479	1290.91	-8.56479	-28.7623
-8.56433	14781.3	-8.56433	13182.4	-8.56433	11693.2	-8.56433	10204.7	-8.56433	8537.1	-8.56433	7049.55	-8.56433	5487.84	-8.56433	3995.11	-8.56433	2571.51	-8.56433	1290.75	-8.56433	-28.8767
-8.56387	14781.1	-8.56387	13182.2	-8.56387	11693.4	-8.56387	10204.6	-8.56387	8536.96	-8.56387	7049.71	-8.56387	5487.87	-8.56387	3995.07	-8.56387	2571.4	-8.56387	1290.63	-8.56387	-28.7323
-8.56341	14781.2	-8.56341	13182.1	-8.56341	11693.3	-8.56341	10204.4	-8.56341	8536.83	-8.56341	7049.55	-8.56341	5487.98	-8.56341	3995.05	-8.56341	2571.2	-8.56341	1290.55	-8.56341	-28.5708
-8.56296	14781.3	-8.56296	13182.2	-8.56296	11693.2	-8.56296	10204.2	-8.56296	8536.7	-8.56296	7049.54	-8.56296	5488.1	-8.56296	3995.02	-8.56296	2571.1	-8.56296	1290.6	-8.56296	-28.8273
-8.5625	14781.2	-8.5625	13182.2	-8.5625	11693.1	-8.5625	10204.2	-8.5625	8536.88	-8.5625	7049.32	-8.5625	5488.03	-8.5625	3994.94	-8.5625	2571.32	-8.5625	1290.54	-8.5625	-28.692
-8.56204	14781	-8.56204	13182.2	-8.56204	11693.1	-8.56204	10204.1	-8.56204	8537.05	-8.56204	7049.32	-8.56204	5487.9	-8.56204	3994.9	-8.56204	2571.21	-8.56204	1290.64	-8.56204	-28.6971
-8.56158	14780.9	-8.56158	13182.2	-8.56158	11693.2	-8.56158	10204	-8.56158	8536.93	-8.56158	7049.33	-8.56158	5487.85	-8.56158	3994.9	-8.56158	2571.04	-8.56158	1290.51	-8.56158	-28.7705
-8.56112	14780.8	-8.56112	13182.3	-8.56112	11693.2	-8.56112	10204.1	-8.56112	8536.92	-8.56112	7049.18	-8.56112	5487.74	-8.56112	3995.12	-8.56112	2571.07	-8.56112	1290.47	-8.56112	-28.7434
-8.56066	14780.9	-8.56066	13182.2	-8.56066	11693.1	-8.56066	10203.9	-8.56066	8536.96	-8.56066	7049.05	-8.56066	5487.75	-8.56066	3994.87	-8.56066	2571.22	-8.56066	1290.42	-8.56066	-28.702
-8.56021	14781	-8.56021	13182.2	-8.56021	11693.3	-8.56021	10204.1	-8.56021	8537.04	-8.56021	7048.84	-8.56021	5487.89	-8.56021	3994.98	-8.56021	2571.04	-8.56021	1290.48	-8.56021	-28.7211
-8.55975	14781	-8.55975	13182.2	-8.55975	11693.3	-8.55975	10204.3	-8.55975	8536.77	-8.55975	7048.85	-8.55975	5487.68	-8.55975	3994.84	-8.55975	2570.83	-8.55975	1290.48	-8.55975	-28.8478
-8.55929	14781.2	-8.55929	13182	-8.55929	11693.2	-8.55929	10204.3	-8.55929	8536.85	-8.55929	7049.18	-8.55929	5487.69	-8.55929	3994.86	-8.55929	2570.96	-8.55929	1290.4	-8.55929	-28.9934
-8.55883	14781	-8.55883	13182.1	-8.55883	11693.2	-8.55883	10204.1	-8.55883	8536.83	-8.55883	7049.14	-8.55883	5487.53	-8.55883	3994.84	-8.55883	2571.07	-8.55883	1290.34	-8.55883	-29.2467
-8.55837	14780.8	-8.55837	13182.1	-8.55837	11693.2	-8.55837	10204	-8.55837	8536.61	-8.55837	7048.94	-8.55837	5487.49	-8.55837	3994.76	-8.55837	2571.14	-8.55837	1290.44	-8.55837	-29.2017
-8.55791	14780.7	-8.55791	13181.7	-8.55791	11693.2	-8.55791	10204	-8.55791	8536.42	-8.55791	7049.03	-8.55791	5487.75	-8.55791	3994.63	-8.55791	2570.88	-8.55791	1290.63	-8.55791	-29.0398
-8.55746	14780.8	-8.55746	13181.8	-8.55746	11693.2	-8.55746	10203.8	-8.55746	8536.6	-8.55746	7049.13	-8.55746	5487.66	-8.55746	3994.86	-8.55746	2570.89	-8.55746	1290.45	-8.55746	-29.1391
-8.557	14780.7	-8.557	13181.7	-8.557	11693.1	-8.557	10204.2	-8.557	8536.79	-8.557	7049.04	-8.557	5487.85	-8.557	3994.57	-8.557	2570.95	-8.557	1290.43	-8.557	-29.214
-8.55654	14780.8	-8.55654	13181.8	-8.55654	11693.2	-8.55654	10203.9	-8.55654	8536.93	-8.55654	7049.01	-8.55654	5487.74	-8.55654	3994.62	-8.55654	2570.81	-8.55654	1290.3	-8.55654	-29.3141
-8.55608	14780.8	-8.55608	13181.9	-8.55608	11693.1	-8.55608	10203.9	-8.55608	8536.71	-8.55608	7049.04	-8.55608	5487.5	-8.55608	3994.82	-8.55608	2570.85	-8.55608	1290.23	-8.55608	-29.2089
-8.55562	14780.7	-8.55562	13181.8	-8.55562	11692.9	-8.55562	10203.8	-8.55562	8536.47	-8.55562	7048.86	-8.55562	5487.57	-8.55562	3994.76	-8.55562	2570.84	-8.55562	1290.35	-8.55562	-29.3459
-8.55516	14780.6	-8.55516	13181.6	-8.55516	11693	-8.55516	10203.9	-8.55516	8536.59	-8.55516	7048.83	-8.55516	5487.57	-8.55516	3994.7	-8.55516	2570.84	-8.55516	1290.37	-8.55516	-29.6793
-8.5547	14780.7	-8.5547	13181.6	-8.5547	11692.9	-8.5547	10203.7	-8.5547	8536.63	-8.5547	7049.02	-8.5547	5487.64	-8.5547	3994.77	-8.5547	2570.97	-8.5547	1290.2	-8.5547	-29.6453
-8.55425	14780.6	-8.55425	13181.7	-8.55425	11692.9	-8.55425	10203.8	-8.55425	8536.48	-8.55425	7048.9	-8.55425	5487.84	-8.55425	3994.81	-8.55425	2570.84	-8.55425	1290	-8.55425	-29.7183
-8.55379	14780.4	-8.55379	13181.7	-8.55379	11692.9	-8.55379	10204.1	-8.55379	8536.7	-8.55379	7048.89	-8.55379	5487.66	-8.55379	3994.79	-8.55379	2570.65	-8.55379	1290.05	-8.55379	-29.6573
-8.55333	14780.6	-8.55333	13181.3	-8.55333	11693	-8.55333	10204	-8.55333	8536.66	-8.55333	7048.62	-8.55333	5487.57	-8.55333	3994.67	-8.55333	2570.72	-8.55333	1290.05	-8.55333	-29.4942
-8.55287	14780.5	-8.55287	13181.4	-8.55287	11692.7	-8.55287	10203.9	-8.55287	8536.47	-8.55287	7048.82	-8.55287	5487.43	-8.55287	3994.66	-8.55287	2570.76	-8.55287	1289.82	-8.55287	-29.4403
-8.55241	14780.4	-8.55241	13181.6	-8.55241	11692.7	-8.55241	10203.8	-8.55241	8536.32	-8.55241	7048.91	-8.55241	5487.21	-8.55241	3994.7	-8.55241	2570.65	-8.55241	1289.81	-8.55241	-29.2988
-8.55195	14780.6	-8.55195	13181.6	-8.55195	11692.9	-8.55195	10203.8	-8.55195	8536.39	-8.55195	7048.91	-8.55195	5487.03	-8.55195	3994.67	-8.55195	2570.94	-8.55195	1289.88	-8.55195	-29.3476
-8.5515	14780.6	-8.5515	13181.5	-8.5515	11692.9	-8.5515	10203.8	-8.5515	8536.36	-8.5515	7048.9	-8.5515	5487	-8.5515	3994.83	-8.5515	2570.93	-8.5515	1289.85	-8.5515	-29.1889
-8.55104	14780.4	-8.55104	13181.4	-8.55104	11693.1	-8.55104	10203.5	-8.55104	8536.34	-8.55104	7048.81	-8.55104	5487.21	-8.55104	3994.6	-8.55104	2570.79	-8.55104	1289.95	-8.55104	-29.3464
-8.55058	14780.5	-8.55058	13181.4	-8.55058	11692.9	-8.55058	10203.4	-8.55058	8536.28	-8.55058	7048.68	-8.55058	5487.35	-8.55058	3994.44	-8.55058	2570.96	-8.55058	1290.08	-8.55058	-29.4193
-8.55012	14780.6	-8.55012	13181.4	-8.55012	11692.6	-8.55012	10203.6	-8.55012	8536.36	-8.55012	7048.58	-8.55012	5487.31	-8.55012	3994.54	-8.55012	2570.88	-8.55012	1290.16	-8.55012	-29.5076
-8.54966	14780.5	-8.54966	13181.6	-8.54966	11692.6	-8.54966	10203.6	-8.54966	8536.33	-8.54966	7048.63	-8.54966	5487.32	-8.54966	3994.66	-8.54966	2570.47	-8.54966	1289.96	-8.54966	-29.6053
-8.5492	14780.5	-8.5492	13181.5	-8.5492	11692.7	-8.5492	10203.5	-8.5492	8536.2	-8.5492	7048.43	-8.5492	5487.17	-8.5492	3994.57	-8.5492	2570.41	-8.5492	1289.85	-8.5492	-29.5533
-8.54875	14780.2	-8.54875	13181.5	-8.54875	11692.7	-8.54875	10203.5	-8.54875	8536.04	-8.54875	7048.39	-8.54875	5487.01	-8.54875	3994.43	-8.54875	2570.51	-8.54875	1289.79	-8.54875	-29.7029
-8.54829	14780.2	-8.54829	13181.5	-8.54829	11692.4	-8.54829	10203.4	-8.54829	8536.2	-8.54829	7048.52	-8.54829	5487.19	-8.54829	3994.53	-8.54829	2570.34	-8.54829	1289.54	-8.54829	-29.8971
-8.54783	14780.3	-8.54783	13181.4	-8.54783	11692.5	-8.54783	10203.3	-8.54783	8536.15	-8.54783	7048.52	-8.54783	5487.12	-8.54783	3994.45	-8.54783	2570.36	-8.54783	1289.59	-8.54783	-29.7927
-8.54737	14780.3	-8.54737	13181.4	-8.54737	11692.8	-8.54737	10203.4	-8.54737	8536.17	-8.54737	7048.75	-8.54737	5487.03	-8.54737	3994.26	-8.54737	2570.39	-8.54737	1289.52	-8.54737	-29.7089
-8.54691	14780.3	-8.54691	13181.4	-8.54691	11692.6	-8.54691	10203.7	-8.54691	8535.99	-8.54691	7048.6	-8.54691	5487.03	-8.54691	3994.26	-8.54691	2570.44	-8.54691	1289.76	-8.54691	-29.6913
-8.54645	14780.3	-8.54645	13181.4	-8.54645	11692.5	-8.54645	10203.6	-8.54645	8535.88	-8.54645	7048.54	-8.54645	5487.07	-8.54645	3994.5	-8.54645	2570.4	-8.54645	1289.83	-8.54645	-29.9402
-8.546	14780.2	-8.546	13181.5	-8.546	11692.6	-8.546	10203.5	-8.546	8536.15	-8.546	7048.52	-8.546	5487.25	-8.546	3994.36	-8.546	2570.22	-8.546	1289.96	-8.546	-29.7194
-8.54554	14780.1	-8.54554	13181.2	-8.54554	11692.4	-8.54554	10203.4	-8.54554	8536.07	-8.54554	7048.41	-8.54554	5487.05	-8.54554	3994.13	-8.54554	2570.36	-8.54554	1289.73	-8.54554	-29.6852
-8.54508	14779.9	-8.54508	13181.1	-8.54508	11692.2	-8.54508	10203.6	-8.54508	8535.98	-8.54508	7048.35	-8.54508	5487.11	-8.54508	3994.01	-8.54508	2570.36	-8.54508	1289.8	-8.54508	-29.9476
-8.54462	14780.1	-8.54462	13181.1	-8.54462	11692.3	-8.54462	10203.4	-8.54462	8535.97	-8.54462	7048.27	-8.54462	5487.07	-8.54462	3994.05	-8.54462	2570.26	-8.54462	1289.86	-8.54462	-30.055
-8.54416	14780.1	-8.54416	13181	-8.54416	11692.1	-8.54416	10203.4	-8.54416	8535.99	-8.54416	7048.4	-8.54416	5486.97	-8.54416	3993.96	-8.54416	2570.12	-8.54416	1289.86	-8.54416	-30.0118
-8.5437	14780	-8.5437	13181.2	-8.5437	11692.2	-8.5437	10203.3	-8.5437	8535.98	-8.5437	7048.36	-8.5437	5486.82	-8.5437	3993.86	-8.5437	2570.14	-8.5437	1289.85	-8.5437	-30.0891
-8.54324	14779.9	-8.54324	13181.3	-8.54324	11692.5	-8.54324	10203.2	-8.54324	8535.9	-8.54324	7048.2	-8.54324	5486.77	-8.54324	3993.84	-8.54324	2570.38	-8.54324	1289.77	-8.54324	-30.0378
-8.54279	14779.7	-8.54279	13181.1	-8.54279	11692.4	-8.54279	10203.3	-8.54279	8535.81	-8.54279	7048.12	-8.54279	5486.73	-8.54279	3994.02	-8.54279	2570.5	-8.54279	1289.55	-8.54279	-30.0142
-8.54233	14779.9	-8.54233	13181.3	-8.54233	11692.4	-8.54233	10203.4	-8.54233	8535.76	-8.54233	7048.11	-8.54233	5486.48	-8.54233	3994.08	-8.54233	2570.31	-8.54233	1289.42	-8.54233	-30.0076
-8.54187	14780	-8.54187	13181.1	-8.54187	11692.3	-8.54187	10203.4	-8.54187	8535.85	-8.54187	7048.48	-8.54187	5486.5	-8.54187	3994.05	-8.54187	2570.23	-8.54187	1289.61	-8.54187	-30.1818
-8.54141	14779.8	-8.54141	13181	-8.54141	11692.2	-8.54141	10203.5	-8.54141	8535.88	-8.54141	7048.49	-8.54141	5486.66	-8.54141	3994.02	-8.54141	2570.2	-8.54141	1289.59	-8.54141	-30.1805
-8.54095	14779.6	-8.54095	13180.9	-8.54095	11692.1	-8.54095	10203.3	-8.54095	8535.91	-8.54095	7048.41	-8.54095	5486.83	-8.54095	3993.87	-8.54095	2570.2	-8.54095	1289.37	-8.54095	-30.0319
-8.54049	14779.7	-8.54049	13180.9	-8.54049	11692.1	-8.54049	10203.2	-8.54049	8535.93	-8.54049	7048.4	-8.54049	5486.93	-8.54049	3993.99	-8.54049	2570.1	-8.54049	1289.47	-8.54049	-30.0916
-8.54004	14779.7	-8.54004	13181.1	-8.54004	11692.3	-8.54004	10203.3	-8.54004	8536.1	-8.54004	7048.35	-8.54004	5487.06	-8.54004	3993.81	-8.54004	2569.99	-8.54004	1289.43	-8.54004	-30.055
-8.53958	14779.8	-8.53958	13180.9	-8.53958	11692	-8.53958	10203.1	-8.53958	8536.04	-8.53958	7048.32	-8.53958	5486.82	-8.53958	3993.71	-8.53958	2570.03	-8.53958	1289.22	-8.53958	-30.2601
-8.53912	14779.9	-8.53912	13180.7	-8.53912	11692.1	-8.53912	10203	-8.53912	8535.99	-8.53912	7048.1	-8.53912	5486.57	-8.53912	3993.87	-8.53912	2570.09	-8.53912	1289.14	-8.53912	-30.0797
-8.53866	14780	-8.53866	13181	-8.53866	11692.3	-8.53866	10203	-8.53866	8535.69	-8.53866	7048.07	-8.53866	5486.49	-8.53866	3993.69	-8.53866	2570.07	-8.53866	1289.22	-8.53866	-30.1316
-8.5382	14779.9	-8.5382	13181.1	-8.5382	11692.1	-8.5382	10202.9	-8.5382	8535.54	-8.5382	7048.16	-8.5382	5486.69	-8.5382	3993.59	-8.5382	2569.77	-8.5382	1289.21	-8.5382	-30.2952
-8.53774	14779.7	-8.53774	13181.1	-8.53774	11692	-8.53774	10202.9	-8.53774	8535.62	-8.53774	7048.29	-8.53774	5486.65	-8.53774	3993.54	-8.53774	2569.82	-8.53774	1289.29	-8.53774	-30.3054
-8.53729	14779.7	-8.53729	13181.1	-8.53729	11692	-8.53729	10202.7	-8.53729	8535.57	-8.53729	7048.17	-8.53729	5486.52	-8.53729	3993.58	-8.53729	2569.97	-8.53729	1289.26	-8.53729	-30.1732
-8.53683	14779.8	-8.53683	13180.9	-8.53683	11692	-8.53683	10202.8	-8.53683	8535.73	-8.53683	7048.16	-8.53683	5486.46	-8.53683	3993.61	-8.53683	2569.91	-8.53683	1289.3	-8.53683	-30.4937
-8.53637	14779.6	-8.53637	13180.9	-8.53637	11691.9	-8.53637	10202.8	-8.53637	8535.81	-8.53637	7048.09	-8.53637	5486.54	-8.53637	3993.61	-8.53637	2569.79	-8.53637	1289.28	-8.53637	-30.3708
-8.53591	14779.6	-8.53591	13180.7	-8.53591	11691.8	-8.53591	10202.8	-8.53591	8535.79	-8.53591	7048.03	-8.53591	5486.71	-8.53591	3993.87	-8.53591	2570.03	-8.53591	1289.23	-8.53591	-30.2196
-8.53545	14779.8	-8.53545	13180.6	-8.53545	11691.6	-8.53545	10202.8	-8.53545	8535.83	-8.53545	7048.11	-8.53545	5486.61	-8.53545	3993.7	-8.53545	2570.16	-8.53545	1289.2	-8.53545	-30.3345
-8.53499	14779.8	-8.53499	13180.7	-8.53499	11691.6	-8.53499	10202.8	-8.53499	8535.77	-8.53499	7048.06	-8.53499	5486.61	-8.53499	3993.65	-8.53499	2569.89	-8.53499	1288.93	-8.53499	-30.3377
-8.53454	14779.7	-8.53454	13180.7	-8.53454	11691.7	-8.53454	10202.7	-8.53454	8535.67	-8.53454	7048.24	-8.53454	5486.65	-8.53454	3993.59	-8.53454	2569.66	-8.53454	1289.02	-8.53454	-30.3318
-8.53408	14779.8	-8.53408	13180.6	-8.53408	11691.8	-8.53408	10202.7	-8.53408	8535.75	-8.53408	7048.28	-8.53408	5486.47	-8.53408	3993.46	-8.53408	2569.54	-8.53408	1289.09	-8.53408	-30.3115
-8.53362	14779.8	-8.53362	13180.4	-8.53362	11692	-8.53362	10202.7	-8.53362	8535.5	-8.53362	7048.06	-8.53362	5486.3	-8.53362	3993.45	-8.53362	2569.7	-8.53362	1289.15	-8.53362	-30.6964
-8.53316	14779.6	-8.53316	13180.6	-8.53316	11691.9	-8.53316	10202.6	-8.53316	8535.55	-8.53316	7047.94	-8.53316	5486.5	-8.53316	3993.35	-8.53316	2569.96	-8.53316	1289.07	-8.53316	-30.5727
-8.5327	14779.5	-8.5327	13180.5	-8.5327	11691.9	-8.5327	10202.7	-8.5327	8535.57	-8.5327	7047.85	-8.5327	5486.55	-8.5327	3993.26	-8.5327	2570.04	-8.5327	1289.04	-8.5327	-30.433
-8.53224	14779.4	-8.53224	13180.5	-8.53224	11691.9	-8.53224	10202.8	-8.53224	8535.62	-8.53224	7047.96	-8.53224	5486.5	-8.53224	3993.3	-8.53224	2569.93	-8.53224	1289.05	-8.53224	-30.6121
-8.53179	14779.4	-8.53179	13180.6	-8.53179	11691.8	-8.53179	10202.9	-8.53179	8535.68	-8.53179	7048.08	-8.53179	5486.38	-8.53179	3993.53	-8.53179	2569.68	-8.53179	1289.07	-8.53179	-30.7524
-8.53133	14779.6	-8.53133	13180.7	-8.53133	11691.8	-8.53133	10203	-8.53133	8535.28	-8.53133	7047.88	-8.53133	5486.32	-8.53133	3993.32	-8.53133	2569.71	-8.53133	1289.02	-8.53133	-30.6492
-8.53087	14779.6	-8.53087	13180.6	-8.53087	11691.4	-8.53087	10202.9	-8.53087	8535.1	-8.53087	7048.03	-8.53087	5486.19	-8.53087	3993.11	-8.53087	2569.96	-8.53087	1289.2	-8.53087	-30.4512
-8.53041	14779.5	-8.53041	13180.5	-8.53041	11691.7	-8.53041	10202.8	-8.53041	8535.1	-8.53041	7047.84	-8.53041	5486.15	-8.53041	3993.16	-8.53041	2569.7	-8.53041	1289.17	-8.53041	-30.399
-8.52995	14779.4	-8.52995	13180.4	-8.52995	11691.8	-8.52995	10202.7	-8.52995	8535.08	-8.52995	7047.77	-8.52995	5486.15	-8.52995	3993.34	-8.52995	2569.41	-8.52995	1288.81	-8.52995	-30.5007
-8.52949	14779.3	-8.52949	13180.4	-8.52949	11691.8	-8.52949	10202.5	-8.52949	8535.1	-8.52949	7047.66	-8.52949	5486.08	-8.52949	3993.46	-8.52949	2569.4	-8.52949	1288.95	-8.52949	-30.6927
-8.52903	14779.4	-8.52903	13180.5	-8.52903	11691.9	-8.52903	10202.5	-8.52903	8535.23	-8.52903	7047.92	-8.52903	5486.1	-8.52903	3993.36	-8.52903	2569.52	-8.52903	1288.96	-8.52903	-30.6939
-8.52858	14779.5	-8.52858	13180.3	-8.52858	11691.7	-8.52858	10202.5	-8.52858	8535.16	-8.52858	7048.03	-8.52858	5486.22	-8.52858	3993.41	-8.52858	2569.43	-8.52858	1288.96	-8.52858	-30.7719
-8.52812	14779.3	-8.52812	13180.4	-8.52812	11691.6	-8.52812	10202.6	-8.52812	8535.26	-8.52812	7047.65	-8.52812	5486.11	-8.52812	3993.28	-8.52812	2569.28	-8.52812	1288.98	-8.52812	-30.7761
-8.52766	14779.2	-8.52766	13180.3	-8.52766	11691.5	-8.52766	10202.6	-8.52766	8535.35	-8.52766	7047.8	-8.52766	5485.97	-8.52766	3993.37	-8.52766	2569.28	-8.52766	1289.01	-8.52766	-30.6964
-8.5272	14779.1	-8.5272	13180.5	-8.5272	11691.4	-8.5272	10202.6	-8.5272	8535.4	-8.5272	7047.71	-8.5272	5486.09	-8.5272	3993.23	-8.5272	2569.25	-8.5272	1288.92	-8.5272	-30.5863
-8.52674	14779.1	-8.52674	13180.5	-8.52674	11691.6	-8.52674	10202.5	-8.52674	8535.33	-8.52674	7047.58	-8.52674	5486.09	-8.52674	3993.02	-8.52674	2569.28	-8.52674	1289.12	-8.52674	-30.5784
-8.52628	14779.3	-8.52628	13180.4	-8.52628	11691.6	-8.52628	10202.3	-8.52628	8535.13	-8.52628	7047.54	-8.52628	5486.07	-8.52628	3993.16	-8.52628	2569.37	-8.52628	1288.92	-8.52628	-30.7066
-8.52583	14779.2	-8.52583	13180.5	-8.52583	11691.6	-8.52583	10202.2	-8.52583	8535.05	-8.52583	7047.46	-8.52583	5485.95	-8.52583	3993.31	-8.52583	2569.15	-8.52583	1288.77	-8.52583	-30.7127
-8.52537	14779.3	-8.52537	13180.5	-8.52537	11691.6	-8.52537	10202.4	-8.52537	8535.2	-8.52537	7047.57	-8.52537	5486.22	-8.52537	3993.1	-8.52537	2569.2	-8.52537	1288.86	-8.52537	-30.7287
-8.52491	14779.3	-8.52491	13180.5	-8.52491	11691.5	-8.52491	10202.4	-8.52491	8535.15	-8.52491	7047.73	-8.52491	5486.27	-8.52491	3993.03	-8.52491	2569.52	-8.52491	1288.79	-8.52491	-30.8279
-8.52445	14779	-8.52445	13180.4	-8.52445	11691.3	-8.52445	10202.4	-8.52445	8535.16	-8.52445	7047.75	-8.52445	5486.29	-8.52445	3992.98	-8.52445	2569.46	-8.52445	1288.78	-8.52445	-30.7118
-8.52399	14778.9	-8.52399	13180.3	-8.52399	11691.3	-8.52399	10202.4	-8.52399	8534.9	-8.52399	7047.79	-8.52399	5486.02	-8.52399	3993.08	-8.52399	2569.31	-8.52399	1289	-8.52399	-30.8349
-8.52353	14778.8	-8.52353	13180.2	-8.52353	11691.5	-8.52353	10202.5	-8.52353	8534.87	-8.52353	7047.72	-8.52353	5485.9	-8.52353	3993.17	-8.52353	2569.3	-8.52353	1288.87	-8.52353	-30.923
-8.52308	14778.7	-8.52308	13180.2	-8.52308	11691.6	-8.52308	10202.3	-8.52308	8534.95	-8.52308	7047.51	-8.52308	5485.91	-8.52308	3993.08	-8.52308	2569.38	-8.52308	1288.8	-8.52308	-31.0238
-8.52262	14778.9	-8.52262	13180.3	-8.52262	11691.8	-8.52262	10202.5	-8.52262	8534.74	-8.52262	7047.47	-8.52262	5485.73	-8.52262	3993.1	-8.52262	2569.29	-8.52262	1288.62	-8.52262	-30.8047
-8.52216	14778.9	-8.52216	13180.1	-8.52216	11691.4	-8.52216	10202.5	-8.52216	8535	-8.52216	7047.36	-8.52216	5485.66	-8.52216	3993.38	-8.52216	2569.41	-8.52216	1288.67	-8.52216	-30.8011
-8.5217	14778.9	-8.5217	13180.2	-8.5217	11691.3	-8.5217	10202.4	-8.5217	8534.85	-8.5217	7047.23	-8.5217	5485.82	-8.5217	3993.19	-8.5217	2569.42	-8.5217	1288.79	-8.5217	-31.0147
-8.52124	14778.9	-8.52124	13180.3	-8.52124	11691.4	-8.52124	10202.3	-8.52124	8534.6	-8.52124	7047.25	-8.52124	5485.88	-8.52124	3993.03	-8.52124	2569.33	-8.52124	1288.59	-8.52124	-30.8616
-8.52078	14779	-8.52078	13180.4	-8.52078	11691.4	-8.52078	10202.3	-8.52078	8534.71	-8.52078	7047.06	-8.52078	5485.84	-8.52078	3993.01	-8.52078	2569.18	-8.52078	1288.55	-8.52078	-30.8965
-8.52033	14779.1	-8.52033	13180.2	-8.52033	11691.4	-8.52033	10202.3	-8.52033	8534.68	-8.52033	7047.03	-8.52033	5486.02	-8.52033	3992.98	-8.52033	2569.12	-8.52033	1288.63	-8.52033	-30.9524
-8.51987	14779	-8.51987	13180.1	-8.51987	11691.4	-8.51987	10202	-8.51987	8534.89	-8.51987	7047.29	-8.51987	5485.81	-8.51987	3992.65	-8.51987	2568.99	-8.51987	1288.46	-8.51987	-30.9788
-8.51941	14778.9	-8.51941	13180.1	-8.51941	11691.4	-8.51941	10202	-8.51941	8534.91	-8.51941	7047.3	-8.51941	5485.62	-8.51941	3992.74	-8.51941	2569.06	-8.51941	1288.6	-8.51941	-30.8694
-8.51895	14778.5	-8.51895	13180.1	-8.51895	11691.3	-8.51895	10202.1	-8.51895	8534.76	-8.51895	7047.48	-8.51895	5485.7	-8.51895	3992.58	-8.51895	2569.32	-8.51895	1288.8	-8.51895	-30.8394
-8.51849	14778.6	-8.51849	13180.2	-8.51849	11691.2	-8.51849	10202.4	-8.51849	8534.6	-8.51849	7047.42	-8.51849	5485.91	-8.51849	3992.48	-8.51849	2569.13	-8.51849	1288.85	-8.51849	-30.9319
-8.51803	14778.6	-8.51803	13180.2	-8.51803	11691.2	-8.51803	10202.4	-8.51803	8534.59	-8.51803	7047.11	-8.51803	5485.89	-8.51803	3992.58	-8.51803	2568.92	-8.51803	1288.63	-8.51803	-30.8354
-8.51757	14778.8	-8.51757	13179.9	-8.51757	11691.2	-8.51757	10202.4	-8.51757	8534.47	-8.51757	7047.1	-8.51757	5485.84	-8.51757	3992.9	-8.51757	2568.98	-8.51757	1288.36	-8.51757	-30.8253
-8.51712	14778.7	-8.51712	13179.9	-8.51712	11691.1	-8.51712	10202.4	-8.51712	8534.62	-8.51712	7046.91	-8.51712	5485.83	-8.51712	3993.1	-8.51712	2569.28	-8.51712	1288.36	-8.51712	-30.8062
-8.51666	14778.6	-8.51666	13180	-8.51666	11691.1	-8.51666	10202.4	-8.51666	8534.69	-8.51666	7047.02	-8.51666	5485.77	-8.51666	3993	-8.51666	2569.16	-8.51666	1288.36	-8.51666	-30.9921
-8.5162	14778.4	-8.5162	13179.8	-8.5162	11690.9	-8.5162	10202.1	-8.5162	8534.48	-8.5162	7047	-8.5162	5485.81	-8.5162	3992.84	-8.5162	2569.17	-8.5162	1288.43	-8.5162	-31.2172
-8.51574	14778.2	-8.51574	13179.8	-8.51574	11690.7	-8.51574	10201.9	-8.51574	8534.4	-8.51574	7046.85	-8.51574	5485.78	-8.51574	3992.72	-8.51574	2569.07	-8.51574	1288.24	-8.51574	-31.2445
-8.51528	14778.2	-8.51528	13179.8	-8.51528	11690.9	-8.51528	10201.9	-8.51528	8534.51	-8.51528	7046.95	-8.51528	5486.08	-8.51528	3992.7	-8.51528	2568.91	-8.51528	1288.22	-8.51528	-31.2373
-8.51482	14778.3	-8.51482	13179.8	-8.51482	11690.8	-8.51482	10202.2	-8.51482	8534.49	-8.51482	7047.16	-8.51482	5486.04	-8.51482	3992.71	-8.51482	2568.72	-8.51482	1288.42	-8.51482	-31.2184
-8.51437	14778.3	-8.51437	13179.8	-8.51437	11690.9	-8.51437	10202.3	-8.51437	8534.6	-8.51437	7047.2	-8.51437	5485.74	-8.51437	3992.56	-8.51437	2568.68	-8.51437	1288.36	-8.51437	-31.1596
-8.51391	14778.5	-8.51391	13179.8	-8.51391	11690.7	-8.51391	10202	-8.51391	8534.72	-8.51391	7046.97	-8.51391	5485.78	-8.51391	3992.73	-8.51391	2568.76	-8.51391	1288.21	-8.51391	-31.3939
-8.51345	14778.4	-8.51345	13179.7	-8.51345	11690.8	-8.51345	10202	-8.51345	8534.86	-8.51345	7046.96	-8.51345	5485.54	-8.51345	3992.72	-8.51345	2568.85	-8.51345	1288.3	-8.51345	-31.5141
-8.51299	14778.5	-8.51299	13179.9	-8.51299	11690.9	-8.51299	10202.1	-8.51299	8534.69	-8.51299	7046.83	-8.51299	5485.38	-8.51299	3992.93	-8.51299	2568.99	-8.51299	1288.28	-8.51299	-31.5336
-8.51253	14778.5	-8.51253	13179.9	-8.51253	11690.8	-8.51253	10202	-8.51253	8534.59	-8.51253	7046.74	-8.51253	5485.59	-8.51253	3992.81	-8.51253	2568.71	-8.51253	1288.28	-8.51253	-31.5042
-8.51207	14778.4	-8.51207	13179.9	-8.51207	11690.8	-8.51207	10201.9	-8.51207	8534.53	-8.51207	7046.88	-8.51207	5485.74	-8.51207	3992.79	-8.51207	2568.84	-8.51207	1288.05	-8.51207	-31.3855
-8.51162	14778.3	-8.51162	13179.7	-8.51162	11690.9	-8.51162	10202.2	-8.51162	8534.55	-8.51162	7047.05	-8.51162	5485.42	-8.51162	3992.58	-8.51162	2568.85	-8.51162	1288.1	-8.51162	-31.5244
-8.51116	14778.4	-8.51116	13179.7	-8.51116	11690.9	-8.51116	10202.1	-8.51116	8534.61	-8.51116	7046.85	-8.51116	5485.56	-8.51116	3992.36	-8.51116	2568.84	-8.51116	1288.17	-8.51116	-31.4083
-8.5107	14778.3	-8.5107	13179.5	-8.5107	11691	-8.5107	10202	-8.5107	8534.49	-8.5107	7046.9	-8.5107	5485.18	-8.5107	3992.49	-8.5107	2568.88	-8.5107	1288.22	-8.5107	-31.3859
-8.51024	14778.3	-8.51024	13179.3	-8.51024	11691.2	-8.51024	10201.9	-8.51024	8534.48	-8.51024	7047.08	-8.51024	5485.3	-8.51024	3992.61	-8.51024	2568.83	-8.51024	1288.15	-8.51024	-31.4764
-8.50978	14778.3	-8.50978	13179.3	-8.50978	11691	-8.50978	10201.8	-8.50978	8534.62	-8.50978	7046.72	-8.50978	5485.63	-8.50978	3992.53	-8.50978	2568.71	-8.50978	1288	-8.50978	-31.7375
-8.50932	14778.3	-8.50932	13179.4	-8.50932	11690.8	-8.50932	10201.9	-8.50932	8534.63	-8.50932	7046.69	-8.50932	5485.53	-8.50932	3992.55	-8.50932	2568.81	-8.50932	1287.99	-8.50932	-31.7322
-8.50887	14778.3	-8.50887	13179.5	-8.50887	11690.9	-8.50887	10201.8	-8.50887	8534.55	-8.50887	7046.78	-8.50887	5485.6	-8.50887	3992.44	-8.50887	2568.71	-8.50887	1288.22	-8.50887	-31.5933
-8.50841	14778.4	-8.50841	13179.5	-8.50841	11690.8	-8.50841	10201.6	-8.50841	8534.49	-8.50841	7046.48	-8.50841	5485.47	-8.50841	3992.42	-8.50841	2568.91	-8.50841	1288.04	-8.50841	-31.4468
-8.50795	14778.4	-8.50795	13179.6	-8.50795	11690.8	-8.50795	10201.8	-8.50795	8534.6	-8.50795	7046.61	-8.50795	5485.19	-8.50795	3992.48	-8.50795	2569.12	-8.50795	1288.03	-8.50795	-31.478
-8.50749	14778.2	-8.50749	13179.5	-8.50749	11690.9	-8.50749	10201.6	-8.50749	8534.65	-8.50749	7046.8	-8.50749	5485.26	-8.50749	3992.44	-8.50749	2569.16	-8.50749	1288.07	-8.50749	-31.3763
-8.50703	14778.2	-8.50703	13179.6	-8.50703	11690.8	-8.50703	10201.8	-8.50703	8534.49	-8.50703	7046.67	-8.50703	5485.2	-8.50703	3992.56	-8.50703	2569.08	-8.50703	1287.99	-8.50703	-31.5499
-8.50657	14778.3	-8.50657	13179.7	-8.50657	11690.8	-8.50657	10201.7	-8.50657	8534.38	-8.50657	7046.65	-8.50657	5485.18	-8.50657	3992.4	-8.50657	2568.91	-8.50657	1288	-8.50657	-31.7409
-8.50611	14778.5	-8.50611	13179.6	-8.50611	11690.9	-8.50611	10201.6	-8.50611	8534.37	-8.50611	7046.57	-8.50611	5485.35	-8.50611	3992.37	-8.50611	2568.8	-8.50611	1288.19	-8.50611	-31.5844
-8.50566	14778.4	-8.50566	13179.9	-8.50566	11690.8	-8.50566	10201.6	-8.50566	8534.24	-8.50566	7046.91	-8.50566	5485.53	-8.50566	3992.53	-8.50566	2568.78	-8.50566	1288.11	-8.50566	-31.3689
-8.5052	14778.3	-8.5052	13179.6	-8.5052	11690.7	-8.5052	10201.8	-8.5052	8534.26	-8.5052	7047.04	-8.5052	5485.37	-8.5052	3992.42	-8.5052	2568.62	-8.5052	1287.96	-8.5052	-31.499
-8.50474	14778.4	-8.50474	13179.5	-8.50474	11690.8	-8.50474	10201.6	-8.50474	8534.29	-8.50474	7046.69	-8.50474	5485.1	-8.50474	3992.46	-8.50474	2568.6	-8.50474	1287.83	-8.50474	-31.6054
-8.50428	14778.4	-8.50428	13179.5	-8.50428	11690.7	-8.50428	10201.5	-8.50428	8534.27	-8.50428	7046.69	-8.50428	5485.01	-8.50428	3992.31	-8.50428	2568.66	-8.50428	1287.69	-8.50428	-31.7882
-8.50382	14778.2	-8.50382	13179.3	-8.50382	11690.5	-8.50382	10201.5	-8.50382	8534.34	-8.50382	7046.84	-8.50382	5485.14	-8.50382	3992.33	-8.50382	2568.6	-8.50382	1287.69	-8.50382	-31.6843
-8.50336	14778.2	-8.50336	13179.3	-8.50336	11690.5	-8.50336	10201.6	-8.50336	8534.63	-8.50336	7046.5	-8.50336	5485.04	-8.50336	3992.51	-8.50336	2568.68	-8.50336	1287.8	-8.50336	-31.6917
-8.50291	14778.1	-8.50291	13179.4	-8.50291	11690.5	-8.50291	10201.5	-8.50291	8534.42	-8.50291	7046.66	-8.50291	5485.09	-8.50291	3992.36	-8.50291	2568.68	-8.50291	1287.55	-8.50291	-31.6357
-8.50245	14778.2	-8.50245	13179.6	-8.50245	11690.7	-8.50245	10201.6	-8.50245	8534.27	-8.50245	7046.81	-8.50245	5484.79	-8.50245	3992.4	-8.50245	2568.59	-8.50245	1287.63	-8.50245	-31.6383
-8.50199	14778	-8.50199	13179.4	-8.50199	11690.6	-8.50199	10201.5	-8.50199	8534.21	-8.50199	7046.77	-8.50199	5484.82	-8.50199	3992.41	-8.50199	2568.48	-8.50199	1287.9	-8.50199	-31.7597
-8.50153	14778.2	-8.50153	13179.3	-8.50153	11690.5	-8.50153	10201.5	-8.50153	8534.25	-8.50153	7046.62	-8.50153	5484.88	-8.50153	3992.4	-8.50153	2568.56	-8.50153	1287.9	-8.50153	-31.7984
-8.50107	14778.1	-8.50107	13179.3	-8.50107	11690.5	-8.50107	10201.6	-8.50107	8534.22	-8.50107	7046.68	-8.50107	5484.88	-8.50107	3992.35	-8.50107	2568.76	-8.50107	1287.75	-8.50107	-31.7254
-8.50061	14778.3	-8.50061	13179.2	-8.50061	11690.4	-8.50061	10201.5	-8.50061	8534.08	-8.50061	7046.68	-8.50061	5484.93	-8.50061	3992.28	-8.50061	2568.54	-8.50061	1287.82	-8.50061	-31.5327
-8.50016	14778.2	-8.50016	13179.2	-8.50016	11690.6	-8.50016	10201.3	-8.50016	8534.24	-8.50016	7046.66	-8.50016	5485.05	-8.50016	3992.28	-8.50016	2568.76	-8.50016	1287.82	-8.50016	-31.618
-8.4997	14778	-8.4997	13179.2	-8.4997	11690.6	-8.4997	10201.3	-8.4997	8534.2	-8.4997	7046.48	-8.4997	5485.2	-8.4997	3992.07	-8.4997	2568.56	-8.4997	1287.81	-8.4997	-31.8369
-8.49924	14778	-8.49924	13179.2	-8.49924	11690.4	-8.49924	10201.3	-8.49924	8534.1	-8.49924	7046.24	-8.49924	5485.07	-8.49924	3992	-8.49924	2568.48	-8.49924	1287.81	-8.49924	-31.5284
-8.49878	14777.9	-8.49878	13179.3	-8.49878	11690.5	-8.49878	10201.5	-8.49878	8534.05	-8.49878	7046.37	-8.49878	5484.99	-8.49878	3992.07	-8.49878	2568.41	-8.49878	1287.6	-8.49878	-31.4066
-8.49832	14778	-8.49832	13179.4	-8.49832	11690.4	-8.49832	10201.4	-8.49832	8534.09	-8.49832	7046.48	-8.49832	5484.88	-8.49832	3992.12	-8.49832	2568.35	-8.49832	1287.37	-8.49832	-31.6421
-8.49786	14777.9	-8.49786	13179.2	-8.49786	11690.1	-8.49786	10201.4	-8.49786	8534.27	-8.49786	7046.44	-8.49786	5484.92	-8.49786	3992.28	-8.49786	2568.35	-8.49786	1287.49	-8.49786	-31.9247
-8.49741	14777.8	-8.49741	13179.1	-8.49741	11690.3	-8.49741	10201.4	-8.49741	8534.06	-8.49741	7046.44	-8.49741	5485.04	-8.49741	3992.26	-8.49741	2568.39	-8.49741	1287.72	-8.49741	-31.8943
-8.49695	14778	-8.49695	13179.1	-8.49695	11690.3	-8.49695	10201.3	-8.49695	8534.02	-8.49695	7046.26	-8.49695	5484.94	-8.49695	3992.24	-8.49695	2568.55	-8.49695	1287.6	-8.49695	-31.8868
-8.49649	14777.8	-8.49649	13179	-8.49649	11690.5	-8.49649	10201.3	-8.49649	8534	-8.49649	7046.11	-8.49649	5484.8	-8.49649	3992.36	-8.49649	2568.67	-8.49649	1287.26	-8.49649	-31.791
-8.49603	14777.9	-8.49603	13179	-8.49603	11690.3	-8.49603	10201.3	-8.49603	8534.08	-8.49603	7046.29	-8.49603	5484.85	-8.49603	3992.28	-8.49603	2568.4	-8.49603	1287.32	-8.49603	-32.0293
-8.49557	14777.8	-8.49557	13179	-8.49557	11690.2	-8.49557	10201.3	-8.49557	8534.23	-8.49557	7046.3	-8.49557	5484.87	-8.49557	3992	-8.49557	2568.3	-8.49557	1287.53	-8.49557	-32.0623
-8.49511	14777.8	-8.49511	13179.2	-8.49511	11690.2	-8.49511	10201.1	-8.49511	8534.07	-8.49511	7046.33	-8.49511	5484.58	-8.49511	3992.07	-8.49511	2568.35	-8.49511	1287.55	-8.49511	-32.0221
-8.49465	14777.7	-8.49465	13179.1	-8.49465	11690	-8.49465	10201.1	-8.49465	8533.81	-8.49465	7046.21	-8.49465	5484.62	-8.49465	3992.05	-8.49465	2568.25	-8.49465	1287.56	-8.49465	-32.1462
-8.4942	14777.6	-8.4942	13178.9	-8.4942	11690.1	-8.4942	10200.9	-8.4942	8533.87	-8.4942	7046.22	-8.4942	5484.65	-8.4942	3992.06	-8.4942	2568.39	-8.4942	1287.62	-8.4942	-32.2977
-8.49374	14777.7	-8.49374	13179	-8.49374	11690.2	-8.49374	10201	-8.49374	8533.82	-8.49374	7046.25	-8.49374	5484.73	-8.49374	3992.14	-8.49374	2568.55	-8.49374	1287.56	-8.49374	-32.163
-8.49328	14777.6	-8.49328	13178.9	-8.49328	11690.2	-8.49328	10200.9	-8.49328	8533.8	-8.49328	7046.35	-8.49328	5484.78	-8.49328	3992.14	-8.49328	2568.47	-8.49328	1287.78	-8.49328	-32.0958
-8.49282	14777.7	-8.49282	13178.9	-8.49282	11690.2	-8.49282	10200.9	-8.49282	8533.78	-8.49282	7046.25	-8.49282	5484.58	-8.49282	3992.15	-8.49282	2568.43	-8.49282	1287.52	-8.49282	-32.1388
-8.49236	14777.7	-8.49236	13178.9	-8.49236	11690.1	-8.49236	10200.9	-8.49236	8533.66	-8.49236	7046.35	-8.49236	5484.38	-8.49236	3991.86	-8.49236	2568.36	-8.49236	1287.59	-8.49236	-32.0288
-8.4919	14778	-8.4919	13178.9	-8.4919	11690	-8.4919	10200.8	-8.4919	8533.64	-8.4919	7046.19	-8.4919	5484.45	-8.4919	3991.72	-8.4919	2568.34	-8.4919	1287.49	-8.4919	-32.115
-8.49145	14778	-8.49145	13179	-8.49145	11690.2	-8.49145	10201.2	-8.49145	8533.88	-8.49145	7046.14	-8.49145	5484.4	-8.49145	3991.54	-8.49145	2568.15	-8.49145	1287.29	-8.49145	-32.0147
-8.49099	14777.9	-8.49099	13179	-8.49099	11690.2	-8.49099	10201.1	-8.49099	8533.78	-8.49099	7046.1	-8.49099	5484.45	-8.49099	3991.59	-8.49099	2568.21	-8.49099	1287.24	-8.49099	-32.034
-8.49053	14777.8	-8.49053	13178.9	-8.49053	11690.2	-8.49053	10201.1	-8.49053	8533.65	-8.49053	7046.26	-8.49053	5484.5	-8.49053	3991.72	-8.49053	2568.19	-8.49053	1287.35	-8.49053	-32.0626
-8.49007	14777.7	-8.49007	13179	-8.49007	11690.4	-8.49007	10200.9	-8.49007	8533.54	-8.49007	7046.17	-8.49007	5484.56	-8.49007	3991.67	-8.49007	2568.28	-8.49007	1287.35	-8.49007	-32.0699
-8.48961	14777.7	-8.48961	13179	-8.48961	11690.3	-8.48961	10200.8	-8.48961	8533.71	-8.48961	7046.31	-8.48961	5484.78	-8.48961	3991.49	-8.48961	2568.03	-8.48961	1287.26	-8.48961	-32.1363
-8.48915	14777.7	-8.48915	13178.9	-8.48915	11690	-8.48915	10200.7	-8.48915	8533.72	-8.48915	7046.07	-8.48915	5484.47	-8.48915	3991.36	-8.48915	2567.73	-8.48915	1287.14	-8.48915	-32.1564
-8.4887	14777.7	-8.4887	13178.7	-8.4887	11690	-8.4887	10200.7	-8.4887	8533.5	-8.4887	7045.93	-8.4887	5484.3	-8.4887	3991.66	-8.4887	2567.85	-8.4887	1287.19	-8.4887	-32.1176
-8.48824	14777.3	-8.48824	13178.8	-8.48824	11689.9	-8.48824	10201	-8.48824	8533.36	-8.48824	7046.11	-8.48824	5484.32	-8.48824	3991.66	-8.48824	2568.11	-8.48824	1287.41	-8.48824	-32.3688
-8.48778	14777.4	-8.48778	13179	-8.48778	11690	-8.48778	10200.9	-8.48778	8533.43	-8.48778	7046.17	-8.48778	5484.52	-8.48778	3991.54	-8.48778	2568.09	-8.48778	1287.25	-8.48778	-32.3746
-8.48732	14777.6	-8.48732	13178.8	-8.48732	11689.9	-8.48732	10200.7	-8.48732	8533.4	-8.48732	7046.17	-8.48732	5484.43	-8.48732	3991.46	-8.48732	2567.96	-8.48732	1287.27	-8.48732	-32.3555
-8.48686	14777.6	-8.48686	13178.7	-8.48686	11690	-8.48686	10200.7	-8.48686	8533.52	-8.48686	7045.87	-8.48686	5484.63	-8.48686	3991.77	-8.48686	2567.76	-8.48686	1287.32	-8.48686	-32.3236
-8.4864	14777.5	-8.4864	13178.7	-8.4864	11689.8	-8.4864	10200.7	-8.4864	8533.54	-8.4864	7046.02	-8.4864	5484.57	-8.4864	3991.73	-8.4864	2567.77	-8.4864	1287.04	-8.4864	-32.1868
-8.48595	14777.2	-8.48595	13178.8	-8.48595	11689.9	-8.48595	10200.8	-8.48595	8533.61	-8.48595	7046.14	-8.48595	5484.25	-8.48595	3991.62	-8.48595	2567.63	-8.48595	1286.95	-8.48595	-32.2317
-8.48549	14777.2	-8.48549	13178.7	-8.48549	11689.9	-8.48549	10201	-8.48549	8533.58	-8.48549	7046.16	-8.48549	5484.46	-8.48549	3991.78	-8.48549	2567.76	-8.48549	1287.13	-8.48549	-32.3328
-8.48503	14777.2	-8.48503	13178.6	-8.48503	11690	-8.48503	10200.9	-8.48503	8533.59	-8.48503	7045.7	-8.48503	5484.52	-8.48503	3991.64	-8.48503	2567.77	-8.48503	1286.98	-8.48503	-32.2561
-8.48457	14777.1	-8.48457	13178.6	-8.48457	11690.1	-8.48457	10200.6	-8.48457	8533.44	-8.48457	7045.67	-8.48457	5484.45	-8.48457	3991.69	-8.48457	2567.68	-8.48457	1287.12	-8.48457	-32.2854
-8.48411	14777.1	-8.48411	13178.7	-8.48411	11689.8	-8.48411	10200.6	-8.48411	8533.6	-8.48411	7045.64	-8.48411	5484.4	-8.48411	3991.68	-8.48411	2567.64	-8.48411	1287.17	-8.48411	-32.3695
-8.48365	14777.4	-8.48365	13178.4	-8.48365	11689.9	-8.48365	10200.7	-8.48365	8533.66	-8.48365	7045.71	-8.48365	5484.37	-8.48365	3991.58	-8.48365	2567.7	-8.48365	1287.22	-8.48365	-32.4126
-8.48319	14777.4	-8.48319	13178.5	-8.48319	11689.9	-8.48319	10200.7	-8.48319	8533.53	-8.48319	7045.9	-8.48319	5484.57	-8.48319	3991.73	-8.48319	2567.92	-8.48319	1287.28	-8.48319	-32.5516
-8.48274	14777.4	-8.48274	13178.4	-8.48274	11689.8	-8.48274	10200.7	-8.48274	8533.61	-8.48274	7046.06	-8.48274	5484.49	-8.48274	3991.82	-8.48274	2567.84	-8.48274	1287.25	-8.48274	-32.5893
-8.48228	14777.4	-8.48228	13178.5	-8.48228	11689.9	-8.48228	10200.7	-8.48228	8533.65	-8.48228	7046.07	-8.48228	5484.34	-8.48228	3991.55	-8.48228	2567.77	-8.48228	1287.37	-8.48228	-32.2984
-8.48182	14777.3	-8.48182	13178.5	-8.48182	11689.9	-8.48182	10200.6	-8.48182	8533.59	-8.48182	7045.99	-8.48182	5484.41	-8.48182	3991.66	-8.48182	2567.8	-8.48182	1287.22	-8.48182	-32.3181
-8.48136	14777.5	-8.48136	13178.5	-8.48136	11689.5	-8.48136	10200.4	-8.48136	8533.48	-8.48136	7045.93	-8.48136	5484.51	-8.48136	3991.6	-8.48136	2567.62	-8.48136	1287.03	-8.48136	-32.4368
-8.4809	14777.2	-8.4809	13178.5	-8.4809	11689.5	-8.4809	10200.6	-8.4809	8533.33	-8.4809	7045.66	-8.4809	5484.41	-8.4809	3991.59	-8.4809	2567.62	-8.4809	1286.78	-8.4809	-32.2451
-8.48044	14777.1	-8.48044	13178.5	-8.48044	11689.6	-8.48044	10200.7	-8.48044	8533.38	-8.48044	7045.68	-8.48044	5484.5	-8.48044	3991.63	-8.48044	2567.65	-8.48044	1286.94	-8.48044	-32.4301
-8.47999	14777.3	-8.47999	13178.4	-8.47999	11689.8	-8.47999	10200.6	-8.47999	8533.43	-8.47999	7045.69	-8.47999	5484.38	-8.47999	3991.67	-8.47999	2567.63	-8.47999	1287.09	-8.47999	-32.5662
-8.47953	14777.1	-8.47953	13178.4	-8.47953	11689.7	-8.47953	10200.6	-8.47953	8533.6	-8.47953	7045.75	-8.47953	5484.29	-8.47953	3991.65	-8.47953	2567.55	-8.47953	1286.99	-8.47953	-32.4834
-8.47907	14777.2	-8.47907	13178.3	-8.47907	11689.6	-8.47907	10200.4	-8.47907	8533.43	-8.47907	7045.85	-8.47907	5484.15	-8.47907	3991.49	-8.47907	2567.51	-8.47907	1287.04	-8.47907	-32.6365
-8.47861	14777.1	-8.47861	13178.4	-8.47861	11689.8	-8.47861	10200.4	-8.47861	8533.65	-8.47861	7045.92	-8.47861	5484.11	-8.47861	3991.27	-8.47861	2567.5	-8.47861	1286.86	-8.47861	-32.6099
-8.47815	14777	-8.47815	13178.5	-8.47815	11689.6	-8.47815	10200.6	-8.47815	8533.55	-8.47815	7045.98	-8.47815	5484.01	-8.47815	3991.25	-8.47815	2567.35	-8.47815	1286.54	-8.47815	-32.5798
-8.47769	14776.8	-8.47769	13178.4	-8.47769	11689.6	-8.47769	10200.6	-8.47769	8533.38	-8.47769	7045.85	-8.47769	5484.08	-8.47769	3991.12	-8.47769	2567.38	-8.47769	1286.58	-8.47769	-32.672
-8.47724	14777	-8.47724	13178.4	-8.47724	11689.5	-8.47724	10200.3	-8.47724	8533.11	-8.47724	7045.56	-8.47724	5484.32	-8.47724	3991.17	-8.47724	2567.43	-8.47724	1286.83	-8.47724	-32.677
-8.47678	14777.2	-8.47678	13178.5	-8.47678	11689.5	-8.47678	10200.5	-8.47678	8533.28	-8.47678	7045.62	-8.47678	5484.3	-8.47678	3991.1	-8.47678	2567.6	-8.47678	1287.11	-8.47678	-32.7069
-8.47632	14777.3	-8.47632	13178.3	-8.47632	11689.6	-8.47632	10200.5	-8.47632	8533.5	-8.47632	7045.59	-8.47632	5484.24	-8.47632	3991.05	-8.47632	2567.56	-8.47632	1287.29	-8.47632	-32.6525
-8.47586	14777.2	-8.47586	13178.3	-8.47586	11689.5	-8.47586	10200.6	-8.47586	8533.47	-8.47586	7045.34	-8.47586	5484.2	-8.47586	3990.83	-8.47586	2567.49	-8.47586	1287.01	-8.47586	-32.6986
-8.4754	14777	-8.4754	13178.4	-8.4754	11689.5	-8.4754	10200.8	-8.4754	8533.32	-8.4754	7045.32	-8.4754	5484.09	-8.4754	3991.06	-8.4754	2567.53	-8.4754	1286.79	-8.4754	-32.7118
-8.47494	14777	-8.47494	13178.3	-8.47494	11689.6	-8.47494	10200.5	-8.47494	8533.47	-8.47494	7045.56	-8.47494	5484	-8.47494	3991.04	-8.47494	2567.48	-8.47494	1286.78	-8.47494	-32.8034
-8.47449	14776.9	-8.47449	13178.3	-8.47449	11689.4	-8.47449	10200.5	-8.47449	8533.23	-8.47449	7045.72	-8.47449	5483.99	-8.47449	3991.1	-8.47449	2567.51	-8.47449	1286.75	-8.47449	-32.7667
-8.47403	14777	-8.47403	13178.2	-8.47403	11689.2	-8.47403	10200.9	-8.47403	8533.13	-8.47403	7045.51	-8.47403	5484.13	-8.47403	3991.16	-8.47403	2567.48	-8.47403	1286.65	-8.47403	-32.7521
-8.47357	14777	-8.47357	13178.4	-8.47357	11689.3	-8.47357	10200.8	-8.47357	8533.26	-8.47357	7045.45	-8.47357	5484.3	-8.47357	3991.3	-8.47357	2567.44	-8.47357	1286.44	-8.47357	-32.8277
-8.47311	14777.1	-8.47311	13178.4	-8.47311	11689.3	-8.47311	10200.6	-8.47311	8533.43	-8.47311	7045.58	-8.47311	5484.2	-8.47311	3991.17	-8.47311	2567.42	-8.47311	1286.89	-8.47311	-32.894
-8.47265	14777	-8.47265	13178.5	-8.47265	11689.4	-8.47265	10200.5	-8.47265	8533.32	-8.47265	7045.61	-8.47265	5484.07	-8.47265	3990.93	-8.47265	2567.49	-8.47265	1286.89	-8.47265	-32.9054
-8.47219	14776.9	-8.47219	13178.4	-8.47219	11689.3	-8.47219	10200.4	-8.47219	8533.15	-8.47219	7045.55	-8.47219	5484.05	-8.47219	3990.94	-8.47219	2567.45	-8.47219	1286.72	-8.47219	-32.8848
-8.47173	14776.9	-8.47173	13178.4	-8.47173	11689.3	-8.47173	10200.5	-8.47173	8533.13	-8.47173	7045.7	-8.47173	5484.04	-8.47173	3991.06	-8.47173	2567.54	-8.47173	1286.53	-8.47173	-32.859
-8.47128	14776.9	-8.47128	13178.3	-8.47128	11689.5	-8.47128	10200.4	-8.47128	8533.19	-8.47128	7045.83	-8.47128	5483.94	-8.47128	3991.09	-8.47128	2567.68	-8.47128	1286.58	-8.47128	-32.9885
-8.47082	14777.1	-8.47082	13178	-8.47082	11689.5	-8.47082	10200.5	-8.47082	8533.08	-8.47082	7045.74	-8.47082	5483.99	-8.47082	3990.97	-8.47082	2567.44	-8.47082	1286.93	-8.47082	-33.1095
-8.47036	14777	-8.47036	13178	-8.47036	11689.5	-8.47036	10200.5	-8.47036	8533.11	-8.47036	7045.54	-8.47036	5483.89	-8.47036	3991.04	-8.47036	2567.52	-8.47036	1287	-8.47036	-33.0766
-8.4699	14777	-8.4699	13178.3	-8.4699	11689.6	-8.4699	10200.3	-8.4699	8533.09	-8.4699	7045.54	-8.4699	5483.7	-8.4699	3991.15	-8.4699	2567.52	-8.4699	1286.76	-8.4699	-33.1767
-8.46944	14776.9	-8.46944	13178.1	-8.46944	11689.6	-8.46944	10200.4	-8.46944	8533.24	-8.46944	7045.51	-8.46944	5483.81	-8.46944	3990.97	-8.46944	2567.49	-8.46944	1286.59	-8.46944	-33.2302
-8.46898	14776.8	-8.46898	13178	-8.46898	11689.5	-8.46898	10200.4	-8.46898	8533.14	-8.46898	7045.38	-8.46898	5483.99	-8.46898	3991.07	-8.46898	2567.26	-8.46898	1286.82	-8.46898	-33.217
-8.46853	14776.7	-8.46853	13177.9	-8.46853	11689.5	-8.46853	10200.5	-8.46853	8533.01	-8.46853	7045.3	-8.46853	5484.1	-8.46853	3991.34	-8.46853	2567.31	-8.46853	1286.71	-8.46853	-32.6838
-8.46807	14776.9	-8.46807	13177.9	-8.46807	11689.5	-8.46807	10200.5	-8.46807	8532.7	-8.46807	7045.48	-8.46807	5484.18	-8.46807	3991.28	-8.46807	2567.19	-8.46807	1286.68	-8.46807	-32.7468
-8.46761	14776.9	-8.46761	13177.9	-8.46761	11689.4	-8.46761	10200.5	-8.46761	8532.88	-8.46761	7045.28	-8.46761	5484.02	-8.46761	3991.03	-8.46761	2567.2	-8.46761	1286.86	-8.46761	-33.0484
-8.46715	14776.8	-8.46715	13178.1	-8.46715	11689.3	-8.46715	10200.6	-8.46715	8533.14	-8.46715	7045.29	-8.46715	5484.01	-8.46715	3991.02	-8.46715	2567.24	-8.46715	1286.83	-8.46715	-33.0283
-8.46669	14776.9	-8.46669	13178	-8.46669	11689.2	-8.46669	10200.6	-8.46669	8533.26	-8.46669	7045.44	-8.46669	5484.09	-8.46669	3991.27	-8.46669	2567.36	-8.46669	1286.73	-8.46669	-33.1969
-8.46623	14776.9	-8.46623	13178	-8.46623	11689.1	-8.46623	10200.5	-8.46623	8533.3	-8.46623	7045.3	-8.46623	5484.06	-8.46623	3991.08	-8.46623	2567.37	-8.46623	1286.51	-8.46623	-33.2351
-8.46578	14776.8	-8.46578	13177.9	-8.46578	11689	-8.46578	10200.6	-8.46578	8533.18	-8.46578	7045.21	-8.46578	5483.99	-8.46578	3990.9	-8.46578	2567.37	-8.46578	1286.33	-8.46578	-33.0801
-8.46532	14776.8	-8.46532	13178	-8.46532	11688.9	-8.46532	10200.5	-8.46532	8533	-8.46532	7045.34	-8.46532	5484	-8.46532	3990.81	-8.46532	2567.34	-8.46532	1286.46	-8.46532	-33.1754
-8.46486	14776.7	-8.46486	13178	-8.46486	11689.2	-8.46486	10200.4	-8.46486	8532.97	-8.46486	7045.42	-8.46486	5484.17	-8.46486	3991.09	-8.46486	2567.28	-8.46486	1286.56	-8.46486	-33.1179
-8.4644	14776.6	-8.4644	13177.8	-8.4644	11689.1	-8.4644	10200.4	-8.4644	8532.77	-8.4644	7045.35	-8.4644	5483.82	-8.4644	3991.02	-8.4644	2567.27	-8.4644	1286.65	-8.4644	-33.0548
-8.46394	14776.8	-8.46394	13177.8	-8.46394	11689.3	-8.46394	10200.3	-8.46394	8532.74	-8.46394	7045.31	-8.46394	5483.65	-8.46394	3991.15	-8.46394	2567.24	-8.46394	1286.71	-8.46394	-32.9471
-8.46348	14776.8	-8.46348	13177.9	-8.46348	11689.2	-8.46348	10200.3	-8.46348	8532.74	-8.46348	7045.18	-8.46348	5483.79	-8.46348	3991.08	-8.46348	2567.16	-8.46348	1286.6	-8.46348	-33.2144
-8.46303	14776.5	-8.46303	13178	-8.46303	11689.2	-8.46303	10200.3	-8.46303	8532.55	-8.46303	7045.35	-8.46303	5483.78	-8.46303	3990.84	-8.46303	2567.13	-8.46303	1286.48	-8.46303	-33.3428
-8.46257	14776.6	-8.46257	13178	-8.46257	11689.2	-8.46257	10200.5	-8.46257	8532.68	-8.46257	7045.59	-8.46257	5483.85	-8.46257	3990.64	-8.46257	2567.03	-8.46257	1286.36	-8.46257	-33.3911
-8.46211	14776.8	-8.46211	13178	-8.46211	11689.1	-8.46211	10200.6	-8.46211	8532.63	-8.46211	7045.34	-8.46211	5483.93	-8.46211	3990.94	-8.46211	2567	-8.46211	1286.31	-8.46211	-33.4525
-8.46165	14776.7	-8.46165	13177.8	-8.46165	11689.1	-8.46165	10200.4	-8.46165	8532.49	-8.46165	7045.4	-8.46165	5483.67	-8.46165	3991.1	-8.46165	2567.07	-8.46165	1286.56	-8.46165	-33.3358
-8.46119	14776.6	-8.46119	13177.7	-8.46119	11688.9	-8.46119	10200.3	-8.46119	8532.47	-8.46119	7045.36	-8.46119	5483.54	-8.46119	3990.73	-8.46119	2566.96	-8.46119	1286.59	-8.46119	-33.2062
-8.46073	14776.4	-8.46073	13177.7	-8.46073	11688.9	-8.46073	10200.3	-8.46073	8532.7	-8.46073	7045.36	-8.46073	5483.85	-8.46073	3990.53	-8.46073	2566.84	-8.46073	1286.35	-8.46073	-33.1657
-8.46027	14776.6	-8.46027	13177.8	-8.46027	11688.8	-8.46027	10200.2	-8.46027	8532.87	-8.46027	7045.43	-8.46027	5483.77	-8.46027	3990.69	-8.46027	2567.02	-8.46027	1286.49	-8.46027	-33.0769
-8.45982	14776.6	-8.45982	13177.6	-8.45982	11688.9	-8.45982	10200.2	-8.45982	8532.89	-8.45982	7045.37	-8.45982	5483.5	-8.45982	3990.84	-8.45982	2567.1	-8.45982	1286.38	-8.45982	-33.2879
-8.45936	14776.5	-8.45936	13177.9	-8.45936	11689.1	-8.45936	10200.1	-8.45936	8532.68	-8.45936	7045.39	-8.45936	5483.53	-8.45936	3990.71	-8.45936	2567.07	-8.45936	1286.37	-8.45936	-33.3115
-8.4589	14776.6	-8.4589	13177.7	-8.4589	11689	-8.4589	10200.4	-8.4589	8532.82	-8.4589	7045.49	-8.4589	5483.74	-8.4589	3990.89	-8.4589	2566.92	-8.4589	1286.38	-8.4589	-33.3833
-8.45844	14776.3	-8.45844	13177.9	-8.45844	11689.1	-8.45844	10200.3	-8.45844	8532.86	-8.45844	7045.37	-8.45844	5483.79	-8.45844	3990.9	-8.45844	2566.96	-8.45844	1286.4	-8.45844	-33.5441
-8.45798	14776.3	-8.45798	13178	-8.45798	11689.1	-8.45798	10200.2	-8.45798	8532.54	-8.45798	7045.31	-8.45798	5483.74	-8.45798	3990.82	-8.45798	2566.97	-8.45798	1286.43	-8.45798	-33.3062
-8.45752	14776.5	-8.45752	13177.9	-8.45752	11688.9	-8.45752	10200.1	-8.45752	8532.48	-8.45752	7045.23	-8.45752	5483.72	-8.45752	3990.69	-8.45752	2566.89	-8.45752	1286.3	-8.45752	-33.1544
-8.45707	14776.4	-8.45707	13177.6	-8.45707	11688.7	-8.45707	10200.3	-8.45707	8532.58	-8.45707	7045.38	-8.45707	5483.67	-8.45707	3990.51	-8.45707	2567.04	-8.45707	1286.39	-8.45707	-33.1996
-8.45661	14776.3	-8.45661	13177.6	-8.45661	11688.9	-8.45661	10200.2	-8.45661	8532.61	-8.45661	7045.29	-8.45661	5483.36	-8.45661	3990.53	-8.45661	2566.91	-8.45661	1286.46	-8.45661	-33.2264
-8.45615	14776.6	-8.45615	13177.8	-8.45615	11688.9	-8.45615	10200	-8.45615	8532.61	-8.45615	7045.14	-8.45615	5483.67	-8.45615	3990.62	-8.45615	2567.12	-8.45615	1286.49	-8.45615	-33.2513
-8.45569	14776.5	-8.45569	13177.9	-8.45569	11689	-8.45569	10200.1	-8.45569	8532.66	-8.45569	7045.03	-8.45569	5483.93	-8.45569	3990.63	-8.45569	2567.03	-8.45569	1286.28	-8.45569	-33.3294
-8.45523	14776.4	-8.45523	13178	-8.45523	11689	-8.45523	10200.1	-8.45523	8532.75	-8.45523	7044.73	-8.45523	5483.75	-8.45523	3990.61	-8.45523	2566.93	-8.45523	1286.09	-8.45523	-33.2107
-8.45477	14776.6	-8.45477	13177.9	-8.45477	11688.9	-8.45477	10199.9	-8.45477	8532.74	-8.45477	7044.87	-8.45477	5483.52	-8.45477	3990.54	-8.45477	2566.83	-8.45477	1286.03	-8.45477	-33.2472
-8.45432	14776.5	-8.45432	13177.6	-8.45432	11689.1	-8.45432	10199.8	-8.45432	8532.53	-8.45432	7045.11	-8.45432	5483.54	-8.45432	3990.48	-8.45432	2566.9	-8.45432	1286.13	-8.45432	-33.3757
-8.45386	14776.2	-8.45386	13177.7	-8.45386	11689.2	-8.45386	10200.1	-8.45386	8532.51	-8.45386	7045.13	-8.45386	5483.68	-8.45386	3990.43	-8.45386	2567.04	-8.45386	1286.07	-8.45386	-33.3455
-8.4534	14776.2	-8.4534	13177.9	-8.4534	11689.1	-8.4534	10199.8	-8.4534	8532.66	-8.4534	7045.15	-8.4534	5483.67	-8.4534	3990.33	-8.4534	2567.11	-8.4534	1286.17	-8.4534	-33.3679
-8.45294	14776.2	-8.45294	13177.8	-8.45294	11689.1	-8.45294	10199.8	-8.45294	8532.66	-8.45294	7045.4	-8.45294	5483.5	-8.45294	3990.51	-8.45294	2566.81	-8.45294	1286.04	-8.45294	-33.552
-8.45248	14776.3	-8.45248	13177.6	-8.45248	11688.9	-8.45248	10199.9	-8.45248	8532.74	-8.45248	7045.26	-8.45248	5483.42	-8.45248	3990.52	-8.45248	2566.87	-8.45248	1285.93	-8.45248	-33.4094
-8.45202	14776.2	-8.45202	13177.6	-8.45202	11688.9	-8.45202	10200	-8.45202	8532.56	-8.45202	7044.99	-8.45202	5483.29	-8.45202	3990.47	-8.45202	2566.72	-8.45202	1286.27	-8.45202	-33.4791
-8.45157	14776.2	-8.45157	13177.6	-8.45157	11688.8	-8.45157	10199.9	-8.45157	8532.58	-8.45157	7044.94	-8.45157	5483.43	-8.45157	3990.53	-8.45157	2566.64	-8.45157	1286.13	-8.45157	-33.4172
-8.45111	14776.6	-8.45111	13177.5	-8.45111	11688.9	-8.45111	10199.9	-8.45111	8532.45	-8.45111	7045.16	-8.45111	5483.49	-8.45111	3990.41	-8.45111	2566.79	-8.45111	1285.98	-8.45111	-33.4278
-8.45065	14776.4	-8.45065	13177.4	-8.45065	11688.8	-8.45065	10199.9	-8.45065	8532.68	-8.45065	7045.07	-8.45065	5483.48	-8.45065	3990.27	-8.45065	2566.65	-8.45065	1285.85	-8.45065	-33.7063
-8.45019	14776.2	-8.45019	13177.5	-8.45019	11688.9	-8.45019	10199.9	-8.45019	8532.76	-8.45019	7044.91	-8.45019	5483.13	-8.45019	3990.42	-8.45019	2566.66	-8.45019	1285.71	-8.45019	-33.7536
-8.44973	14776.2	-8.44973	13177.5	-8.44973	11688.7	-8.44973	10199.8	-8.44973	8532.59	-8.44973	7044.96	-8.44973	5483.14	-8.44973	3990.34	-8.44973	2566.44	-8.44973	1285.89	-8.44973	-33.6944
-8.44927	14776.3	-8.44927	13177.6	-8.44927	11688.7	-8.44927	10199.8	-8.44927	8532.43	-8.44927	7044.98	-8.44927	5483.54	-8.44927	3990.47	-8.44927	2566.61	-8.44927	1285.84	-8.44927	-33.7009
-8.44881	14776.3	-8.44881	13177.5	-8.44881	11688.8	-8.44881	10200	-8.44881	8532.54	-8.44881	7044.96	-8.44881	5483.62	-8.44881	3990.56	-8.44881	2566.74	-8.44881	1285.79	-8.44881	-33.9388
-8.44836	14776.4	-8.44836	13177.5	-8.44836	11688.8	-8.44836	10199.9	-8.44836	8532.53	-8.44836	7044.96	-8.44836	5483.39	-8.44836	3990.57	-8.44836	2566.71	-8.44836	1285.94	-8.44836	-33.9596
-8.4479	14776.2	-8.4479	13177.5	-8.4479	11688.9	-8.4479	10199.7	-8.4479	8532.23	-8.4479	7044.9	-8.4479	5483.55	-8.4479	3990.48	-8.4479	2566.87	-8.4479	1285.89	-8.4479	-33.6717
-8.44744	14776.2	-8.44744	13177.6	-8.44744	11688.7	-8.44744	10199.6	-8.44744	8532.34	-8.44744	7044.79	-8.44744	5483.64	-8.44744	3990.31	-8.44744	2566.79	-8.44744	1285.86	-8.44744	-33.4265
-8.44698	14776.3	-8.44698	13177.6	-8.44698	11688.8	-8.44698	10199.6	-8.44698	8532.74	-8.44698	7044.75	-8.44698	5483.3	-8.44698	3990.31	-8.44698	2566.7	-8.44698	1285.94	-8.44698	-33.688
-8.44652	14776.4	-8.44652	13177.6	-8.44652	11688.6	-8.44652	10199.7	-8.44652	8532.71	-8.44652	7044.72	-8.44652	5483.27	-8.44652	3990.25	-8.44652	2566.55	-8.44652	1286.03	-8.44652	-33.7483
-8.44606	14776.3	-8.44606	13177.3	-8.44606	11688.7	-8.44606	10199.8	-8.44606	8532.47	-8.44606	7044.65	-8.44606	5483.34	-8.44606	3990.23	-8.44606	2566.43	-8.44606	1286.11	-8.44606	-33.6127
-8.44561	14776.4	-8.44561	13177.3	-8.44561	11688.6	-8.44561	10199.9	-8.44561	8532.4	-8.44561	7044.72	-8.44561	5483.36	-8.44561	3990.2	-8.44561	2566.55	-8.44561	1285.72	-8.44561	-33.6675
-8.44515	14776.3	-8.44515	13177.5	-8.44515	11688.6	-8.44515	10199.9	-8.44515	8532.33	-8.44515	7044.91	-8.44515	5483.29	-8.44515	3990.15	-8.44515	2566.78	-8.44515	1285.54	-8.44515	-33.7221
-8.44469	14776.2	-8.44469	13177.2	-8.44469	11688.7	-8.44469	10199.9	-8.44469	8532.25	-8.44469	7045.02	-8.44469	5483.18	-8.44469	3990.27	-8.44469	2566.51	-8.44469	1285.71	-8.44469	-33.729
-8.44423	14776.1	-8.44423	13176.8	-8.44423	11688.9	-8.44423	10199.8	-8.44423	8532.47	-8.44423	7045.1	-8.44423	5483.05	-8.44423	3990.28	-8.44423	2566.33	-8.44423	1286.16	-8.44423	-33.6564
-8.44377	14776.1	-8.44377	13177.1	-8.44377	11688.8	-8.44377	10199.8	-8.44377	8532.4	-8.44377	7044.89	-8.44377	5483.33	-8.44377	3990.38	-8.44377	2566.6	-8.44377	1285.92	-8.44377	-33.8189
-8.44331	14776	-8.44331	13177.3	-8.44331	11688.9	-8.44331	10199.8	-8.44331	8532.32	-8.44331	7044.59	-8.44331	5483.58	-8.44331	3990.55	-8.44331	2566.64	-8.44331	1285.69	-8.44331	-33.7879
-8.44286	14775.9	-8.44286	13177.2	-8.44286	11688.8	-8.44286	10199.7	-8.44286	8532.39	-8.44286	7044.94	-8.44286	5483.28	-8.44286	3990.44	-8.44286	2566.45	-8.44286	1285.75	-8.44286	-33.7254
-8.4424	14775.9	-8.4424	13177.1	-8.4424	11688.6	-8.4424	10199.5	-8.4424	8532.56	-8.4424	7044.94	-8.4424	5483.27	-8.4424	3990.51	-8.4424	2566.78	-8.4424	1285.82	-8.4424	-33.7835
-8.44194	14776.1	-8.44194	13177	-8.44194	11688.5	-8.44194	10199.5	-8.44194	8532.43	-8.44194	7044.82	-8.44194	5483.34	-8.44194	3990.55	-8.44194	2566.69	-8.44194	1285.62	-8.44194	-33.8983
-8.44148	14776.2	-8.44148	13177.2	-8.44148	11688.2	-8.44148	10199.6	-8.44148	8532.32	-8.44148	7044.56	-8.44148	5483.18	-8.44148	3990.25	-8.44148	2566.52	-8.44148	1285.78	-8.44148	-33.8438
-8.44102	14776.2	-8.44102	13177.2	-8.44102	11688.4	-8.44102	10199.7	-8.44102	8532.19	-8.44102	7044.7	-8.44102	5483.23	-8.44102	3990.24	-8.44102	2566.68	-8.44102	1285.87	-8.44102	-33.7036
-8.44056	14776.1	-8.44056	13177.3	-8.44056	11688.7	-8.44056	10199.8	-8.44056	8532.1	-8.44056	7044.87	-8.44056	5483.16	-8.44056	3990.36	-8.44056	2566.74	-8.44056	1285.93	-8.44056	-33.6965
-8.44011	14776.1	-8.44011	13177.6	-8.44011	11688.6	-8.44011	10199.8	-8.44011	8532.12	-8.44011	7044.85	-8.44011	5483.11	-8.44011	3990.27	-8.44011	2566.78	-8.44011	1286.04	-8.44011	-33.787
-8.43965	14776.2	-8.43965	13177.4	-8.43965	11688.5	-8.43965	10199.7	-8.43965	8532.1	-8.43965	7044.69	-8.43965	5482.97	-8.43965	3990.25	-8.43965	2566.71	-8.43965	1285.96	-8.43965	-33.7491
-8.43919	14776	-8.43919	13177.3	-8.43919	11688.2	-8.43919	10199.8	-8.43919	8532.08	-8.43919	7044.57	-8.43919	5483.18	-8.43919	3990.39	-8.43919	2566.69	-8.43919	1285.88	-8.43919	-33.6634
-8.43873	14776	-8.43873	13177.4	-8.43873	11688.5	-8.43873	10199.8	-8.43873	8532.42	-8.43873	7044.57	-8.43873	5483.23	-8.43873	3990.52	-8.43873	2566.37	-8.43873	1285.75	-8.43873	-33.7902
-8.43827	14775.9	-8.43827	13177.2	-8.43827	11688.5	-8.43827	10199.7	-8.43827	8532.39	-8.43827	7044.78	-8.43827	5483.24	-8.43827	3990.5	-8.43827	2566.49	-8.43827	1285.42	-8.43827	-33.9
-8.43781	14775.8	-8.43781	13177.2	-8.43781	11688.3	-8.43781	10199.7	-8.43781	8532.44	-8.43781	7044.87	-8.43781	5483.12	-8.43781	3990.35	-8.43781	2566.67	-8.43781	1285.66	-8.43781	-33.6367
-8.43736	14775.7	-8.43736	13177.4	-8.43736	11688.3	-8.43736	10199.9	-8.43736	8532.46	-8.43736	7044.87	-8.43736	5483.17	-8.43736	3990.45	-8.43736	2566.87	-8.43736	1285.63	-8.43736	-33.7371
-8.4369	14775.9	-8.4369	13177.3	-8.4369	11688.4	-8.4369	10199.7	-8.4369	8532.34	-8.4369	7044.82	-8.4369	5483.13	-8.4369	3990.63	-8.4369	2566.82	-8.4369	1285.64	-8.4369	-33.8622
-8.43644	14775.8	-8.43644	13177.5	-8.43644	11688.5	-8.43644	10199.7	-8.43644	8532.34	-8.43644	7044.59	-8.43644	5483.26	-8.43644	3990.42	-8.43644	2566.73	-8.43644	1285.66	-8.43644	-33.8142
-8.43598	14775.7	-8.43598	13177.3	-8.43598	11688.4	-8.43598	10199.8	-8.43598	8532.25	-8.43598	7044.35	-8.43598	5483.19	-8.43598	3990.37	-8.43598	2566.38	-8.43598	1285.63	-8.43598	-33.8585
-8.43552	14776	-8.43552	13177	-8.43552	11688.3	-8.43552	10199.6	-8.43552	8532.07	-8.43552	7044.35	-8.43552	5483.02	-8.43552	3990.53	-8.43552	2566.25	-8.43552	1285.76	-8.43552	-33.8527
-8.43506	14776.1	-8.43506	13177	-8.43506	11688.3	-8.43506	10199.5	-8.43506	8532.21	-8.43506	7044.41	-8.43506	5482.78	-8.43506	3990.2	-8.43506	2566.4	-8.43506	1285.74	-8.43506	-33.9217
-8.4346	14775.9	-8.4346	13177	-8.4346	11688.3	-8.4346	10199.6	-8.4346	8532.53	-8.4346	7044.53	-8.4346	5482.95	-8.4346	3990.02	-8.4346	2566.46	-8.4346	1285.61	-8.4346	-33.7586
-8.43415	14775.7	-8.43415	13177.1	-8.43415	11688.3	-8.43415	10199.5	-8.43415	8532.88	-8.43415	7044.55	-8.43415	5482.97	-8.43415	3990.07	-8.43415	2566.26	-8.43415	1285.93	-8.43415	-33.8557
-8.43369	14775.6	-8.43369	13177	-8.43369	11688.3	-8.43369	10199.3	-8.43369	8532.62	-8.43369	7044.55	-8.43369	5483.02	-8.43369	3989.84	-8.43369	2566.06	-8.43369	1285.99	-8.43369	-34.0058
-8.43323	14775.9	-8.43323	13176.8	-8.43323	11688.3	-8.43323	10199.3	-8.43323	8532.29	-8.43323	7044.47	-8.43323	5483.13	-8.43323	3990.14	-8.43323	2566.21	-8.43323	1285.8	-8.43323	-34.083
-8.43277	14775.9	-8.43277	13176.8	-8.43277	11688.4	-8.43277	10199.4	-8.43277	8532.15	-8.43277	7044.45	-8.43277	5483.07	-8.43277	3990.16	-8.43277	2566.22	-8.43277	1285.72	-8.43277	-33.951
-8.43231	14775.9	-8.43231	13176.8	-8.43231	11688.4	-8.43231	10199.5	-8.43231	8532.22	-8.43231	7044.58	-8.43231	5483.15	-8.43231	3990.1	-8.43231	2566.2	-8.43231	1285.56	-8.43231	-33.8601
-8.43185	14775.9	-8.43185	13176.9	-8.43185	11688.4	-8.43185	10199.2	-8.43185	8532.26	-8.43185	7044.38	-8.43185	5483.14	-8.43185	3989.98	-8.43185	2566.22	-8.43185	1285.64	-8.43185	-33.9417
-8.4314	14775.8	-8.4314	13176.8	-8.4314	11688.2	-8.4314	10199.2	-8.4314	8532.22	-8.4314	7044.48	-8.4314	5482.84	-8.4314	3990.12	-8.4314	2566.25	-8.4314	1285.6	-8.4314	-33.8773
-8.43094	14775.7	-8.43094	13176.8	-8.43094	11688.4	-8.43094	10199	-8.43094	8532.36	-8.43094	7044.77	-8.43094	5482.88	-8.43094	3990.09	-8.43094	2566.39	-8.43094	1285.59	-8.43094	-33.6179
-8.43048	14775.8	-8.43048	13177	-8.43048	11688.3	-8.43048	10199.1	-8.43048	8532.25	-8.43048	7044.55	-8.43048	5482.89	-8.43048	3990.19	-8.43048	2566.32	-8.43048	1285.69	-8.43048	-33.8363
-8.43002	14775.8	-8.43002	13177.1	-8.43002	11688.3	-8.43002	10199.4	-8.43002	8532.17	-8.43002	7044.45	-8.43002	5482.95	-8.43002	3989.98	-8.43002	2566.41	-8.43002	1285.71	-8.43002	-34.088
-8.42956	14775.6	-8.42956	13177.2	-8.42956	11688.2	-8.42956	10199.6	-8.42956	8532.25	-8.42956	7044.47	-8.42956	5483	-8.42956	3989.97	-8.42956	2566.45	-8.42956	1285.62	-8.42956	-33.9831
-8.4291	14775.5	-8.4291	13176.9	-8.4291	11688.1	-8.4291	10199.4	-8.4291	8532.16	-8.4291	7044.38	-8.4291	5482.99	-8.4291	3990.14	-8.4291	2566.54	-8.4291	1285.87	-8.4291	-33.9401
-8.42865	14775.5	-8.42865	13176.9	-8.42865	11688.2	-8.42865	10199.5	-8.42865	8532.31	-8.42865	7044.19	-8.42865	5482.78	-8.42865	3990.21	-8.42865	2566.3	-8.42865	1285.77	-8.42865	-33.9258
-8.42819	14775.6	-8.42819	13177	-8.42819	11688.2	-8.42819	10199.7	-8.42819	8532.18	-8.42819	7044.28	-8.42819	5482.92	-8.42819	3990.09	-8.42819	2566.24	-8.42819	1285.6	-8.42819	-33.8133
-8.42773	14775.7	-8.42773	13176.9	-8.42773	11688	-8.42773	10199.6	-8.42773	8532.24	-8.42773	7044.7	-8.42773	5482.9	-8.42773	3990.03	-8.42773	2566.12	-8.42773	1285.61	-8.42773	-33.9627
-8.42727	14775.7	-8.42727	13176.8	-8.42727	11688.1	-8.42727	10199.5	-8.42727	8531.85	-8.42727	7044.63	-8.42727	5482.71	-8.42727	3990	-8.42727	2566.13	-8.42727	1285.59	-8.42727	-34.375
-8.42681	14775.6	-8.42681	13177	-8.42681	11688	-8.42681	10199.5	-8.42681	8531.76	-8.42681	7044.61	-8.42681	5482.64	-8.42681	3990.03	-8.42681	2566.19	-8.42681	1285.56	-8.42681	-34.3955
-8.42635	14775.6	-8.42635	13177	-8.42635	11688.1	-8.42635	10199.6	-8.42635	8531.69	-8.42635	7044.59	-8.42635	5482.69	-8.42635	3990.11	-8.42635	2566.43	-8.42635	1285.54	-8.42635	-34.2436
-8.4259	14775.4	-8.4259	13177.1	-8.4259	11688.2	-8.4259	10199.5	-8.4259	8531.86	-8.4259	7044.54	-8.4259	5482.84	-8.4259	3989.72	-8.4259	2566.25	-8.4259	1285.45	-8.4259	-33.9412
-8.42544	14775.5	-8.42544	13176.8	-8.42544	11688.2	-8.42544	10199.3	-8.42544	8531.99	-8.42544	7044.46	-8.42544	5482.93	-8.42544	3989.47	-8.42544	2566.15	-8.42544	1285.4	-8.42544	-33.7061
-8.42498	14775.7	-8.42498	13176.7	-8.42498	11688	-8.42498	10199.4	-8.42498	8532.07	-8.42498	7044.5	-8.42498	5482.86	-8.42498	3989.8	-8.42498	2566.09	-8.42498	1285.41	-8.42498	-33.8241
-8.42452	14775.7	-8.42452	13176.7	-8.42452	11688.3	-8.42452	10199.3	-8.42452	8531.95	-8.42452	7044.36	-8.42452	5482.74	-8.42452	3989.9	-8.42452	2566.17	-8.42452	1285.48	-8.42452	-34.1075
-8.42406	14775.7	-8.42406	13176.4	-8.42406	11688.2	-8.42406	10199.3	-8.42406	8531.89	-8.42406	7044.5	-8.42406	5482.85	-8.42406	3989.72	-8.42406	2566.42	-8.42406	1285.38	-8.42406	-34.2007
-8.4236	14775.5	-8.4236	13176.8	-8.4236	11688.2	-8.4236	10199.4	-8.4236	8531.8	-8.4236	7044.43	-8.4236	5482.58	-8.4236	3989.72	-8.4236	2566.29	-8.4236	1285.55	-8.4236	-34.1942
-8.42314	14775.5	-8.42314	13176.7	-8.42314	11688.3	-8.42314	10199.3	-8.42314	8532.06	-8.42314	7044.35	-8.42314	5482.65	-8.42314	3989.75	-8.42314	2566.37	-8.42314	1285.48	-8.42314	-34.0165
-8.42269	14775.7	-8.42269	13176.7	-8.42269	11688.2	-8.42269	10199.4	-8.42269	8532.1	-8.42269	7044.28	-8.42269	5482.84	-8.42269	3989.73	-8.42269	2566.35	-8.42269	1285.26	-8.42269	-34.1565
-8.42223	14775.6	-8.42223	13176.7	-8.42223	11688	-8.42223	10199.5	-8.42223	8532.08	-8.42223	7044.47	-8.42223	5482.81	-8.42223	3989.88	-8.42223	2566.09	-8.42223	1285.38	-8.42223	-34.1964
-8.42177	14775.5	-8.42177	13176.7	-8.42177	11688	-8.42177	10199.3	-8.42177	8531.99	-8.42177	7044.28	-8.42177	5482.83	-8.42177	3989.92	-8.42177	2566.13	-8.42177	1285.35	-8.42177	-34.4227
-8.42131	14775.5	-8.42131	13176.7	-8.42131	11688.1	-8.42131	10199.1	-8.42131	8531.96	-8.42131	7044.18	-8.42131	5482.8	-8.42131	3989.88	-8.42131	2566.22	-8.42131	1285.56	-8.42131	-34.3447
-8.42085	14775.4	-8.42085	13176.7	-8.42085	11688.2	-8.42085	10199.2	-8.42085	8531.89	-8.42085	7044.24	-8.42085	5482.66	-8.42085	3989.61	-8.42085	2566.38	-8.42085	1285.65	-8.42085	-34.248
-8.42039	14775.2	-8.42039	13176.5	-8.42039	11687.9	-8.42039	10199.3	-8.42039	8531.73	-8.42039	7043.97	-8.42039	5482.64	-8.42039	3989.35	-8.42039	2566.31	-8.42039	1285.39	-8.42039	-34.1748
-8.41994	14775.2	-8.41994	13176.6	-8.41994	11687.9	-8.41994	10199.2	-8.41994	8531.63	-8.41994	7043.92	-8.41994	5482.66	-8.41994	3989.4	-8.41994	2566.28	-8.41994	1285.29	-8.41994	-34.029
-8.41948	14775.3	-8.41948	13176.7	-8.41948	11688	-8.41948	10199.1	-8.41948	8531.75	-8.41948	7044.11	-8.41948	5482.59	-8.41948	3989.4	-8.41948	2566.32	-8.41948	1285.4	-8.41948	-34.2981
-8.41902	14775.5	-8.41902	13176.9	-8.41902	11688.1	-8.41902	10199.2	-8.41902	8531.85	-8.41902	7044.23	-8.41902	5482.64	-8.41902	3989.57	-8.41902	2566.34	-8.41902	1285.5	-8.41902	-34.3535
-8.41856	14775.4	-8.41856	13176.9	-8.41856	11688.1	-8.41856	10199.3	-8.41856	8531.95	-8.41856	7044.19	-8.41856	5482.81	-8.41856	3989.55	-8.41856	2566.06	-8.41856	1285.18	-8.41856	-34.3001
-8.4181	14775.3	-8.4181	13176.9	-8.4181	11688.3	-8.4181	10199.1	-8.4181	8531.89	-8.4181	7044.15	-8.4181	5482.86	-8.4181	3989.54	-8.4181	2566.02	-8.4181	1285.43	-8.4181	-34.3043
-8.41764	14775.3	-8.41764	13176.9	-8.41764	11688.3	-8.41764	10199.3	-8.41764	8531.75	-8.41764	7044.19	-8.41764	5482.8	-8.41764	3989.8	-8.41764	2566.12	-8.41764	1285.33	-8.41764	-34.2555
-8.41719	14775.4	-8.41719	13176.8	-8.41719	11688.3	-8.41719	10199	-8.41719	8531.75	-8.41719	7044.51	-8.41719	5482.54	-8.41719	3989.86	-8.41719	2566.15	-8.41719	1285.11	-8.41719	-34.1366
-8.41673	14775.4	-8.41673	13176.7	-8.41673	11688.2	-8.41673	10199	-8.41673	8531.81	-8.41673	7044.43	-8.41673	5482.67	-8.41673	3989.9	-8.41673	2566.23	-8.41673	1285.22	-8.41673	-34.3487
-8.41627	14775.3	-8.41627	13176.8	-8.41627	11687.9	-8.41627	10199.2	-8.41627	8531.61	-8.41627	7044.19	-8.41627	5482.82	-8.41627	3989.87	-8.41627	2566.21	-8.41627	1285.26	-8.41627	-34.661
-8.41581	14775.6	-8.41581	13176.5	-8.41581	11687.9	-8.41581	10199.2	-8.41581	8531.59	-8.41581	7044.18	-8.41581	5482.83	-8.41581	3989.86	-8.41581	2565.97	-8.41581	1284.82	-8.41581	-34.4903
-8.41535	14775.5	-8.41535	13176.8	-8.41535	11687.9	-8.41535	10199	-8.41535	8531.82	-8.41535	7044.05	-8.41535	5482.78	-8.41535	3989.94	-8.41535	2565.89	-8.41535	1284.84	-8.41535	-34.2807
-8.41489	14775.5	-8.41489	13176.7	-8.41489	11688	-8.41489	10199	-8.41489	8531.91	-8.41489	7043.89	-8.41489	5482.61	-8.41489	3989.81	-8.41489	2565.91	-8.41489	1285.15	-8.41489	-34.2083
-8.41444	14775.5	-8.41444	13176.8	-8.41444	11687.9	-8.41444	10199.2	-8.41444	8531.7	-8.41444	7043.72	-8.41444	5482.55	-8.41444	3989.75	-8.41444	2565.85	-8.41444	1285.43	-8.41444	-34.2454
-8.41398	14775.7	-8.41398	13176.8	-8.41398	11687.9	-8.41398	10199.2	-8.41398	8531.76	-8.41398	7044.09	-8.41398	5482.5	-8.41398	3989.77	-8.41398	2566.02	-8.41398	1285.14	-8.41398	-34.4074
-8.41352	14775.5	-8.41352	13176.9	-8.41352	11688.1	-8.41352	10199.1	-8.41352	8532.02	-8.41352	7044.19	-8.41352	5482.59	-8.41352	3989.56	-8.41352	2565.92	-8.41352	1285.14	-8.41352	-34.8098
-8.41306	14775.4	-8.41306	13176.9	-8.41306	11688	-8.41306	10199.3	-8.41306	8532.1	-8.41306	7044.22	-8.41306	5482.58	-8.41306	3989.58	-8.41306	2565.96	-8.41306	1285.22	-8.41306	-34.5553
-8.4126	14775.2	-8.4126	13176.6	-8.4126	11687.8	-8.4126	10199.3	-8.4126	8531.74	-8.4126	7044.17	-8.4126	5482.65	-8.4126	3989.79	-8.4126	2565.89	-8.4126	1285.27	-8.4126	-34.427
-8.41214	14775.2	-8.41214	13176.8	-8.41214	11687.9	-8.41214	10199.2	-8.41214	8531.54	-8.41214	7044.1	-8.41214	5482.58	-8.41214	3989.62	-8.41214	2565.85	-8.41214	1285.21	-8.41214	-34.6718
-8.41168	14775.3	-8.41168	13176.9	-8.41168	11687.9	-8.41168	10199.1	-8.41168	8531.68	-8.41168	7044.16	-8.41168	5482.55	-8.41168	3989.54	-8.41168	2565.67	-8.41168	1285.06	-8.41168	-34.544
-8.41123	14775.6	-8.41123	13176.7	-8.41123	11687.9	-8.41123	10199.3	-8.41123	8531.75	-8.41123	7044.23	-8.41123	5482.78	-8.41123	3989.45	-8.41123	2565.74	-8.41123	1285.13	-8.41123	-34.3381
-8.41077	14775.4	-8.41077	13176.5	-8.41077	11687.8	-8.41077	10199.2	-8.41077	8531.68	-8.41077	7044.29	-8.41077	5482.57	-8.41077	3989.61	-8.41077	2566.01	-8.41077	1285.21	-8.41077	-34.1922
-8.41031	14775.2	-8.41031	13176.4	-8.41031	11687.6	-8.41031	10199.1	-8.41031	8531.9	-8.41031	7044.29	-8.41031	5482.53	-8.41031	3989.63	-8.41031	2565.98	-8.41031	1285.26	-8.41031	-34.4812
-8.40985	14775.2	-8.40985	13176.4	-8.40985	11687.8	-8.40985	10199.2	-8.40985	8532.03	-8.40985	7044.25	-8.40985	5482.47	-8.40985	3989.47	-8.40985	2565.87	-8.40985	1285.41	-8.40985	-34.6709
-8.40939	14775.3	-8.40939	13176.4	-8.40939	11687.9	-8.40939	10199	-8.40939	8532	-8.40939	7043.96	-8.40939	5482.58	-8.40939	3989.57	-8.40939	2565.9	-8.40939	1285.15	-8.40939	-34.4808
-8.40893	14775.4	-8.40893	13176.4	-8.40893	11687.9	-8.40893	10198.9	-8.40893	8531.95	-8.40893	7043.87	-8.40893	5482.87	-8.40893	3989.47	-8.40893	2565.91	-8.40893	1285.06	-8.40893	-34.4283
-8.40848	14775.5	-8.40848	13176.6	-8.40848	11688.1	-8.40848	10199	-8.40848	8531.73	-8.40848	7043.98	-8.40848	5482.81	-8.40848	3989.48	-8.40848	2566.05	-8.40848	1285.21	-8.40848	-34.4587
-8.40802	14775.6	-8.40802	13176.5	-8.40802	11687.9	-8.40802	10199.2	-8.40802	8531.78	-8.40802	7043.88	-8.40802	5482.79	-8.40802	3989.53	-8.40802	2565.93	-8.40802	1285.09	-8.40802	-34.2523
-8.40756	14775.4	-8.40756	13176.6	-8.40756	11687.8	-8.40756	10199.1	-8.40756	8531.94	-8.40756	7043.96	-8.40756	5482.71	-8.40756	3989.54	-8.40756	2565.73	-8.40756	1285.1	-8.40756	-34.2442
-8.4071	14775.3	-8.4071	13176.7	-8.4071	11687.6	-8.4071	10199	-8.4071	8531.91	-8.4071	7043.82	-8.4071	5482.28	-8.4071	3989.7	-8.4071	2565.84	-8.4071	1285.07	-8.4071	-34.5438
-8.40664	14775.5	-8.40664	13176.6	-8.40664	11687.6	-8.40664	10199	-8.40664	8531.83	-8.40664	7043.95	-8.40664	5482.36	-8.40664	3989.62	-8.40664	2566.05	-8.40664	1285.06	-8.40664	-34.5784
-8.40618	14775.3	-8.40618	13176.7	-8.40618	11687.9	-8.40618	10199.1	-8.40618	8531.86	-8.40618	7043.9	-8.40618	5482.32	-8.40618	3989.61	-8.40618	2565.85	-8.40618	1285.06	-8.40618	-34.4488
-8.40573	14775.2	-8.40573	13176.3	-8.40573	11687.7	-8.40573	10198.9	-8.40573	8531.89	-8.40573	7044	-8.40573	5482.39	-8.40573	3989.49	-8.40573	2565.86	-8.40573	1285.14	-8.40573	-34.5598
-8.40527	14775.4	-8.40527	13176.3	-8.40527	11687.7	-8.40527	10198.7	-8.40527	8531.79	-8.40527	7044.11	-8.40527	5482.14	-8.40527	3989.57	-8.40527	2565.71	-8.40527	1285.23	-8.40527	-34.5633
-8.40481	14775.3	-8.40481	13176.4	-8.40481	11687.7	-8.40481	10198.7	-8.40481	8531.74	-8.40481	7044.18	-8.40481	5482.35	-8.40481	3989.57	-8.40481	2565.77	-8.40481	1285.07	-8.40481	-34.6152
-8.40435	14775.3	-8.40435	13176.7	-8.40435	11687.7	-8.40435	10198.7	-8.40435	8531.75	-8.40435	7043.88	-8.40435	5482.45	-8.40435	3989.51	-8.40435	2565.75	-8.40435	1284.99	-8.40435	-34.465
-8.40389	14775.4	-8.40389	13176.7	-8.40389	11687.7	-8.40389	10198.6	-8.40389	8531.76	-8.40389	7043.85	-8.40389	5482.28	-8.40389	3989.32	-8.40389	2565.82	-8.40389	1284.67	-8.40389	-34.6441
-8.40343	14775.3	-8.40343	13176.4	-8.40343	11687.8	-8.40343	10198.6	-8.40343	8531.61	-8.40343	7043.97	-8.40343	5482.32	-8.40343	3989.26	-8.40343	2565.84	-8.40343	1284.89	-8.40343	-34.8714
-8.40298	14775	-8.40298	13176.5	-8.40298	11687.9	-8.40298	10198.7	-8.40298	8531.6	-8.40298	7043.89	-8.40298	5482.38	-8.40298	3989.33	-8.40298	2565.82	-8.40298	1284.92	-8.40298	-34.7062
-8.40252	14775	-8.40252	13176.6	-8.40252	11687.9	-8.40252	10198.8	-8.40252	8531.72	-8.40252	7043.98	-8.40252	5482.58	-8.40252	3989.54	-8.40252	2565.87	-8.40252	1285.16	-8.40252	-34.6672
-8.40206	14775.2	-8.40206	13176.7	-8.40206	11687.8	-8.40206	10198.7	-8.40206	8531.61	-8.40206	7043.83	-8.40206	5482.38	-8.40206	3989.54	-8.40206	2565.77	-8.40206	1284.94	-8.40206	-34.6342
-8.4016	14775.3	-8.4016	13176.7	-8.4016	11687.8	-8.4016	10198.8	-8.4016	8531.54	-8.4016	7043.7	-8.4016	5482.53	-8.4016	3989.47	-8.4016	2565.65	-8.4016	1284.89	-8.4016	-34.5383
-8.40114	14775	-8.40114	13176.3	-8.40114	11687.8	-8.40114	10198.9	-8.40114	8531.33	-8.40114	7043.77	-8.40114	5482.38	-8.40114	3989.42	-8.40114	2565.6	-8.40114	1284.83	-8.40114	-34.5546
-8.40068	14774.8	-8.40068	13176.2	-8.40068	11687.8	-8.40068	10198.9	-8.40068	8531.49	-8.40068	7043.69	-8.40068	5482.24	-8.40068	3989.22	-8.40068	2565.69	-8.40068	1284.92	-8.40068	-34.5237
-8.40022	14775	-8.40022	13176.1	-8.40022	11687.5	-8.40022	10198.7	-8.40022	8531.66	-8.40022	7043.92	-8.40022	5482	-8.40022	3989.41	-8.40022	2565.47	-8.40022	1285.15	-8.40022	-34.696
-8.39977	14775	-8.39977	13176.3	-8.39977	11687.4	-8.39977	10198.7	-8.39977	8531.53	-8.39977	7044.02	-8.39977	5481.93	-8.39977	3989.77	-8.39977	2565.49	-8.39977	1285.06	-8.39977	-34.8677
-8.39931	14775.1	-8.39931	13176.3	-8.39931	11687.6	-8.39931	10198.7	-8.39931	8531.6	-8.39931	7043.93	-8.39931	5482.4	-8.39931	3989.76	-8.39931	2565.35	-8.39931	1285.16	-8.39931	-34.7505
-8.39885	14775.3	-8.39885	13176.2	-8.39885	11687.7	-8.39885	10198.7	-8.39885	8531.53	-8.39885	7043.93	-8.39885	5482.27	-8.39885	3989.46	-8.39885	2565.58	-8.39885	1285.01	-8.39885	-34.6641
-8.39839	14775.2	-8.39839	13176.1	-8.39839	11687.6	-8.39839	10198.5	-8.39839	8531.38	-8.39839	7044.23	-8.39839	5482.2	-8.39839	3989.42	-8.39839	2565.72	-8.39839	1284.87	-8.39839	-34.8499
-8.39793	14775.1	-8.39793	13176.3	-8.39793	11687.5	-8.39793	10198.6	-8.39793	8531.48	-8.39793	7044.21	-8.39793	5482.38	-8.39793	3989.4	-8.39793	2565.77	-8.39793	1284.86	-8.39793	-34.6949
-8.39747	14775	-8.39747	13176.4	-8.39747	11687.4	-8.39747	10198.9	-8.39747	8531.75	-8.39747	7043.86	-8.39747	5482.44	-8.39747	3989.21	-8.39747	2565.77	-8.39747	1284.88	-8.39747	-34.6719
-8.39702	14775.1	-8.39702	13176.4	-8.39702	11687.6	-8.39702	10199	-8.39702	8531.58	-8.39702	7043.84	-8.39702	5482.62	-8.39702	3989.24	-8.39702	2565.77	-8.39702	1284.83	-8.39702	-34.881
-8.39656	14775.1	-8.39656	13176.2	-8.39656	11687.8	-8.39656	10199	-8.39656	8531.39	-8.39656	7043.78	-8.39656	5482.5	-8.39656	3989.15	-8.39656	2565.74	-8.39656	1284.83	-8.39656	-34.6635
-8.3961	14775	-8.3961	13176.1	-8.3961	11687.8	-8.3961	10198.8	-8.3961	8531.21	-8.3961	7043.77	-8.3961	5482.51	-8.3961	3989.3	-8.3961	2565.66	-8.3961	1284.85	-8.3961	-34.6747
-8.39564	14774.8	-8.39564	13176.2	-8.39564	11687.7	-8.39564	10198.7	-8.39564	8531.29	-8.39564	7043.62	-8.39564	5482.45	-8.39564	3989.35	-8.39564	2565.61	-8.39564	1284.87	-8.39564	-34.5503
-8.39518	14774.7	-8.39518	13176.2	-8.39518	11687.8	-8.39518	10198.8	-8.39518	8531.35	-8.39518	7043.46	-8.39518	5482.32	-8.39518	3989.35	-8.39518	2565.59	-8.39518	1284.74	-8.39518	-34.8912
-8.39472	14774.8	-8.39472	13176.3	-8.39472	11687.8	-8.39472	10198.8	-8.39472	8531.43	-8.39472	7043.57	-8.39472	5482.24	-8.39472	3989.31	-8.39472	2565.73	-8.39472	1284.86	-8.39472	-34.9225
-8.39427	14774.9	-8.39427	13176.1	-8.39427	11687.6	-8.39427	10198.9	-8.39427	8531.42	-8.39427	7043.66	-8.39427	5482.29	-8.39427	3989.29	-8.39427	2565.46	-8.39427	1284.87	-8.39427	-34.7539
-8.39381	14775	-8.39381	13176.2	-8.39381	11687.7	-8.39381	10198.8	-8.39381	8531.52	-8.39381	7043.83	-8.39381	5482.4	-8.39381	3989.27	-8.39381	2565.54	-8.39381	1284.84	-8.39381	-34.5956
-8.39335	14775.1	-8.39335	13176.1	-8.39335	11687.5	-8.39335	10199.1	-8.39335	8531.29	-8.39335	7043.83	-8.39335	5482.29	-8.39335	3989.38	-8.39335	2565.78	-8.39335	1284.83	-8.39335	-34.4299
-8.39289	14775.1	-8.39289	13175.9	-8.39289	11687.6	-8.39289	10199.1	-8.39289	8531.44	-8.39289	7043.79	-8.39289	5482.26	-8.39289	3989.48	-8.39289	2565.81	-8.39289	1284.98	-8.39289	-34.7457
-8.39243	14775	-8.39243	13176.2	-8.39243	11687.7	-8.39243	10198.8	-8.39243	8531.48	-8.39243	7043.61	-8.39243	5482.39	-8.39243	3989.42	-8.39243	2565.69	-8.39243	1285.03	-8.39243	-34.9394
-8.39197	14775.1	-8.39197	13176.2	-8.39197	11687.8	-8.39197	10198.7	-8.39197	8531.63	-8.39197	7043.58	-8.39197	5482.49	-8.39197	3989.27	-8.39197	2565.68	-8.39197	1285.15	-8.39197	-34.8593
-8.39152	14774.9	-8.39152	13176.2	-8.39152	11687.8	-8.39152	10198.8	-8.39152	8531.54	-8.39152	7043.72	-8.39152	5482.33	-8.39152	3989.3	-8.39152	2565.76	-8.39152	1285.17	-8.39152	-34.9411
-8.39106	14774.9	-8.39106	13176.2	-8.39106	11687.8	-8.39106	10198.8	-8.39106	8531.53	-8.39106	7043.79	-8.39106	5482.12	-8.39106	3989.19	-8.39106	2565.75	-8.39106	1284.99	-8.39106	-34.5445
-8.3906	14774.8	-8.3906	13176.2	-8.3906	11687.8	-8.3906	10198.9	-8.3906	8531.53	-8.3906	7043.77	-8.3906	5482.05	-8.3906	3989.31	-8.3906	2565.82	-8.3906	1284.9	-8.3906	-34.4475
-8.39014	14775	-8.39014	13176.2	-8.39014	11687.8	-8.39014	10198.7	-8.39014	8531.31	-8.39014	7043.7	-8.39014	5482.12	-8.39014	3989.52	-8.39014	2565.74	-8.39014	1284.67	-8.39014	-34.6185
-8.38968	14775	-8.38968	13176.3	-8.38968	11687.6	-8.38968	10198.5	-8.38968	8531.32	-8.38968	7043.64	-8.38968	5481.89	-8.38968	3989.26	-8.38968	2565.31	-8.38968	1284.69	-8.38968	-34.7268
-8.38922	14774.7	-8.38922	13176.3	-8.38922	11687.6	-8.38922	10198.7	-8.38922	8531.48	-8.38922	7043.56	-8.38922	5482.2	-8.38922	3989.31	-8.38922	2565.38	-8.38922	1284.78	-8.38922	-35.0241
-8.38876	14774.8	-8.38876	13176.2	-8.38876	11687.6	-8.38876	10198.8	-8.38876	8531.38	-8.38876	7043.87	-8.38876	5482.25	-8.38876	3989.32	-8.38876	2565.45	-8.38876	1284.78	-8.38876	-34.8771
-8.38831	14774.8	-8.38831	13176	-8.38831	11687.4	-8.38831	10198.7	-8.38831	8531.3	-8.38831	7043.9	-8.38831	5482.15	-8.38831	3989.18	-8.38831	2565.26	-8.38831	1284.71	-8.38831	-34.8297
-8.38785	14774.7	-8.38785	13176.3	-8.38785	11687.5	-8.38785	10198.7	-8.38785	8531.41	-8.38785	7043.69	-8.38785	5482.25	-8.38785	3989.24	-8.38785	2565.57	-8.38785	1284.75	-8.38785	-34.8096
-8.38739	14774.6	-8.38739	13176.2	-8.38739	11687.8	-8.38739	10198.6	-8.38739	8531.27	-8.38739	7043.68	-8.38739	5482.27	-8.38739	3989.34	-8.38739	2565.54	-8.38739	1284.95	-8.38739	-34.9781
-8.38693	14774.9	-8.38693	13176	-8.38693	11687.7	-8.38693	10198.6	-8.38693	8531.3	-8.38693	7043.51	-8.38693	5482.12	-8.38693	3989.4	-8.38693	2565.41	-8.38693	1285.26	-8.38693	-34.7236
-8.38647	14775	-8.38647	13175.8	-8.38647	11687.6	-8.38647	10198.6	-8.38647	8531.29	-8.38647	7043.41	-8.38647	5482.12	-8.38647	3989.19	-8.38647	2565.35	-8.38647	1285.19	-8.38647	-34.7801
-8.38601	14774.9	-8.38601	13176.1	-8.38601	11687.4	-8.38601	10198.8	-8.38601	8531.28	-8.38601	7043.5	-8.38601	5482.24	-8.38601	3989.29	-8.38601	2565.43	-8.38601	1284.97	-8.38601	-34.6395
-8.38556	14774.7	-8.38556	13176.3	-8.38556	11687.4	-8.38556	10198.9	-8.38556	8531.16	-8.38556	7043.65	-8.38556	5482.35	-8.38556	3989.24	-8.38556	2565.42	-8.38556	1284.89	-8.38556	-34.765
-8.3851	14774.9	-8.3851	13176.3	-8.3851	11687.4	-8.3851	10198.6	-8.3851	8531.19	-8.3851	7043.74	-8.3851	5482.25	-8.3851	3989.45	-8.3851	2565.22	-8.3851	1284.69	-8.3851	-34.6454
-8.38464	14775	-8.38464	13176.2	-8.38464	11687.5	-8.38464	10198.8	-8.38464	8531.21	-8.38464	7043.89	-8.38464	5482.1	-8.38464	3989.48	-8.38464	2565.33	-8.38464	1284.5	-8.38464	-34.8314
-8.38418	14775.1	-8.38418	13176.2	-8.38418	11687.3	-8.38418	10198.6	-8.38418	8531.18	-8.38418	7043.8	-8.38418	5482.16	-8.38418	3989.35	-8.38418	2565.16	-8.38418	1284.55	-8.38418	-35.0181
-8.38372	14775	-8.38372	13176.2	-8.38372	11687.5	-8.38372	10198.6	-8.38372	8531.39	-8.38372	7043.66	-8.38372	5482.13	-8.38372	3989.52	-8.38372	2565.27	-8.38372	1284.59	-8.38372	-34.888
-8.38326	14774.9	-8.38326	13176.1	-8.38326	11687.6	-8.38326	10198.5	-8.38326	8531.17	-8.38326	7043.76	-8.38326	5482.27	-8.38326	3989.48	-8.38326	2565.43	-8.38326	1284.68	-8.38326	-34.9778
-8.38281	14774.7	-8.38281	13176	-8.38281	11687.4	-8.38281	10198.4	-8.38281	8531.31	-8.38281	7043.75	-8.38281	5482.28	-8.38281	3989.39	-8.38281	2565.45	-8.38281	1284.64	-8.38281	-35.0016
-8.38235	14774.5	-8.38235	13176.2	-8.38235	11687.5	-8.38235	10198.4	-8.38235	8531.22	-8.38235	7043.51	-8.38235	5482.26	-8.38235	3989.2	-8.38235	2565.44	-8.38235	1284.62	-8.38235	-35.0286
-8.38189	14774.7	-8.38189	13176.1	-8.38189	11687.5	-8.38189	10198.3	-8.38189	8531.19	-8.38189	7043.37	-8.38189	5482.32	-8.38189	3988.96	-8.38189	2565.55	-8.38189	1284.62	-8.38189	-34.913
-8.38143	14774.8	-8.38143	13175.9	-8.38143	11687.4	-8.38143	10198.4	-8.38143	8531.2	-8.38143	7043.22	-8.38143	5482.35	-8.38143	3988.88	-8.38143	2565.4	-8.38143	1284.66	-8.38143	-34.6433
-8.38097	14774.8	-8.38097	13175.9	-8.38097	11687.3	-8.38097	10198.4	-8.38097	8531.26	-8.38097	7043.65	-8.38097	5482.14	-8.38097	3988.69	-8.38097	2565.26	-8.38097	1284.71	-8.38097	-34.5176
-8.38051	14774.7	-8.38051	13176.1	-8.38051	11687.3	-8.38051	10198.5	-8.38051	8531.2	-8.38051	7043.8	-8.38051	5482.06	-8.38051	3988.91	-8.38051	2565.45	-8.38051	1284.69	-8.38051	-34.6171
-8.38006	14774.7	-8.38006	13176.1	-8.38006	11687.4	-8.38006	10198.5	-8.38006	8531.09	-8.38006	7043.76	-8.38006	5482.12	-8.38006	3988.98	-8.38006	2565.6	-8.38006	1284.91	-8.38006	-34.9022
-8.3796	14774.8	-8.3796	13176	-8.3796	11687.3	-8.3796	10198.6	-8.3796	8531.19	-8.3796	7043.92	-8.3796	5481.92	-8.3796	3989.22	-8.3796	2565.38	-8.3796	1284.91	-8.3796	-34.9771
-8.37914	14774.9	-8.37914	13176	-8.37914	11687.1	-8.37914	10198.7	-8.37914	8531.36	-8.37914	7043.6	-8.37914	5481.83	-8.37914	3989.3	-8.37914	2565.44	-8.37914	1284.79	-8.37914	-34.8738
-8.37868	14774.8	-8.37868	13176	-8.37868	11687.2	-8.37868	10198.6	-8.37868	8531.19	-8.37868	7043.64	-8.37868	5481.78	-8.37868	3989.13	-8.37868	2565.29	-8.37868	1284.72	-8.37868	-34.9581
-8.37822	14774.9	-8.37822	13176.1	-8.37822	11687.3	-8.37822	10198.8	-8.37822	8531.15	-8.37822	7043.64	-8.37822	5481.74	-8.37822	3989.2	-8.37822	2565.54	-8.37822	1285.06	-8.37822	-34.9826
-8.37776	14774.8	-8.37776	13176.1	-8.37776	11687.3	-8.37776	10198.5	-8.37776	8531.3	-8.37776	7043.48	-8.37776	5481.95	-8.37776	3989.04	-8.37776	2565.64	-8.37776	1284.85	-8.37776	-35.1124
-8.3773	14774.7	-8.3773	13176	-8.3773	11687.2	-8.3773	10198.4	-8.3773	8531.13	-8.3773	7043.4	-8.3773	5482.11	-8.3773	3989.21	-8.3773	2565.44	-8.3773	1284.81	-8.3773	-34.9488
-8.37685	14774.6	-8.37685	13176	-8.37685	11687.2	-8.37685	10198.6	-8.37685	8531.06	-8.37685	7043.45	-8.37685	5482.15	-8.37685	3989.23	-8.37685	2565.32	-8.37685	1284.78	-8.37685	-34.9646
-8.37639	14774.7	-8.37639	13175.9	-8.37639	11687.2	-8.37639	10198.8	-8.37639	8531.22	-8.37639	7043.52	-8.37639	5482.21	-8.37639	3989.15	-8.37639	2565.29	-8.37639	1284.96	-8.37639	-35.0368
-8.37593	14774.7	-8.37593	13176	-8.37593	11687.2	-8.37593	10198.6	-8.37593	8530.98	-8.37593	7043.56	-8.37593	5481.92	-8.37593	3989.16	-8.37593	2565.42	-8.37593	1284.86	-8.37593	-35.0591
-8.37547	14774.8	-8.37547	13176	-8.37547	11687.1	-8.37547	10198.3	-8.37547	8531.04	-8.37547	7043.35	-8.37547	5481.94	-8.37547	3988.98	-8.37547	2565.41	-8.37547	1284.87	-8.37547	-34.9734
-8.37501	14774.7	-8.37501	13176	-8.37501	11687.2	-8.37501	10198.2	-8.37501	8531.24	-8.37501	7043.28	-8.37501	5481.99	-8.37501	3989.04	-8.37501	2565.7	-8.37501	1285.04	-8.37501	-34.9888
-8.37455	14774.9	-8.37455	13176	-8.37455	11687.1	-8.37455	10198.2	-8.37455	8531.07	-8.37455	7043.52	-8.37455	5481.99	-8.37455	3989.18	-8.37455	2565.4	-8.37455	1284.87	-8.37455	-35.2643
-8.3741	14775	-8.3741	13176	-8.3741	11687.1	-8.3741	10198	-8.3741	8530.98	-8.3741	7043.48	-8.3741	5482.09	-8.3741	3989.01	-8.3741	2565.2	-8.3741	1284.75	-8.3741	-34.9014
-8.37364	14774.7	-8.37364	13175.9	-8.37364	11687	-8.37364	10198.1	-8.37364	8530.98	-8.37364	7043.51	-8.37364	5482.15	-8.37364	3989.05	-8.37364	2565.04	-8.37364	1284.72	-8.37364	-34.8409
-8.37318	14774.7	-8.37318	13175.9	-8.37318	11687.2	-8.37318	10198.2	-8.37318	8531.22	-8.37318	7043.54	-8.37318	5482.18	-8.37318	3988.95	-8.37318	2565.25	-8.37318	1284.61	-8.37318	-35.0536
-8.37272	14774.9	-8.37272	13176	-8.37272	11687.3	-8.37272	10198.4	-8.37272	8531.28	-8.37272	7043.45	-8.37272	5482.2	-8.37272	3988.79	-8.37272	2565.1	-8.37272	1284.53	-8.37272	-35.1505
-8.37226	14774.8	-8.37226	13176.1	-8.37226	11687.3	-8.37226	10198.4	-8.37226	8530.97	-8.37226	7043.34	-8.37226	5482.28	-8.37226	3989	-8.37226	2565.11	-8.37226	1284.44	-8.37226	-35.133
-8.3718	14774.6	-8.3718	13176.3	-8.3718	11687.3	-8.3718	10198.4	-8.3718	8530.97	-8.3718	7043.43	-8.3718	5482.31	-8.3718	3989.12	-8.3718	2565.44	-8.3718	1284.28	-8.3718	-35.2688
-8.37135	14774.9	-8.37135	13176.2	-8.37135	11687.2	-8.37135	10198.7	-8.37135	8530.96	-8.37135	7043.42	-8.37135	5482.15	-8.37135	3988.95	-8.37135	2565.3	-8.37135	1284.45	-8.37135	-35.4583
-8.37089	14774.9	-8.37089	13176.2	-8.37089	11687.2	-8.37089	10198.6	-8.37089	8531.13	-8.37089	7043.58	-8.37089	5482.13	-8.37089	3988.93	-8.37089	2565.33	-8.37089	1284.64	-8.37089	-35.2441
-8.37043	14774.9	-8.37043	13176.2	-8.37043	11687.3	-8.37043	10198.4	-8.37043	8531.12	-8.37043	7043.5	-8.37043	5481.79	-8.37043	3989.04	-8.37043	2565.34	-8.37043	1284.79	-8.37043	-34.8456
-8.36997	14774.9	-8.36997	13176.2	-8.36997	11687.2	-8.36997	10198.2	-8.36997	8531.04	-8.36997	7043.73	-8.36997	5481.66	-8.36997	3988.89	-8.36997	2565.13	-8.36997	1284.71	-8.36997	-34.8437
-8.36951	14774.8	-8.36951	13175.9	-8.36951	11687.1	-8.36951	10198	-8.36951	8531.13	-8.36951	7043.69	-8.36951	5481.59	-8.36951	3989.02	-8.36951	2565.12	-8.36951	1284.57	-8.36951	-35.04
-8.36905	14774.6	-8.36905	13176	-8.36905	11687.2	-8.36905	10198.2	-8.36905	8531.36	-8.36905	7043.61	-8.36905	5481.69	-8.36905	3989.2	-8.36905	2564.98	-8.36905	1284.7	-8.36905	-35.1867
-8.3686	14774.6	-8.3686	13176.1	-8.3686	11687.1	-8.3686	10198.3	-8.3686	8531.11	-8.3686	7043.49	-8.3686	5481.84	-8.3686	3989.2	-8.3686	2564.89	-8.3686	1284.69	-8.3686	-35.2619
-8.36814	14774.5	-8.36814	13175.9	-8.36814	11686.7	-8.36814	10198	-8.36814	8531.12	-8.36814	7043.37	-8.36814	5482.02	-8.36814	3989.08	-8.36814	2565.19	-8.36814	1284.33	-8.36814	-35.3038
-8.36768	14774.6	-8.36768	13175.9	-8.36768	11686.9	-8.36768	10198	-8.36768	8531.18	-8.36768	7043.38	-8.36768	5481.9	-8.36768	3988.97	-8.36768	2565.4	-8.36768	1284.37	-8.36768	-35.0885
-8.36722	14774.4	-8.36722	13176	-8.36722	11687.1	-8.36722	10198	-8.36722	8531.18	-8.36722	7043.25	-8.36722	5481.94	-8.36722	3989.02	-8.36722	2565.21	-8.36722	1284.54	-8.36722	-35.03
-8.36676	14774.3	-8.36676	13175.7	-8.36676	11687	-8.36676	10198.1	-8.36676	8531.28	-8.36676	7043.24	-8.36676	5481.94	-8.36676	3988.84	-8.36676	2565.21	-8.36676	1284.68	-8.36676	-35.3418
-8.3663	14774.3	-8.3663	13175.8	-8.3663	11687.1	-8.3663	10198.1	-8.3663	8531.26	-8.3663	7043.33	-8.3663	5481.85	-8.3663	3988.73	-8.3663	2565.27	-8.3663	1284.92	-8.3663	-35.3005
-8.36584	14774.6	-8.36584	13175.9	-8.36584	11687.2	-8.36584	10198	-8.36584	8531	-8.36584	7043.45	-8.36584	5481.89	-8.36584	3988.95	-8.36584	2565.18	-8.36584	1285.05	-8.36584	-35.2156
-8.36539	14774.9	-8.36539	13175.8	-8.36539	11687.4	-8.36539	10198.1	-8.36539	8530.97	-8.36539	7043.38	-8.36539	5481.89	-8.36539	3988.89	-8.36539	2565.29	-8.36539	1284.87	-8.36539	-34.9593
-8.36493	14774.8	-8.36493	13175.9	-8.36493	11687.2	-8.36493	10198	-8.36493	8531.04	-8.36493	7043.42	-8.36493	5481.92	-8.36493	3988.71	-8.36493	2565.27	-8.36493	1284.56	-8.36493	-34.9908
-8.36447	14774.4	-8.36447	13175.9	-8.36447	11687	-8.36447	10197.9	-8.36447	8530.97	-8.36447	7043.26	-8.36447	5481.82	-8.36447	3988.78	-8.36447	2565.26	-8.36447	1284.56	-8.36447	-35.2254
-8.36401	14774.2	-8.36401	13176.1	-8.36401	11686.9	-8.36401	10198.1	-8.36401	8530.84	-8.36401	7043.26	-8.36401	5481.97	-8.36401	3988.85	-8.36401	2565.36	-8.36401	1284.61	-8.36401	-35.1536
-8.36355	14774.5	-8.36355	13175.9	-8.36355	11687	-8.36355	10198.2	-8.36355	8531.1	-8.36355	7043.23	-8.36355	5481.9	-8.36355	3988.91	-8.36355	2565.28	-8.36355	1284.74	-8.36355	-35.1429
-8.36309	14774.6	-8.36309	13175.7	-8.36309	11687.1	-8.36309	10198.3	-8.36309	8531.11	-8.36309	7043.5	-8.36309	5481.49	-8.36309	3988.94	-8.36309	2565.16	-8.36309	1284.5	-8.36309	-35.0026
-8.36264	14774.5	-8.36264	13175.7	-8.36264	11687	-8.36264	10198.4	-8.36264	8530.99	-8.36264	7043.41	-8.36264	5481.51	-8.36264	3988.8	-8.36264	2565	-8.36264	1284.5	-8.36264	-35.0924
-8.36218	14774.5	-8.36218	13175.6	-8.36218	11687	-8.36218	10198.4	-8.36218	8530.83	-8.36218	7043.33	-8.36218	5481.86	-8.36218	3988.96	-8.36218	2565.12	-8.36218	1284.55	-8.36218	-35.2062
-8.36172	14774.5	-8.36172	13175.6	-8.36172	11687.2	-8.36172	10198.4	-8.36172	8531.02	-8.36172	7043.39	-8.36172	5481.73	-8.36172	3988.92	-8.36172	2565.12	-8.36172	1284.52	-8.36172	-35.4018
-8.36126	14774.4	-8.36126	13175.8	-8.36126	11687.2	-8.36126	10198.3	-8.36126	8531.02	-8.36126	7043.39	-8.36126	5481.78	-8.36126	3988.76	-8.36126	2565.15	-8.36126	1284.59	-8.36126	-35.4788
-8.3608	14774.4	-8.3608	13176	-8.3608	11687.1	-8.3608	10198.3	-8.3608	8531.09	-8.3608	7043.3	-8.3608	5481.98	-8.3608	3988.86	-8.3608	2565.06	-8.3608	1284.51	-8.3608	-35.4592
-8.36034	14774.2	-8.36034	13175.8	-8.36034	11687	-8.36034	10198.2	-8.36034	8530.79	-8.36034	7043.37	-8.36034	5481.93	-8.36034	3988.75	-8.36034	2565.18	-8.36034	1284.54	-8.36034	-34.96
-8.35989	14774.3	-8.35989	13175.6	-8.35989	11687.1	-8.35989	10198.1	-8.35989	8530.83	-8.35989	7043.47	-8.35989	5481.77	-8.35989	3988.87	-8.35989	2565.22	-8.35989	1284.42	-8.35989	-34.8154
-8.35943	14774.4	-8.35943	13175.7	-8.35943	11687.2	-8.35943	10198.3	-8.35943	8530.81	-8.35943	7043.27	-8.35943	5481.67	-8.35943	3988.78	-8.35943	2565.26	-8.35943	1284.19	-8.35943	-35.121
-8.35897	14774.5	-8.35897	13175.8	-8.35897	11687	-8.35897	10198.4	-8.35897	8530.84	-8.35897	7043.33	-8.35897	5481.86	-8.35897	3988.61	-8.35897	2565.2	-8.35897	1284.33	-8.35897	-35.1003
-8.35851	14774.7	-8.35851	13175.8	-8.35851	11686.8	-8.35851	10198.3	-8.35851	8530.85	-8.35851	7043.38	-8.35851	5482.06	-8.35851	3988.87	-8.35851	2565.06	-8.35851	1284.23	-8.35851	-35.2853
-8.35805	14774.5	-8.35805	13175.8	-8.35805	11686.8	-8.35805	10198.1	-8.35805	8530.78	-8.35805	7043.53	-8.35805	5481.75	-8.35805	3989.04	-8.35805	2564.95	-8.35805	1284.29	-8.35805	-35.2212
-8.35759	14774.4	-8.35759	13175.8	-8.35759	11686.8	-8.35759	10198.3	-8.35759	8530.82	-8.35759	7043.5	-8.35759	5481.72	-8.35759	3988.96	-8.35759	2564.97	-8.35759	1284.08	-8.35759	-35.3717
-8.35714	14774.3	-8.35714	13175.9	-8.35714	11687	-8.35714	10198.2	-8.35714	8530.78	-8.35714	7043.2	-8.35714	5481.67	-8.35714	3988.91	-8.35714	2564.98	-8.35714	1284.19	-8.35714	-35.5006
-8.35668	14774.3	-8.35668	13176.2	-8.35668	11686.9	-8.35668	10198.1	-8.35668	8530.82	-8.35668	7043.39	-8.35668	5481.77	-8.35668	3988.9	-8.35668	2564.85	-8.35668	1284.43	-8.35668	-35.4878
-8.35622	14774.5	-8.35622	13176.4	-8.35622	11686.8	-8.35622	10198.1	-8.35622	8530.96	-8.35622	7043.52	-8.35622	5481.83	-8.35622	3988.86	-8.35622	2564.84	-8.35622	1284.35	-8.35622	-35.3276
-8.35576	14774.3	-8.35576	13176	-8.35576	11687	-8.35576	10198.3	-8.35576	8530.88	-8.35576	7043.44	-8.35576	5481.72	-8.35576	3988.87	-8.35576	2565.06	-8.35576	1284.39	-8.35576	-35.4008
-8.3553	14774.3	-8.3553	13176	-8.3553	11687.1	-8.3553	10198.2	-8.3553	8530.89	-8.3553	7043.4	-8.3553	5481.81	-8.3553	3988.8	-8.3553	2565.05	-8.3553	1284.55	-8.3553	-35.3003
-8.35484	14774.4	-8.35484	13176.1	-8.35484	11687	-8.35484	10197.9	-8.35484	8530.89	-8.35484	7043.51	-8.35484	5481.78	-8.35484	3988.61	-8.35484	2565.14	-8.35484	1284.44	-8.35484	-35.2963
-8.35439	14774.3	-8.35439	13176.1	-8.35439	11687	-8.35439	10198.1	-8.35439	8530.75	-8.35439	7043.43	-8.35439	5481.7	-8.35439	3988.62	-8.35439	2565.16	-8.35439	1284.24	-8.35439	-35.3
-8.35393	14774.3	-8.35393	13175.8	-8.35393	11686.9	-8.35393	10198.1	-8.35393	8530.8	-8.35393	7043.38	-8.35393	5481.69	-8.35393	3988.8	-8.35393	2565.13	-8.35393	1284.29	-8.35393	-35.3727
-8.35347	14774.3	-8.35347	13175.4	-8.35347	11686.9	-8.35347	10197.9	-8.35347	8531.05	-8.35347	7043.31	-8.35347	5481.6	-8.35347	3988.91	-8.35347	2565.35	-8.35347	1284.23	-8.35347	-35.4227
-8.35301	14774.2	-8.35301	13175.7	-8.35301	11687.1	-8.35301	10198.2	-8.35301	8530.95	-8.35301	7043.24	-8.35301	5481.65	-8.35301	3988.91	-8.35301	2565.3	-8.35301	1284.18	-8.35301	-35.3329
-8.35255	14774.3	-8.35255	13175.8	-8.35255	11687.2	-8.35255	10198.2	-8.35255	8531.06	-8.35255	7043.3	-8.35255	5481.63	-8.35255	3988.84	-8.35255	2565.01	-8.35255	1284.56	-8.35255	-35.3116
-8.35209	14774	-8.35209	13175.9	-8.35209	11687	-8.35209	10198.3	-8.35209	8530.86	-8.35209	7043.21	-8.35209	5481.71	-8.35209	3988.95	-8.35209	2565.04	-8.35209	1284.55	-8.35209	-35.2714
-8.35163	14774.1	-8.35163	13175.8	-8.35163	11687.1	-8.35163	10198.3	-8.35163	8530.81	-8.35163	7043.31	-8.35163	5481.67	-8.35163	3988.78	-8.35163	2565.11	-8.35163	1284.57	-8.35163	-35.1064
-8.35118	14774.1	-8.35118	13175.7	-8.35118	11687.4	-8.35118	10198.4	-8.35118	8530.87	-8.35118	7043.38	-8.35118	5481.61	-8.35118	3988.63	-8.35118	2565.11	-8.35118	1284.53	-8.35118	-35.1427
-8.35072	14774	-8.35072	13175.7	-8.35072	11687.2	-8.35072	10198.3	-8.35072	8530.89	-8.35072	7043.37	-8.35072	5482.05	-8.35072	3988.6	-8.35072	2565.17	-8.35072	1284.36	-8.35072	-35.3073
-8.35026	14774.3	-8.35026	13175.9	-8.35026	11687	-8.35026	10198.2	-8.35026	8530.91	-8.35026	7043.33	-8.35026	5481.98	-8.35026	3988.81	-8.35026	2565.21	-8.35026	1284.11	-8.35026	-35.4189
-8.3498	14774.4	-8.3498	13175.7	-8.3498	11687	-8.3498	10198.3	-8.3498	8531	-8.3498	7043.21	-8.3498	5481.84	-8.3498	3988.9	-8.3498	2565.02	-8.3498	1284.12	-8.3498	-35.4551
-8.34934	14774.3	-8.34934	13175.7	-8.34934	11686.8	-8.34934	10198.3	-8.34934	8530.95	-8.34934	7043.12	-8.34934	5481.83	-8.34934	3989.06	-8.34934	2564.76	-8.34934	1284.28	-8.34934	-35.4022
-8.34888	14774.4	-8.34888	13175.7	-8.34888	11687	-8.34888	10198.2	-8.34888	8530.84	-8.34888	7043.04	-8.34888	5481.68	-8.34888	3988.91	-8.34888	2564.73	-8.34888	1284.49	-8.34888	-35.4516
-8.34843	14774.4	-8.34843	13175.8	-8.34843	11687.1	-8.34843	10198.1	-8.34843	8530.89	-8.34843	7043.27	-8.34843	5481.75	-8.34843	3988.78	-8.34843	2565.13	-8.34843	1284.57	-8.34843	-35.5762
-8.34797	14774.3	-8.34797	13175.7	-8.34797	11686.9	-8.34797	10198.1	-8.34797	8530.87	-8.34797	7043.22	-8.34797	5481.78	-8.34797	3988.95	-8.34797	2565.2	-8.34797	1284.25	-8.34797	-35.6631
-8.34751	14774.3	-8.34751	13175.6	-8.34751	11687	-8.34751	10198	-8.34751	8530.78	-8.34751	7043.15	-8.34751	5481.81	-8.34751	3988.71	-8.34751	2564.98	-8.34751	1284.28	-8.34751	-35.5009
-8.34705	14774.3	-8.34705	13175.7	-8.34705	11687	-8.34705	10197.9	-8.34705	8530.71	-8.34705	7043.3	-8.34705	5481.71	-8.34705	3988.43	-8.34705	2564.94	-8.34705	1284.3	-8.34705	-35.3079
-8.34659	14774.2	-8.34659	13175.6	-8.34659	11687.1	-8.34659	10197.9	-8.34659	8530.75	-8.34659	7043.32	-8.34659	5481.75	-8.34659	3988.58	-8.34659	2565.02	-8.34659	1284.33	-8.34659	-35.3602
-8.34613	14774.4	-8.34613	13175.6	-8.34613	11686.9	-8.34613	10198.2	-8.34613	8530.8	-8.34613	7043.28	-8.34613	5481.61	-8.34613	3988.88	-8.34613	2564.87	-8.34613	1284.16	-8.34613	-35.2701
-8.34568	14774.5	-8.34568	13175.7	-8.34568	11687.1	-8.34568	10198.4	-8.34568	8530.78	-8.34568	7043.07	-8.34568	5481.74	-8.34568	3988.89	-8.34568	2564.74	-8.34568	1284.28	-8.34568	-35.2899
-8.34522	14774.4	-8.34522	13175.8	-8.34522	11687.2	-8.34522	10198.4	-8.34522	8530.83	-8.34522	7043.15	-8.34522	5481.41	-8.34522	3988.94	-8.34522	2564.92	-8.34522	1284.13	-8.34522	-35.2878
-8.34476	14774.3	-8.34476	13175.6	-8.34476	11687	-8.34476	10198.4	-8.34476	8530.79	-8.34476	7043.31	-8.34476	5481.53	-8.34476	3988.85	-8.34476	2565.05	-8.34476	1284.09	-8.34476	-35.2671
-8.3443	14774.4	-8.3443	13175.7	-8.3443	11686.9	-8.3443	10197.9	-8.3443	8531.01	-8.3443	7043.29	-8.3443	5481.44	-8.3443	3988.62	-8.3443	2564.91	-8.3443	1284.16	-8.3443	-35.257
-8.34384	14774.5	-8.34384	13175.7	-8.34384	11687	-8.34384	10197.9	-8.34384	8531.07	-8.34384	7043.24	-8.34384	5481.65	-8.34384	3988.59	-8.34384	2564.77	-8.34384	1283.94	-8.34384	-35.4446
-8.34338	14774.4	-8.34338	13175.6	-8.34338	11687.1	-8.34338	10198.1	-8.34338	8530.97	-8.34338	7043.2	-8.34338	5481.92	-8.34338	3988.51	-8.34338	2564.83	-8.34338	1283.9	-8.34338	-35.7059
-8.34293	14774	-8.34293	13175.6	-8.34293	11687.1	-8.34293	10198.2	-8.34293	8530.73	-8.34293	7042.96	-8.34293	5481.93	-8.34293	3988.25	-8.34293	2564.84	-8.34293	1284.26	-8.34293	-35.6655
-8.34247	14774	-8.34247	13175.6	-8.34247	11687.1	-8.34247	10198.3	-8.34247	8530.54	-8.34247	7042.83	-8.34247	5481.83	-8.34247	3988.32	-8.34247	2564.84	-8.34247	1284.38	-8.34247	-35.4551
-8.34201	14774.1	-8.34201	13175.8	-8.34201	11687.2	-8.34201	10198.3	-8.34201	8530.47	-8.34201	7042.9	-8.34201	5481.53	-8.34201	3988.31	-8.34201	2564.77	-8.34201	1284.31	-8.34201	-35.5471
-8.34155	14774.2	-8.34155	13175.7	-8.34155	11687.2	-8.34155	10198.3	-8.34155	8530.76	-8.34155	7042.95	-8.34155	5481.62	-8.34155	3988.45	-8.34155	2564.91	-8.34155	1284.36	-8.34155	-35.5022
-8.34109	14774.1	-8.34109	13175.7	-8.34109	11686.9	-8.34109	10198.2	-8.34109	8530.85	-8.34109	7043.01	-8.34109	5481.44	-8.34109	3988.47	-8.34109	2564.93	-8.34109	1284.04	-8.34109	-35.3464
-8.34063	14774.2	-8.34063	13175.7	-8.34063	11686.8	-8.34063	10198	-8.34063	8530.69	-8.34063	7042.8	-8.34063	5481.52	-8.34063	3988.65	-8.34063	2565.08	-8.34063	1283.9	-8.34063	-35.3826
-8.34017	14774.2	-8.34017	13175.7	-8.34017	11687	-8.34017	10198	-8.34017	8530.71	-8.34017	7043.01	-8.34017	5481.77	-8.34017	3988.57	-8.34017	2565.16	-8.34017	1283.98	-8.34017	-35.3552
-8.33972	14774.1	-8.33972	13175.8	-8.33972	11687.2	-8.33972	10197.9	-8.33972	8530.55	-8.33972	7043.05	-8.33972	5481.57	-8.33972	3988.65	-8.33972	2565.03	-8.33972	1284.24	-8.33972	-35.369
-8.33926	14774.1	-8.33926	13175.5	-8.33926	11687.1	-8.33926	10197.8	-8.33926	8530.58	-8.33926	7043.16	-8.33926	5481.28	-8.33926	3988.63	-8.33926	2565.13	-8.33926	1284.21	-8.33926	-35.4759
-8.3388	14774.1	-8.3388	13175.5	-8.3388	11687	-8.3388	10197.9	-8.3388	8530.67	-8.3388	7043.32	-8.3388	5481.36	-8.3388	3988.62	-8.3388	2565.14	-8.3388	1284.16	-8.3388	-35.5644
-8.33834	14774.1	-8.33834	13175.7	-8.33834	11687	-8.33834	10198	-8.33834	8530.6	-8.33834	7043.29	-8.33834	5481.29	-8.33834	3988.66	-8.33834	2564.87	-8.33834	1283.92	-8.33834	-35.4207
-8.33788	14774.2	-8.33788	13175.7	-8.33788	11686.9	-8.33788	10198.2	-8.33788	8530.55	-8.33788	7043.12	-8.33788	5481.25	-8.33788	3988.51	-8.33788	2565.07	-8.33788	1284.02	-8.33788	-35.146
-8.33742	14774	-8.33742	13175.6	-8.33742	11686.6	-8.33742	10198	-8.33742	8530.74	-8.33742	7043.05	-8.33742	5481.15	-8.33742	3988.5	-8.33742	2565	-8.33742	1284.03	-8.33742	-35.1179
-8.33697	14773.9	-8.33697	13175.8	-8.33697	11686.9	-8.33697	10197.8	-8.33697	8530.68	-8.33697	7043.1	-8.33697	5481.05	-8.33697	3988.36	-8.33697	2564.69	-8.33697	1284.07	-8.33697	-35.3481
-8.33651	14774.1	-8.33651	13175.4	-8.33651	11687.1	-8.33651	10197.8	-8.33651	8530.72	-8.33651	7043.1	-8.33651	5481.29	-8.33651	3988.6	-8.33651	2564.65	-8.33651	1284.19	-8.33651	-35.2444
-8.33605	14774.2	-8.33605	13175.5	-8.33605	11686.9	-8.33605	10198	-8.33605	8530.83	-8.33605	7043.12	-8.33605	5481.5	-8.33605	3988.54	-8.33605	2564.45	-8.33605	1284.11	-8.33605	-35.0532
-8.33559	14774.4	-8.33559	13175.5	-8.33559	11686.9	-8.33559	10198.3	-8.33559	8531.07	-8.33559	7043.52	-8.33559	5481.55	-8.33559	3988.62	-8.33559	2564.77	-8.33559	1284.02	-8.33559	-35.3475
-8.33513	14774.2	-8.33513	13175.4	-8.33513	11686.6	-8.33513	10198	-8.33513	8531.04	-8.33513	7043.36	-8.33513	5481.55	-8.33513	3988.71	-8.33513	2564.8	-8.33513	1283.92	-8.33513	-35.5247
-8.33467	14774	-8.33467	13175.3	-8.33467	11686.9	-8.33467	10197.9	-8.33467	8530.85	-8.33467	7043.24	-8.33467	5481.5	-8.33467	3988.86	-8.33467	2564.69	-8.33467	1284.28	-8.33467	-35.2505
-8.33422	14774.1	-8.33422	13175.4	-8.33422	11687	-8.33422	10197.9	-8.33422	8530.84	-8.33422	7043.13	-8.33422	5481.47	-8.33422	3988.66	-8.33422	2564.7	-8.33422	1284.39	-8.33422	-35.2689
-8.33376	14774.1	-8.33376	13175.3	-8.33376	11686.9	-8.33376	10198	-8.33376	8530.87	-8.33376	7042.99	-8.33376	5481.54	-8.33376	3988.44	-8.33376	2564.65	-8.33376	1284.24	-8.33376	-35.5202
-8.3333	14773.9	-8.3333	13175.3	-8.3333	11686.9	-8.3333	10198	-8.3333	8530.47	-8.3333	7043.11	-8.3333	5481.75	-8.3333	3988.41	-8.3333	2564.82	-8.3333	1284.01	-8.3333	-35.4051
-8.33284	14773.9	-8.33284	13175.4	-8.33284	11686.7	-8.33284	10198	-8.33284	8530.37	-8.33284	7042.95	-8.33284	5481.52	-8.33284	3988.48	-8.33284	2564.79	-8.33284	1284.11	-8.33284	-35.5188
-8.33238	14774.2	-8.33238	13175.5	-8.33238	11686.8	-8.33238	10198	-8.33238	8530.53	-8.33238	7042.89	-8.33238	5481.25	-8.33238	3988.39	-8.33238	2564.76	-8.33238	1284.19	-8.33238	-35.6308
-8.33192	14774.1	-8.33192	13175.6	-8.33192	11687	-8.33192	10197.9	-8.33192	8530.54	-8.33192	7042.85	-8.33192	5481.15	-8.33192	3988.67	-8.33192	2564.97	-8.33192	1284.28	-8.33192	-35.3763
-8.33147	14774.2	-8.33147	13175.5	-8.33147	11687.1	-8.33147	10197.6	-8.33147	8530.7	-8.33147	7042.86	-8.33147	5481.31	-8.33147	3988.73	-8.33147	2565.06	-8.33147	1284.39	-8.33147	-35.5238
-8.33101	14774.1	-8.33101	13175.5	-8.33101	11686.9	-8.33101	10197.9	-8.33101	8530.87	-8.33101	7042.89	-8.33101	5481.47	-8.33101	3988.62	-8.33101	2565.05	-8.33101	1284.31	-8.33101	-35.6394
-8.33055	14773.9	-8.33055	13175.4	-8.33055	11686.6	-8.33055	10198.2	-8.33055	8530.82	-8.33055	7042.77	-8.33055	5481.36	-8.33055	3988.6	-8.33055	2564.98	-8.33055	1284.34	-8.33055	-35.835
-8.33009	14774.3	-8.33009	13175.6	-8.33009	11686.9	-8.33009	10198.1	-8.33009	8530.71	-8.33009	7042.81	-8.33009	5481.19	-8.33009	3988.44	-8.33009	2564.93	-8.33009	1284.27	-8.33009	-35.9059
-8.32963	14774	-8.32963	13175.7	-8.32963	11687.1	-8.32963	10197.9	-8.32963	8530.49	-8.32963	7042.94	-8.32963	5481.27	-8.32963	3988.53	-8.32963	2564.84	-8.32963	1284.14	-8.32963	-35.7569
-8.32917	14773.9	-8.32917	13175.9	-8.32917	11687.2	-8.32917	10197.7	-8.32917	8530.53	-8.32917	7042.69	-8.32917	5481.3	-8.32917	3988.42	-8.32917	2564.83	-8.32917	1283.99	-8.32917	-35.3817
-8.32871	14774.4	-8.32871	13175.7	-8.32871	11686.9	-8.32871	10197.8	-8.32871	8530.65	-8.32871	7042.88	-8.32871	5481.49	-8.32871	3988.33	-8.32871	2565.03	-8.32871	1283.88	-8.32871	-35.4981
-8.32826	14774.5	-8.32826	13175.4	-8.32826	11686.9	-8.32826	10197.8	-8.32826	8530.42	-8.32826	7042.98	-8.32826	5481.36	-8.32826	3988.4	-8.32826	2564.87	-8.32826	1284.04	-8.32826	-35.5044
-8.3278	14774.5	-8.3278	13175.4	-8.3278	11686.9	-8.3278	10197.9	-8.3278	8530.27	-8.3278	7043.06	-8.3278	5481.46	-8.3278	3988.57	-8.3278	2564.8	-8.3278	1284.26	-8.3278	-35.2059
-8.32734	14774.4	-8.32734	13175.4	-8.32734	11686.8	-8.32734	10197.9	-8.32734	8530.47	-8.32734	7042.99	-8.32734	5481.51	-8.32734	3988.75	-8.32734	2565.07	-8.32734	1284.32	-8.32734	-35.2553
-8.32688	14774.3	-8.32688	13175.5	-8.32688	11686.9	-8.32688	10197.8	-8.32688	8530.4	-8.32688	7042.74	-8.32688	5481.68	-8.32688	3988.63	-8.32688	2564.9	-8.32688	1284.18	-8.32688	-35.423
-8.32642	14774.4	-8.32642	13175.7	-8.32642	11686.9	-8.32642	10197.8	-8.32642	8530.54	-8.32642	7042.74	-8.32642	5481.71	-8.32642	3988.53	-8.32642	2564.8	-8.32642	1284.1	-8.32642	-35.4388
-8.32596	14774.3	-8.32596	13175.6	-8.32596	11686.9	-8.32596	10197.9	-8.32596	8530.63	-8.32596	7042.79	-8.32596	5481.61	-8.32596	3988.49	-8.32596	2564.9	-8.32596	1284.16	-8.32596	-35.5532
-8.32551	14774	-8.32551	13175.4	-8.32551	11686.8	-8.32551	10198.1	-8.32551	8530.75	-8.32551	7042.71	-8.32551	5481.44	-8.32551	3988.45	-8.32551	2564.75	-8.32551	1283.96	-8.32551	-35.6666
-8.32505	14774.1	-8.32505	13175.6	-8.32505	11686.6	-8.32505	10198	-8.32505	8530.54	-8.32505	7042.69	-8.32505	5481.37	-8.32505	3988.55	-8.32505	2564.91	-8.32505	1283.87	-8.32505	-35.5902
-8.32459	14774.1	-8.32459	13175.3	-8.32459	11686.3	-8.32459	10197.9	-8.32459	8530.58	-8.32459	7043.1	-8.32459	5481.56	-8.32459	3988.43	-8.32459	2564.88	-8.32459	1284.02	-8.32459	-35.4002
-8.32413	14774.3	-8.32413	13175.2	-8.32413	11686.5	-8.32413	10198.1	-8.32413	8530.48	-8.32413	7043.09	-8.32413	5481.36	-8.32413	3988.4	-8.32413	2564.63	-8.32413	1283.96	-8.32413	-35.4777
-8.32367	14774.1	-8.32367	13175.2	-8.32367	11686.7	-8.32367	10198.1	-8.32367	8530.6	-8.32367	7042.96	-8.32367	5481.3	-8.32367	3988.39	-8.32367	2564.72	-8.32367	1283.79	-8.32367	-35.4471
-8.32321	14774.1	-8.32321	13175.3	-8.32321	11686.7	-8.32321	10197.9	-8.32321	8530.63	-8.32321	7043.24	-8.32321	5481.36	-8.32321	3988.57	-8.32321	2564.66	-8.32321	1283.91	-8.32321	-35.3654
-8.32276	14774.1	-8.32276	13175.2	-8.32276	11686.7	-8.32276	10197.7	-8.32276	8530.71	-8.32276	7043.38	-8.32276	5481.34	-8.32276	3988.59	-8.32276	2564.54	-8.32276	1283.97	-8.32276	-35.2459
-8.3223	14774.1	-8.3223	13175.2	-8.3223	11686.6	-8.3223	10197.7	-8.3223	8530.67	-8.3223	7043.24	-8.3223	5481.24	-8.3223	3988.4	-8.3223	2564.76	-8.3223	1284.1	-8.3223	-35.4419
-8.32184	14774.2	-8.32184	13175.3	-8.32184	11686.6	-8.32184	10197.7	-8.32184	8530.83	-8.32184	7042.93	-8.32184	5481.34	-8.32184	3988.43	-8.32184	2564.62	-8.32184	1283.88	-8.32184	-35.4706
-8.32138	14774.1	-8.32138	13175.5	-8.32138	11686.8	-8.32138	10197.7	-8.32138	8530.55	-8.32138	7042.74	-8.32138	5481.25	-8.32138	3988.71	-8.32138	2564.74	-8.32138	1283.84	-8.32138	-35.3233
-8.32092	14774.1	-8.32092	13175.5	-8.32092	11686.7	-8.32092	10198	-8.32092	8530.62	-8.32092	7043.03	-8.32092	5481.15	-8.32092	3988.55	-8.32092	2564.95	-8.32092	1284.02	-8.32092	-35.5458
-8.32046	14774.2	-8.32046	13175.6	-8.32046	11686.7	-8.32046	10197.8	-8.32046	8530.66	-8.32046	7043.13	-8.32046	5481.23	-8.32046	3988.48	-8.32046	2564.85	-8.32046	1284.14	-8.32046	-35.6786
-8.32001	14774.1	-8.32001	13175.5	-8.32001	11686.9	-8.32001	10197.8	-8.32001	8530.53	-8.32001	7043.01	-8.32001	5481.33	-8.32001	3988.5	-8.32001	2564.77	-8.32001	1283.91	-8.32001	-35.6153
-8.31955	14774.1	-8.31955	13175.5	-8.31955	11686.9	-8.31955	10197.8	-8.31955	8530.54	-8.31955	7043.06	-8.31955	5481.3	-8.31955	3988.42	-8.31955	2564.99	-8.31955	1283.75	-8.31955	-35.5485
-8.31909	14773.9	-8.31909	13175.5	-8.31909	11686.7	-8.31909	10197.9	-8.31909	8530.56	-8.31909	7043.16	-8.31909	5481.5	-8.31909	3988.49	-8.31909	2565.15	-8.31909	1283.65	-8.31909	-35.6617
-8.31863	14773.8	-8.31863	13175.5	-8.31863	11686.7	-8.31863	10197.8	-8.31863	8530.43	-8.31863	7043.01	-8.31863	5481.33	-8.31863	3988.41	-8.31863	2564.65	-8.31863	1283.76	-8.31863	-35.5857
-8.31817	14773.9	-8.31817	13175.4	-8.31817	11687.1	-8.31817	10197.8	-8.31817	8530.63	-8.31817	7042.8	-8.31817	5481.27	-8.31817	3988.48	-8.31817	2564.87	-8.31817	1284.05	-8.31817	-35.7443
-8.31771	14773.8	-8.31771	13175.3	-8.31771	11686.8	-8.31771	10197.7	-8.31771	8530.7	-8.31771	7042.8	-8.31771	5481.29	-8.31771	3988.48	-8.31771	2564.94	-8.31771	1284.05	-8.31771	-35.6722
-8.31725	14773.8	-8.31725	13175.4	-8.31725	11686.8	-8.31725	10197.8	-8.31725	8530.86	-8.31725	7042.73	-8.31725	5481.41	-8.31725	3988.53	-8.31725	2564.86	-8.31725	1284.23	-8.31725	-35.6952
-8.3168	14774.1	-8.3168	13175.4	-8.3168	11686.9	-8.3168	10197.9	-8.3168	8530.97	-8.3168	7042.68	-8.3168	5481.4	-8.3168	3988.63	-8.3168	2564.91	-8.3168	1284.17	-8.3168	-35.6335
-8.31634	14774.2	-8.31634	13175.5	-8.31634	11687	-8.31634	10197.9	-8.31634	8530.87	-8.31634	7042.66	-8.31634	5481.38	-8.31634	3988.55	-8.31634	2564.87	-8.31634	1284.08	-8.31634	-35.6453
-8.31588	14773.9	-8.31588	13175.5	-8.31588	11686.8	-8.31588	10197.9	-8.31588	8530.72	-8.31588	7042.89	-8.31588	5481.42	-8.31588	3988.62	-8.31588	2564.91	-8.31588	1283.86	-8.31588	-35.5125
-8.31542	14773.9	-8.31542	13175.3	-8.31542	11686.7	-8.31542	10197.9	-8.31542	8530.65	-8.31542	7042.89	-8.31542	5481.5	-8.31542	3988.8	-8.31542	2564.73	-8.31542	1283.72	-8.31542	-35.62
-8.31496	14773.8	-8.31496	13175.2	-8.31496	11686.6	-8.31496	10197.7	-8.31496	8530.5	-8.31496	7042.78	-8.31496	5481.39	-8.31496	3988.82	-8.31496	2564.62	-8.31496	1283.72	-8.31496	-35.5693
-8.3145	14773.9	-8.3145	13175.2	-8.3145	11686.5	-8.3145	10197.8	-8.3145	8530.39	-8.3145	7042.64	-8.3145	5481.31	-8.3145	3988.49	-8.3145	2564.43	-8.3145	1284.02	-8.3145	-35.6576
-8.31405	14774.1	-8.31405	13175.4	-8.31405	11686.6	-8.31405	10197.7	-8.31405	8530.46	-8.31405	7042.66	-8.31405	5481.41	-8.31405	3988.18	-8.31405	2564.55	-8.31405	1284.04	-8.31405	-35.7577
-8.31359	14774.2	-8.31359	13175.4	-8.31359	11686.9	-8.31359	10197.8	-8.31359	8530.47	-8.31359	7043.01	-8.31359	5481.53	-8.31359	3988.08	-8.31359	2564.79	-8.31359	1283.74	-8.31359	-35.6815
-8.31313	14774	-8.31313	13175.5	-8.31313	11687	-8.31313	10197.7	-8.31313	8530.43	-8.31313	7042.71	-8.31313	5481.44	-8.31313	3988.28	-8.31313	2564.86	-8.31313	1283.8	-8.31313	-35.7263
-8.31267	14773.9	-8.31267	13175.7	-8.31267	11687	-8.31267	10197.6	-8.31267	8530.64	-8.31267	7042.7	-8.31267	5481.57	-8.31267	3988.3	-8.31267	2564.86	-8.31267	1284.09	-8.31267	-35.7665
-8.31221	14773.9	-8.31221	13175.5	-8.31221	11686.8	-8.31221	10197.6	-8.31221	8530.57	-8.31221	7042.52	-8.31221	5481.36	-8.31221	3988.16	-8.31221	2564.53	-8.31221	1284.29	-8.31221	-35.8494
-8.31175	14774.2	-8.31175	13175.4	-8.31175	11686.7	-8.31175	10197.4	-8.31175	8530.62	-8.31175	7042.59	-8.31175	5481.47	-8.31175	3988.38	-8.31175	2564.52	-8.31175	1284.28	-8.31175	-35.7197
-8.3113	14774.2	-8.3113	13175.2	-8.3113	11686.7	-8.3113	10197.7	-8.3113	8530.65	-8.3113	7042.78	-8.3113	5481.32	-8.3113	3988.33	-8.3113	2564.51	-8.3113	1284.02	-8.3113	-35.8293
-8.31084	14774.2	-8.31084	13175.4	-8.31084	11686.8	-8.31084	10197.9	-8.31084	8530.78	-8.31084	7042.99	-8.31084	5481.34	-8.31084	3988.48	-8.31084	2564.56	-8.31084	1283.92	-8.31084	-35.6602
-8.31038	14774.1	-8.31038	13175.1	-8.31038	11686.9	-8.31038	10197.9	-8.31038	8530.84	-8.31038	7042.84	-8.31038	5481.56	-8.31038	3988.64	-8.31038	2564.67	-8.31038	1283.88	-8.31038	-35.786
-8.30992	14773.9	-8.30992	13175.1	-8.30992	11686.7	-8.30992	10197.9	-8.30992	8530.74	-8.30992	7042.92	-8.30992	5481.3	-8.30992	3988.48	-8.30992	2564.58	-8.30992	1283.87	-8.30992	-35.7543
-8.30946	14773.9	-8.30946	13175.1	-8.30946	11686.4	-8.30946	10197.8	-8.30946	8530.55	-8.30946	7043.03	-8.30946	5481.32	-8.30946	3988.27	-8.30946	2564.7	-8.30946	1284.06	-8.30946	-35.7483
-8.309	14773.8	-8.309	13175.1	-8.309	11686.4	-8.309	10197.9	-8.309	8530.39	-8.309	7043	-8.309	5481.35	-8.309	3988.4	-8.309	2564.62	-8.309	1284.02	-8.309	-35.5638
-8.30855	14774	-8.30855	13175.1	-8.30855	11686.5	-8.30855	10198	-8.30855	8530.53	-8.30855	7043.01	-8.30855	5481.43	-8.30855	3988.45	-8.30855	2564.61	-8.30855	1284.07	-8.30855	-35.8051
-8.30809	14773.9	-8.30809	13175.3	-8.30809	11686.5	-8.30809	10197.7	-8.30809	8530.49	-8.30809	7042.76	-8.30809	5481.43	-8.30809	3988.35	-8.30809	2564.55	-8.30809	1284.04	-8.30809	-35.8389
-8.30763	14774.1	-8.30763	13175.3	-8.30763	11686.6	-8.30763	10197.8	-8.30763	8530.45	-8.30763	7042.91	-8.30763	5481.54	-8.30763	3988.48	-8.30763	2564.73	-8.30763	1283.9	-8.30763	-35.7276
-8.30717	14774	-8.30717	13175.3	-8.30717	11686.7	-8.30717	10197.6	-8.30717	8530.36	-8.30717	7042.91	-8.30717	5481.41	-8.30717	3988.45	-8.30717	2564.6	-8.30717	1283.68	-8.30717	-35.6362
-8.30671	14773.8	-8.30671	13175.2	-8.30671	11687	-8.30671	10197.8	-8.30671	8530.53	-8.30671	7042.99	-8.30671	5481.36	-8.30671	3988.31	-8.30671	2564.55	-8.30671	1283.92	-8.30671	-35.8062
-8.30625	14773.9	-8.30625	13175.4	-8.30625	11687	-8.30625	10197.9	-8.30625	8530.33	-8.30625	7042.79	-8.30625	5481.32	-8.30625	3988.31	-8.30625	2564.87	-8.30625	1283.9	-8.30625	-35.9037
-8.30579	14773.7	-8.30579	13175.4	-8.30579	11686.8	-8.30579	10197.9	-8.30579	8530.31	-8.30579	7043.01	-8.30579	5481.1	-8.30579	3988.21	-8.30579	2564.71	-8.30579	1284.03	-8.30579	-35.8519
-8.30534	14773.7	-8.30534	13175.3	-8.30534	11686.8	-8.30534	10197.7	-8.30534	8530.41	-8.30534	7043.02	-8.30534	5481.36	-8.30534	3988.26	-8.30534	2564.58	-8.30534	1283.99	-8.30534	-35.8049
-8.30488	14773.8	-8.30488	13175.1	-8.30488	11686.5	-8.30488	10197.6	-8.30488	8530.46	-8.30488	7042.84	-8.30488	5481.4	-8.30488	3988.43	-8.30488	2564.73	-8.30488	1283.98	-8.30488	-35.7854
-8.30442	14773.8	-8.30442	13175.3	-8.30442	11686.5	-8.30442	10197.6	-8.30442	8530.54	-8.30442	7042.86	-8.30442	5481.27	-8.30442	3988.41	-8.30442	2564.72	-8.30442	1284.01	-8.30442	-35.7846
-8.30396	14773.8	-8.30396	13175.4	-8.30396	11686.6	-8.30396	10197.5	-8.30396	8530.52	-8.30396	7043.24	-8.30396	5481.13	-8.30396	3988.47	-8.30396	2564.81	-8.30396	1283.86	-8.30396	-35.8142
-8.3035	14773.7	-8.3035	13175.4	-8.3035	11686.6	-8.3035	10197.8	-8.3035	8530.6	-8.3035	7043	-8.3035	5481.11	-8.3035	3988.42	-8.3035	2564.86	-8.3035	1283.54	-8.3035	-35.8441
-8.30304	14773.8	-8.30304	13175.5	-8.30304	11686.4	-8.30304	10198	-8.30304	8530.48	-8.30304	7042.82	-8.30304	5481.23	-8.30304	3988.49	-8.30304	2564.69	-8.30304	1283.7	-8.30304	-35.8356
-8.30259	14773.8	-8.30259	13175.3	-8.30259	11686.5	-8.30259	10197.8	-8.30259	8530.44	-8.30259	7042.88	-8.30259	5481.16	-8.30259	3988.3	-8.30259	2564.5	-8.30259	1283.74	-8.30259	-35.7889
-8.30213	14773.8	-8.30213	13175.3	-8.30213	11686.5	-8.30213	10197.7	-8.30213	8530.3	-8.30213	7042.97	-8.30213	5481.14	-8.30213	3988.22	-8.30213	2564.65	-8.30213	1283.71	-8.30213	-35.8013
-8.30167	14773.9	-8.30167	13175.4	-8.30167	11686.6	-8.30167	10197.6	-8.30167	8530.07	-8.30167	7042.94	-8.30167	5481.2	-8.30167	3988.36	-8.30167	2564.54	-8.30167	1283.82	-8.30167	-35.6156
-8.30121	14773.8	-8.30121	13175.3	-8.30121	11686.8	-8.30121	10197.5	-8.30121	8530.48	-8.30121	7042.69	-8.30121	5481.36	-8.30121	3988.29	-8.30121	2564.63	-8.30121	1284.01	-8.30121	-35.768
-8.30075	14774	-8.30075	13175.5	-8.30075	11687	-8.30075	10197.3	-8.30075	8530.56	-8.30075	7042.61	-8.30075	5481.37	-8.30075	3988.48	-8.30075	2564.79	-8.30075	1284	-8.30075	-35.8923
-8.30029	14774	-8.30029	13175.6	-8.30029	11686.8	-8.30029	10197.5	-8.30029	8530.41	-8.30029	7042.3	-8.30029	5481.52	-8.30029	3988.31	-8.30029	2564.64	-8.30029	1283.84	-8.30029	-35.7783
-8.29984	14774	-8.29984	13175.5	-8.29984	11686.6	-8.29984	10197.8	-8.29984	8530.33	-8.29984	7042.41	-8.29984	5481.45	-8.29984	3988.2	-8.29984	2564.76	-8.29984	1283.82	-8.29984	-35.623
-8.29938	14774.1	-8.29938	13175.4	-8.29938	11686.6	-8.29938	10198	-8.29938	8530.4	-8.29938	7042.53	-8.29938	5481.4	-8.29938	3988.38	-8.29938	2564.76	-8.29938	1283.86	-8.29938	-35.7401
-8.29892	14773.9	-8.29892	13175.4	-8.29892	11686.4	-8.29892	10198	-8.29892	8530.7	-8.29892	7042.54	-8.29892	5481.07	-8.29892	3988.29	-8.29892	2564.57	-8.29892	1283.84	-8.29892	-35.6607
-8.29846	14773.8	-8.29846	13175.3	-8.29846	11686.6	-8.29846	10197.8	-8.29846	8530.56	-8.29846	7042.9	-8.29846	5481.12	-8.29846	3988.48	-8.29846	2564.5	-8.29846	1283.65	-8.29846	-35.6142
-8.298	14774.1	-8.298	13175.2	-8.298	11686.7	-8.298	10197.6	-8.298	8530.4	-8.298	7042.98	-8.298	5481.07	-8.298	3988.31	-8.298	2564.34	-8.298	1283.79	-8.298	-35.608
-8.29754	14773.8	-8.29754	13175.3	-8.29754	11686.8	-8.29754	10197.7	-8.29754	8530.17	-8.29754	7042.96	-8.29754	5481.28	-8.29754	3988.25	-8.29754	2564.2	-8.29754	1283.66	-8.29754	-35.6284
-8.29709	14773.8	-8.29709	13175.4	-8.29709	11686.8	-8.29709	10197.7	-8.29709	8530.23	-8.29709	7042.75	-8.29709	5481.38	-8.29709	3988.39	-8.29709	2564.4	-8.29709	1283.62	-8.29709	-35.562
-8.29663	14773.8	-8.29663	13175.2	-8.29663	11686.9	-8.29663	10197.7	-8.29663	8530.37	-8.29663	7042.84	-8.29663	5481.3	-8.29663	3988.4	-8.29663	2564.38	-8.29663	1283.79	-8.29663	-35.6069
-8.29617	14773.7	-8.29617	13175.2	-8.29617	11686.7	-8.29617	10197.9	-8.29617	8530.4	-8.29617	7042.59	-8.29617	5481.43	-8.29617	3988.19	-8.29617	2564.53	-8.29617	1283.81	-8.29617	-35.3239
-8.29571	14773.9	-8.29571	13175.3	-8.29571	11686.5	-8.29571	10197.8	-8.29571	8530.45	-8.29571	7042.6	-8.29571	5481.31	-8.29571	3988.12	-8.29571	2564.54	-8.29571	1283.91	-8.29571	-35.4557
-8.29525	14774.1	-8.29525	13175.4	-8.29525	11686.6	-8.29525	10197.5	-8.29525	8530.61	-8.29525	7042.91	-8.29525	5481	-8.29525	3988.32	-8.29525	2564.5	-8.29525	1283.99	-8.29525	-35.5457
-8.29479	14773.9	-8.29479	13175.5	-8.29479	11686.6	-8.29479	10197.7	-8.29479	8530.61	-8.29479	7042.78	-8.29479	5481.32	-8.29479	3988.21	-8.29479	2564.58	-8.29479	1283.9	-8.29479	-35.6018
-8.29433	14773.9	-8.29433	13175.4	-8.29433	11686.5	-8.29433	10197.7	-8.29433	8530.6	-8.29433	7042.82	-8.29433	5481.44	-8.29433	3988.32	-8.29433	2564.57	-8.29433	1283.98	-8.29433	-35.8018
-8.29388	14773.9	-8.29388	13175.3	-8.29388	11686.5	-8.29388	10197.6	-8.29388	8530.52	-8.29388	7043.07	-8.29388	5481.51	-8.29388	3988.38	-8.29388	2564.71	-8.29388	1283.85	-8.29388	-35.774
-8.29342	14773.6	-8.29342	13175.2	-8.29342	11686.3	-8.29342	10197.5	-8.29342	8530.34	-8.29342	7043.04	-8.29342	5481.33	-8.29342	3988.21	-8.29342	2564.64	-8.29342	1283.82	-8.29342	-35.8612
-8.29296	14773.5	-8.29296	13175.2	-8.29296	11686.5	-8.29296	10197.6	-8.29296	8530.34	-8.29296	7042.79	-8.29296	5481.49	-8.29296	3988.19	-8.29296	2564.5	-8.29296	1283.81	-8.29296	-35.9272
-8.2925	14773.7	-8.2925	13175.2	-8.2925	11686.6	-8.2925	10197.9	-8.2925	8530.39	-8.2925	7042.83	-8.2925	5481.41	-8.2925	3988.17	-8.2925	2564.33	-8.2925	1283.91	-8.2925	-35.7374
-8.29204	14773.8	-8.29204	13175.4	-8.29204	11686.5	-8.29204	10197.9	-8.29204	8530.58	-8.29204	7042.83	-8.29204	5481.59	-8.29204	3988.13	-8.29204	2564.5	-8.29204	1283.85	-8.29204	-35.7086
-8.29158	14773.9	-8.29158	13175.7	-8.29158	11686.5	-8.29158	10197.9	-8.29158	8530.39	-8.29158	7042.71	-8.29158	5481.47	-8.29158	3988.34	-8.29158	2564.56	-8.29158	1283.9	-8.29158	-35.6985
-8.29113	14773.7	-8.29113	13175.3	-8.29113	11686.6	-8.29113	10198	-8.29113	8530.51	-8.29113	7042.98	-8.29113	5481.27	-8.29113	3988.5	-8.29113	2564.58	-8.29113	1283.97	-8.29113	-35.5791
-8.29067	14773.4	-8.29067	13175.4	-8.29067	11686.5	-8.29067	10197.7	-8.29067	8530.54	-8.29067	7042.83	-8.29067	5481.07	-8.29067	3988.31	-8.29067	2564.47	-8.29067	1283.94	-8.29067	-35.7092
-8.29021	14773.5	-8.29021	13175.3	-8.29021	11686.6	-8.29021	10197.8	-8.29021	8530.34	-8.29021	7042.92	-8.29021	5481.36	-8.29021	3988.36	-8.29021	2564.61	-8.29021	1283.95	-8.29021	-35.8485
-8.28975	14773.9	-8.28975	13175.2	-8.28975	11686.7	-8.28975	10197.7	-8.28975	8530.19	-8.28975	7042.9	-8.28975	5481.32	-8.28975	3988.32	-8.28975	2564.54	-8.28975	1284.01	-8.28975	-35.8609
-8.28929	14774	-8.28929	13175	-8.28929	11686.7	-8.28929	10197.7	-8.28929	8530.3	-8.28929	7042.66	-8.28929	5481.18	-8.28929	3988.3	-8.28929	2564.35	-8.28929	1284	-8.28929	-35.9568
-8.28883	14773.8	-8.28883	13174.9	-8.28883	11686.6	-8.28883	10197.8	-8.28883	8530.29	-8.28883	7042.64	-8.28883	5481.36	-8.28883	3988.28	-8.28883	2564.45	-8.28883	1283.78	-8.28883	-36.091
-8.28838	14773.8	-8.28838	13175.3	-8.28838	11686.4	-8.28838	10197.8	-8.28838	8530.36	-8.28838	7042.55	-8.28838	5481.31	-8.28838	3988.24	-8.28838	2564.56	-8.28838	1283.85	-8.28838	-36.0526
-8.28792	14773.6	-8.28792	13175.4	-8.28792	11686.3	-8.28792	10198	-8.28792	8530.48	-8.28792	7042.71	-8.28792	5481.33	-8.28792	3988.2	-8.28792	2564.39	-8.28792	1283.48	-8.28792	-35.7245
-8.28746	14773.7	-8.28746	13175.4	-8.28746	11686.5	-8.28746	10197.8	-8.28746	8530.34	-8.28746	7042.86	-8.28746	5481.11	-8.28746	3988.08	-8.28746	2564.4	-8.28746	1283.4	-8.28746	-35.6731
-8.287	14773.8	-8.287	13175.2	-8.287	11686.5	-8.287	10197.8	-8.287	8530.16	-8.287	7042.91	-8.287	5481.17	-8.287	3988.19	-8.287	2564.43	-8.287	1283.49	-8.287	-35.8401
-8.28654	14773.8	-8.28654	13175	-8.28654	11686.6	-8.28654	10197.9	-8.28654	8530.24	-8.28654	7043.01	-8.28654	5481.24	-8.28654	3988.21	-8.28654	2564.52	-8.28654	1283.78	-8.28654	-35.8646
-8.28608	14773.7	-8.28608	13175	-8.28608	11686.7	-8.28608	10197.7	-8.28608	8530.39	-8.28608	7042.63	-8.28608	5481.36	-8.28608	3988.17	-8.28608	2564.41	-8.28608	1283.7	-8.28608	-35.762
-8.28563	14773.8	-8.28563	13175	-8.28563	11686.7	-8.28563	10197.6	-8.28563	8530.49	-8.28563	7042.7	-8.28563	5481.25	-8.28563	3988.22	-8.28563	2564.56	-8.28563	1283.69	-8.28563	-35.7689
-8.28517	14773.6	-8.28517	13174.8	-8.28517	11686.7	-8.28517	10197.7	-8.28517	8530.41	-8.28517	7042.9	-8.28517	5481.31	-8.28517	3988.06	-8.28517	2564.52	-8.28517	1283.85	-8.28517	-35.9678
-8.28471	14773.6	-8.28471	13174.7	-8.28471	11686.9	-8.28471	10197.7	-8.28471	8530.54	-8.28471	7042.69	-8.28471	5481.24	-8.28471	3988.18	-8.28471	2564.51	-8.28471	1283.67	-8.28471	-36.2639
-8.28425	14773.5	-8.28425	13174.9	-8.28425	11686.8	-8.28425	10197.6	-8.28425	8530.53	-8.28425	7042.66	-8.28425	5481.25	-8.28425	3988.17	-8.28425	2564.55	-8.28425	1283.55	-8.28425	-36.2043
-8.28379	14773.5	-8.28379	13175.1	-8.28379	11686.8	-8.28379	10197.5	-8.28379	8530.52	-8.28379	7042.54	-8.28379	5481.16	-8.28379	3988.23	-8.28379	2564.57	-8.28379	1283.62	-8.28379	-35.9709
-8.28333	14773.6	-8.28333	13175	-8.28333	11686.4	-8.28333	10197.4	-8.28333	8530.3	-8.28333	7042.45	-8.28333	5481.14	-8.28333	3988.31	-8.28333	2564.64	-8.28333	1283.84	-8.28333	-35.7838
-8.28287	14773.6	-8.28287	13175.1	-8.28287	11686.5	-8.28287	10197.5	-8.28287	8530.19	-8.28287	7042.3	-8.28287	5481.28	-8.28287	3988.06	-8.28287	2564.5	-8.28287	1283.77	-8.28287	-35.7761
-8.28242	14773.7	-8.28242	13175.1	-8.28242	11686.5	-8.28242	10197.4	-8.28242	8530.29	-8.28242	7042.44	-8.28242	5481.16	-8.28242	3988.08	-8.28242	2564.48	-8.28242	1283.86	-8.28242	-35.9946
-8.28196	14773.5	-8.28196	13175.3	-8.28196	11686.4	-8.28196	10197.5	-8.28196	8530.3	-8.28196	7042.74	-8.28196	5481.16	-8.28196	3988.3	-8.28196	2564.53	-8.28196	1283.72	-8.28196	-35.9732
-8.2815	14773.4	-8.2815	13175.5	-8.2815	11686.4	-8.2815	10197.8	-8.2815	8530.51	-8.2815	7042.8	-8.2815	5481.14	-8.2815	3988.21	-8.2815	2564.46	-8.2815	1283.57	-8.2815	-36.0141
-8.28104	14773.6	-8.28104	13175.3	-8.28104	11686.6	-8.28104	10197.7	-8.28104	8530.39	-8.28104	7042.77	-8.28104	5480.91	-8.28104	3988.08	-8.28104	2564.45	-8.28104	1283.54	-8.28104	-35.834
-8.28058	14773.5	-8.28058	13175.2	-8.28058	11686.5	-8.28058	10197.7	-8.28058	8530.25	-8.28058	7042.91	-8.28058	5480.99	-8.28058	3988.23	-8.28058	2564.56	-8.28058	1283.94	-8.28058	-36.0624
-8.28012	14773.6	-8.28012	13175.2	-8.28012	11686.6	-8.28012	10197.4	-8.28012	8530.14	-8.28012	7042.79	-8.28012	5481.08	-8.28012	3988.28	-8.28012	2564.39	-8.28012	1283.95	-8.28012	-36.1557
-8.27967	14773.6	-8.27967	13175.3	-8.27967	11686.5	-8.27967	10197.5	-8.27967	8530.23	-8.27967	7042.69	-8.27967	5481.01	-8.27967	3988.16	-8.27967	2564.43	-8.27967	1283.91	-8.27967	-36.2624
-8.27921	14773.5	-8.27921	13175.1	-8.27921	11686.4	-8.27921	10197.6	-8.27921	8530.18	-8.27921	7042.9	-8.27921	5481.11	-8.27921	3988.04	-8.27921	2564.31	-8.27921	1283.73	-8.27921	-36.2552
-8.27875	14773.4	-8.27875	13174.9	-8.27875	11686.3	-8.27875	10197.5	-8.27875	8530.23	-8.27875	7042.92	-8.27875	5480.98	-8.27875	3988.14	-8.27875	2564.3	-8.27875	1283.64	-8.27875	-36.0303
-8.27829	14773.5	-8.27829	13174.9	-8.27829	11686.5	-8.27829	10197.6	-8.27829	8530.31	-8.27829	7042.92	-8.27829	5481.11	-8.27829	3988.36	-8.27829	2564.74	-8.27829	1283.9	-8.27829	-35.5979
-8.27783	14773.7	-8.27783	13175	-8.27783	11686.7	-8.27783	10197.6	-8.27783	8530.16	-8.27783	7042.87	-8.27783	5481.13	-8.27783	3988.35	-8.27783	2564.73	-8.27783	1284.03	-8.27783	-35.77
-8.27737	14774	-8.27737	13174.9	-8.27737	11686.5	-8.27737	10197.3	-8.27737	8530.35	-8.27737	7042.93	-8.27737	5481.02	-8.27737	3988.19	-8.27737	2564.61	-8.27737	1284	-8.27737	-35.9016
-8.27692	14773.9	-8.27692	13174.9	-8.27692	11686.6	-8.27692	10197.6	-8.27692	8530.33	-8.27692	7042.84	-8.27692	5481.16	-8.27692	3988.09	-8.27692	2564.62	-8.27692	1283.88	-8.27692	-35.8073
-8.27646	14773.9	-8.27646	13175	-8.27646	11686.7	-8.27646	10197.5	-8.27646	8530.42	-8.27646	7042.73	-8.27646	5481.39	-8.27646	3988.18	-8.27646	2564.48	-8.27646	1283.86	-8.27646	-35.6892
-8.276	14773.8	-8.276	13175.1	-8.276	11686.4	-8.276	10197.5	-8.276	8530.47	-8.276	7042.58	-8.276	5481.17	-8.276	3988.31	-8.276	2564.66	-8.276	1283.78	-8.276	-35.8371
-8.27554	14773.9	-8.27554	13174.9	-8.27554	11686.5	-8.27554	10197.8	-8.27554	8530.38	-8.27554	7042.38	-8.27554	5481.04	-8.27554	3988.48	-8.27554	2564.72	-8.27554	1283.65	-8.27554	-36.152
-8.27508	14773.9	-8.27508	13174.8	-8.27508	11686.7	-8.27508	10197.8	-8.27508	8530.27	-8.27508	7042.56	-8.27508	5480.97	-8.27508	3988.3	-8.27508	2564.64	-8.27508	1283.57	-8.27508	-35.7075
-8.27462	14773.6	-8.27462	13175.2	-8.27462	11686.4	-8.27462	10197.8	-8.27462	8530.45	-8.27462	7042.68	-8.27462	5481.21	-8.27462	3988.38	-8.27462	2564.46	-8.27462	1283.82	-8.27462	-35.704
-8.27417	14773.8	-8.27417	13175	-8.27417	11686.4	-8.27417	10197.6	-8.27417	8530.41	-8.27417	7042.54	-8.27417	5481.37	-8.27417	3988.45	-8.27417	2564.36	-8.27417	1283.98	-8.27417	-35.7976
-8.27371	14773.5	-8.27371	13175	-8.27371	11686.7	-8.27371	10197.6	-8.27371	8530.2	-8.27371	7042.53	-8.27371	5481.2	-8.27371	3988.67	-8.27371	2564.34	-8.27371	1283.83	-8.27371	-35.5587
-8.27325	14773.6	-8.27325	13175.2	-8.27325	11686.6	-8.27325	10197.5	-8.27325	8530.23	-8.27325	7042.83	-8.27325	5481.1	-8.27325	3988.69	-8.27325	2564.5	-8.27325	1283.8	-8.27325	-35.506
-8.27279	14773.5	-8.27279	13175.4	-8.27279	11686.6	-8.27279	10197.7	-8.27279	8530.13	-8.27279	7042.99	-8.27279	5481.16	-8.27279	3988.47	-8.27279	2564.43	-8.27279	1283.76	-8.27279	-35.5869
-8.27233	14773.7	-8.27233	13175.3	-8.27233	11686.5	-8.27233	10197.8	-8.27233	8530.35	-8.27233	7042.77	-8.27233	5481.27	-8.27233	3988.18	-8.27233	2564.39	-8.27233	1283.69	-8.27233	-35.6781
-8.27187	14773.8	-8.27187	13175.3	-8.27187	11686.4	-8.27187	10197.5	-8.27187	8530.39	-8.27187	7042.52	-8.27187	5481.37	-8.27187	3988.06	-8.27187	2564.36	-8.27187	1283.79	-8.27187	-35.966
-8.27141	14773.7	-8.27141	13175.2	-8.27141	11686.7	-8.27141	10197.8	-8.27141	8530.28	-8.27141	7042.5	-8.27141	5481.24	-8.27141	3988.01	-8.27141	2564.31	-8.27141	1283.72	-8.27141	-36.1215
-8.27096	14773.4	-8.27096	13175	-8.27096	11686.5	-8.27096	10197.8	-8.27096	8530.22	-8.27096	7042.6	-8.27096	5481.08	-8.27096	3987.97	-8.27096	2564.39	-8.27096	1283.37	-8.27096	-35.8749
-8.2705	14773.5	-8.2705	13174.8	-8.2705	11686.4	-8.2705	10197.5	-8.2705	8530.3	-8.2705	7042.73	-8.2705	5481.05	-8.2705	3988.03	-8.2705	2564.47	-8.2705	1283.43	-8.2705	-35.8388
-8.27004	14773.7	-8.27004	13174.7	-8.27004	11686.4	-8.27004	10197.6	-8.27004	8530.4	-8.27004	7042.81	-8.27004	5481.09	-8.27004	3987.97	-8.27004	2564.45	-8.27004	1283.98	-8.27004	-35.8556
-8.26958	14774	-8.26958	13174.8	-8.26958	11686.4	-8.26958	10197.8	-8.26958	8530.55	-8.26958	7042.86	-8.26958	5481.19	-8.26958	3988.02	-8.26958	2564.45	-8.26958	1283.91	-8.26958	-36.0659
-8.26912	14773.8	-8.26912	13175.1	-8.26912	11686.5	-8.26912	10197.6	-8.26912	8530.46	-8.26912	7042.84	-8.26912	5481.18	-8.26912	3988.12	-8.26912	2564.8	-8.26912	1283.79	-8.26912	-36.0077
-8.26866	14773.4	-8.26866	13175.1	-8.26866	11686.5	-8.26866	10197.4	-8.26866	8530.4	-8.26866	7042.73	-8.26866	5481	-8.26866	3987.92	-8.26866	2564.66	-8.26866	1284.17	-8.26866	-36.0108
-8.26821	14773.3	-8.26821	13175.1	-8.26821	11686.5	-8.26821	10197.3	-8.26821	8530.2	-8.26821	7042.71	-8.26821	5481.05	-8.26821	3988.28	-8.26821	2564.26	-8.26821	1284.07	-8.26821	-36.0959
-8.26775	14773.5	-8.26775	13175.1	-8.26775	11686.5	-8.26775	10197.4	-8.26775	8530.1	-8.26775	7042.66	-8.26775	5481.26	-8.26775	3988.31	-8.26775	2564.29	-8.26775	1284.1	-8.26775	-36.1532
-8.26729	14773.6	-8.26729	13175.1	-8.26729	11686.5	-8.26729	10197.4	-8.26729	8530.32	-8.26729	7042.69	-8.26729	5481.55	-8.26729	3988.28	-8.26729	2564.42	-8.26729	1284	-8.26729	-36.17
-8.26683	14773.7	-8.26683	13175.2	-8.26683	11686.6	-8.26683	10197.5	-8.26683	8530.35	-8.26683	7042.88	-8.26683	5481.42	-8.26683	3988.23	-8.26683	2564.47	-8.26683	1283.93	-8.26683	-36.1613
-8.26637	14773.9	-8.26637	13175.2	-8.26637	11686.6	-8.26637	10197.5	-8.26637	8530.4	-8.26637	7042.89	-8.26637	5481.3	-8.26637	3988.14	-8.26637	2564.45	-8.26637	1283.77	-8.26637	-35.9493
-8.26591	14773.7	-8.26591	13175.1	-8.26591	11686.6	-8.26591	10197.5	-8.26591	8530.27	-8.26591	7042.75	-8.26591	5481.11	-8.26591	3988.11	-8.26591	2564.26	-8.26591	1283.85	-8.26591	-35.8705
-8.26546	14773.8	-8.26546	13175	-8.26546	11686.5	-8.26546	10197.7	-8.26546	8530.13	-8.26546	7042.72	-8.26546	5480.96	-8.26546	3988.11	-8.26546	2564.21	-8.26546	1283.93	-8.26546	-35.9553
-8.265	14773.9	-8.265	13174.9	-8.265	11686.6	-8.265	10197.8	-8.265	8530.38	-8.265	7042.7	-8.265	5481.21	-8.265	3988.27	-8.265	2564.07	-8.265	1283.67	-8.265	-35.8982
-8.26454	14773.8	-8.26454	13175.1	-8.26454	11686.4	-8.26454	10197.7	-8.26454	8530.47	-8.26454	7042.74	-8.26454	5481.18	-8.26454	3988.12	-8.26454	2564.28	-8.26454	1283.89	-8.26454	-35.9079
-8.26408	14773.7	-8.26408	13175.2	-8.26408	11686.4	-8.26408	10197.5	-8.26408	8530.18	-8.26408	7042.42	-8.26408	5481.18	-8.26408	3988.28	-8.26408	2564.35	-8.26408	1284.06	-8.26408	-35.9062
-8.26362	14773.6	-8.26362	13175.2	-8.26362	11686.7	-8.26362	10197.8	-8.26362	8530.08	-8.26362	7042.73	-8.26362	5481.03	-8.26362	3988.12	-8.26362	2564.52	-8.26362	1283.82	-8.26362	-35.9866
-8.26316	14773.6	-8.26316	13175.4	-8.26316	11686.6	-8.26316	10197.7	-8.26316	8530.28	-8.26316	7042.69	-8.26316	5481.06	-8.26316	3988.19	-8.26316	2564.59	-8.26316	1283.86	-8.26316	-35.7264
-8.26271	14773.5	-8.26271	13175.5	-8.26271	11686.5	-8.26271	10197.5	-8.26271	8530.29	-8.26271	7042.48	-8.26271	5481.02	-8.26271	3988.2	-8.26271	2564.61	-8.26271	1283.65	-8.26271	-35.6619
-8.26225	14773.5	-8.26225	13175.1	-8.26225	11686.5	-8.26225	10197.4	-8.26225	8530.36	-8.26225	7042.58	-8.26225	5480.94	-8.26225	3988.05	-8.26225	2564.41	-8.26225	1283.8	-8.26225	-36.0642
-8.26179	14773.6	-8.26179	13175.2	-8.26179	11686.4	-8.26179	10197.7	-8.26179	8530.52	-8.26179	7042.46	-8.26179	5480.75	-8.26179	3988.24	-8.26179	2564.3	-8.26179	1283.82	-8.26179	-36.1441
-8.26133	14773.6	-8.26133	13175.2	-8.26133	11686.5	-8.26133	10197.7	-8.26133	8530.17	-8.26133	7042.38	-8.26133	5480.83	-8.26133	3988.19	-8.26133	2564.22	-8.26133	1283.59	-8.26133	-36.2242
-8.26087	14773.4	-8.26087	13175.2	-8.26087	11686.4	-8.26087	10197.6	-8.26087	8530.07	-8.26087	7042.25	-8.26087	5480.9	-8.26087	3988.09	-8.26087	2564.2	-8.26087	1283.73	-8.26087	-35.661
-8.26041	14773.8	-8.26041	13175.2	-8.26041	11686.4	-8.26041	10197.4	-8.26041	8530.16	-8.26041	7042.13	-8.26041	5480.67	-8.26041	3988.22	-8.26041	2564.3	-8.26041	1283.89	-8.26041	-35.577
-8.25996	14773.6	-8.25996	13175	-8.25996	11686.6	-8.25996	10197.4	-8.25996	8530.27	-8.25996	7042.19	-8.25996	5480.68	-8.25996	3988.33	-8.25996	2564.42	-8.25996	1284.07	-8.25996	-35.9329
-8.2595	14773.6	-8.2595	13175.1	-8.2595	11686.6	-8.2595	10197.5	-8.2595	8530.22	-8.2595	7042.64	-8.2595	5480.93	-8.2595	3988.25	-8.2595	2564.6	-8.2595	1283.89	-8.2595	-35.9169
-8.25904	14773.7	-8.25904	13175.1	-8.25904	11686.3	-8.25904	10197.6	-8.25904	8530.27	-8.25904	7042.44	-8.25904	5481.15	-8.25904	3988.27	-8.25904	2564.63	-8.25904	1283.97	-8.25904	-36.0035
-8.25858	14773.6	-8.25858	13175.1	-8.25858	11686.5	-8.25858	10197.7	-8.25858	8530.44	-8.25858	7042.09	-8.25858	5481.12	-8.25858	3988.11	-8.25858	2564.49	-8.25858	1283.95	-8.25858	-35.9843
-8.25812	14773.5	-8.25812	13175	-8.25812	11686.6	-8.25812	10197.7	-8.25812	8530.56	-8.25812	7042.47	-8.25812	5480.98	-8.25812	3988.14	-8.25812	2564.36	-8.25812	1284.04	-8.25812	-35.8189
-8.25766	14773.7	-8.25766	13175.2	-8.25766	11686.4	-8.25766	10197.8	-8.25766	8530.4	-8.25766	7042.86	-8.25766	5481.14	-8.25766	3988.17	-8.25766	2564.27	-8.25766	1284.02	-8.25766	-35.7365
-8.2572	14773.6	-8.2572	13175.5	-8.2572	11686.5	-8.2572	10197.7	-8.2572	8530.27	-8.2572	7042.77	-8.2572	5481.27	-8.2572	3988.02	-8.2572	2564.35	-8.2572	1283.82	-8.2572	-36.064
-8.25675	14773.6	-8.25675	13175.4	-8.25675	11686.5	-8.25675	10197.7	-8.25675	8530.07	-8.25675	7042.58	-8.25675	5481.08	-8.25675	3988.19	-8.25675	2564.38	-8.25675	1283.85	-8.25675	-36.0561
-8.25629	14773.7	-8.25629	13175.2	-8.25629	11686.4	-8.25629	10197.8	-8.25629	8530.26	-8.25629	7042.62	-8.25629	5481.2	-8.25629	3988.13	-8.25629	2564.42	-8.25629	1283.65	-8.25629	-35.8919
-8.25583	14773.7	-8.25583	13175.1	-8.25583	11686.3	-8.25583	10197.7	-8.25583	8530.48	-8.25583	7042.72	-8.25583	5481.38	-8.25583	3988.14	-8.25583	2564.23	-8.25583	1283.68	-8.25583	-36.1262
-8.25537	14773.8	-8.25537	13175.1	-8.25537	11686.2	-8.25537	10197.9	-8.25537	8530.46	-8.25537	7042.53	-8.25537	5481.05	-8.25537	3988.35	-8.25537	2564.2	-8.25537	1283.78	-8.25537	-36.041
-8.25491	14774.1	-8.25491	13174.9	-8.25491	11686.4	-8.25491	10197.6	-8.25491	8530.32	-8.25491	7042.64	-8.25491	5481.15	-8.25491	3988.41	-8.25491	2564.24	-8.25491	1283.57	-8.25491	-35.9047
-8.25445	14773.9	-8.25445	13175	-8.25445	11686.2	-8.25445	10197.6	-8.25445	8530.25	-8.25445	7042.87	-8.25445	5481.22	-8.25445	3988.02	-8.25445	2564.36	-8.25445	1283.57	-8.25445	-36.0794
-8.254	14773.6	-8.254	13175	-8.254	11686	-8.254	10197.7	-8.254	8530.22	-8.254	7042.74	-8.254	5481.01	-8.254	3988.12	-8.254	2564.33	-8.254	1283.76	-8.254	-36.1233
-8.25354	14773.8	-8.25354	13174.7	-8.25354	11686.3	-8.25354	10197.7	-8.25354	8530.42	-8.25354	7042.71	-8.25354	5481.14	-8.25354	3988.23	-8.25354	2564.15	-8.25354	1283.83	-8.25354	-35.894
-8.25308	14773.7	-8.25308	13174.8	-8.25308	11686.4	-8.25308	10197.6	-8.25308	8530.21	-8.25308	7042.79	-8.25308	5481.13	-8.25308	3988.01	-8.25308	2564.4	-8.25308	1283.65	-8.25308	-35.703
-8.25262	14773.6	-8.25262	13175	-8.25262	11686.6	-8.25262	10197.6	-8.25262	8530.15	-8.25262	7042.73	-8.25262	5481.13	-8.25262	3988.07	-8.25262	2564.52	-8.25262	1283.52	-8.25262	-35.9021
-8.25216	14773.3	-8.25216	13174.8	-8.25216	11686.4	-8.25216	10197.6	-8.25216	8530.36	-8.25216	7042.72	-8.25216	5481.33	-8.25216	3988.2	-8.25216	2564.19	-8.25216	1283.65	-8.25216	-35.858
-8.2517	14773.5	-8.2517	13174.7	-8.2517	11686.5	-8.2517	10197.6	-8.2517	8530.36	-8.2517	7042.72	-8.2517	5481.22	-8.2517	3988.27	-8.2517	2564.14	-8.2517	1283.85	-8.2517	-35.7153
-8.25125	14773.6	-8.25125	13174.8	-8.25125	11686.6	-8.25125	10197.4	-8.25125	8530.47	-8.25125	7042.58	-8.25125	5481.12	-8.25125	3988.01	-8.25125	2564.21	-8.25125	1283.6	-8.25125	-35.8623
-8.25079	14773.7	-8.25079	13175.1	-8.25079	11686.4	-8.25079	10197.4	-8.25079	8530.57	-8.25079	7042.29	-8.25079	5480.95	-8.25079	3988.04	-8.25079	2564.15	-8.25079	1283.57	-8.25079	-35.9767
-8.25033	14773.5	-8.25033	13175.1	-8.25033	11686.3	-8.25033	10197.6	-8.25033	8530.44	-8.25033	7042.31	-8.25033	5481.03	-8.25033	3988.17	-8.25033	2564.16	-8.25033	1283.51	-8.25033	-36.115
-8.24987	14773.4	-8.24987	13174.8	-8.24987	11686.1	-8.24987	10197.6	-8.24987	8530.53	-8.24987	7042.57	-8.24987	5481.07	-8.24987	3988.05	-8.24987	2564.38	-8.24987	1283.46	-8.24987	-36.0595
-8.24941	14773.5	-8.24941	13174.8	-8.24941	11686.4	-8.24941	10197.5	-8.24941	8530.47	-8.24941	7042.57	-8.24941	5480.96	-8.24941	3988.03	-8.24941	2564.32	-8.24941	1283.49	-8.24941	-36.0152
-8.24895	14773.8	-8.24895	13174.9	-8.24895	11686.5	-8.24895	10197.4	-8.24895	8530.34	-8.24895	7042.54	-8.24895	5481.07	-8.24895	3988.22	-8.24895	2564.28	-8.24895	1283.57	-8.24895	-36.1518
-8.2485	14774.1	-8.2485	13175.2	-8.2485	11686.5	-8.2485	10197.6	-8.2485	8530.09	-8.2485	7042.81	-8.2485	5480.93	-8.2485	3988.14	-8.2485	2564.38	-8.2485	1283.58	-8.2485	-36.1805
-8.24804	14773.9	-8.24804	13175.1	-8.24804	11686.4	-8.24804	10197.4	-8.24804	8530.2	-8.24804	7042.63	-8.24804	5480.93	-8.24804	3987.99	-8.24804	2564.47	-8.24804	1283.53	-8.24804	-36.0631
-8.24758	14773.9	-8.24758	13175	-8.24758	11686.3	-8.24758	10197.4	-8.24758	8530.31	-8.24758	7042.7	-8.24758	5480.77	-8.24758	3988.03	-8.24758	2564.41	-8.24758	1283.63	-8.24758	-35.7925
-8.24712	14774	-8.24712	13175.1	-8.24712	11686.3	-8.24712	10197.4	-8.24712	8529.95	-8.24712	7042.75	-8.24712	5480.79	-8.24712	3988.31	-8.24712	2564.34	-8.24712	1283.8	-8.24712	-35.8855
-8.24666	14773.8	-8.24666	13175	-8.24666	11686.3	-8.24666	10197.3	-8.24666	8529.91	-8.24666	7042.62	-8.24666	5480.92	-8.24666	3988.41	-8.24666	2564.4	-8.24666	1283.85	-8.24666	-36.1105
-8.2462	14773.7	-8.2462	13175	-8.2462	11686.3	-8.2462	10197.5	-8.2462	8529.99	-8.2462	7042.52	-8.2462	5480.87	-8.2462	3988.39	-8.2462	2564.67	-8.2462	1283.73	-8.2462	-36.0068
-8.24574	14773.6	-8.24574	13175	-8.24574	11686.1	-8.24574	10197.4	-8.24574	8530.24	-8.24574	7042.7	-8.24574	5481.12	-8.24574	3988.08	-8.24574	2564.55	-8.24574	1283.71	-8.24574	-35.8543
-8.24529	14773.9	-8.24529	13174.9	-8.24529	11686.3	-8.24529	10197.6	-8.24529	8530.3	-8.24529	7042.8	-8.24529	5481.07	-8.24529	3988.1	-8.24529	2564.37	-8.24529	1283.8	-8.24529	-35.861
-8.24483	14773.9	-8.24483	13174.9	-8.24483	11686.5	-8.24483	10197.6	-8.24483	8530.14	-8.24483	7042.64	-8.24483	5481.01	-8.24483	3987.96	-8.24483	2564.29	-8.24483	1283.74	-8.24483	-35.7531
-8.24437	14773.8	-8.24437	13175	-8.24437	11686.4	-8.24437	10197.7	-8.24437	8530.25	-8.24437	7042.69	-8.24437	5480.8	-8.24437	3987.95	-8.24437	2564.39	-8.24437	1283.59	-8.24437	-35.9023
-8.24391	14773.8	-8.24391	13174.8	-8.24391	11686.2	-8.24391	10197.8	-8.24391	8530.29	-8.24391	7042.71	-8.24391	5481.04	-8.24391	3987.94	-8.24391	2564.32	-8.24391	1283.38	-8.24391	-35.955
-8.24345	14773.8	-8.24345	13174.8	-8.24345	11686.4	-8.24345	10197.7	-8.24345	8530.28	-8.24345	7042.92	-8.24345	5481.05	-8.24345	3987.86	-8.24345	2564.13	-8.24345	1283.37	-8.24345	-36.1265
-8.24299	14773.7	-8.24299	13175	-8.24299	11686.3	-8.24299	10197.7	-8.24299	8530.28	-8.24299	7042.94	-8.24299	5481.15	-8.24299	3987.83	-8.24299	2564.38	-8.24299	1283.82	-8.24299	-36.2786
-8.24254	14773.6	-8.24254	13175.1	-8.24254	11686.5	-8.24254	10197.5	-8.24254	8530.35	-8.24254	7042.95	-8.24254	5481.05	-8.24254	3988.04	-8.24254	2564.47	-8.24254	1283.69	-8.24254	-36.1159
-8.24208	14773.7	-8.24208	13174.9	-8.24208	11686.4	-8.24208	10197.6	-8.24208	8530.36	-8.24208	7042.63	-8.24208	5481.06	-8.24208	3988.29	-8.24208	2564.27	-8.24208	1283.66	-8.24208	-36.1314
-8.24162	14773.6	-8.24162	13174.8	-8.24162	11686.3	-8.24162	10197.6	-8.24162	8530.26	-8.24162	7042.73	-8.24162	5481.21	-8.24162	3988.17	-8.24162	2564.19	-8.24162	1283.47	-8.24162	-35.9368
-8.24116	14773.8	-8.24116	13174.9	-8.24116	11686.6	-8.24116	10197.6	-8.24116	8530.07	-8.24116	7042.84	-8.24116	5481.03	-8.24116	3987.92	-8.24116	2564.37	-8.24116	1283.65	-8.24116	-35.8068
-8.2407	14773.8	-8.2407	13174.9	-8.2407	11686.4	-8.2407	10197.7	-8.2407	8530.23	-8.2407	7042.45	-8.2407	5480.88	-8.2407	3987.82	-8.2407	2564.4	-8.2407	1283.77	-8.2407	-35.881
-8.24024	14773.7	-8.24024	13175	-8.24024	11686.5	-8.24024	10197.9	-8.24024	8530.26	-8.24024	7042.47	-8.24024	5480.8	-8.24024	3987.75	-8.24024	2564.45	-8.24024	1283.72	-8.24024	-36.1064
-8.23979	14773.6	-8.23979	13175.1	-8.23979	11686.4	-8.23979	10197.6	-8.23979	8530.36	-8.23979	7042.76	-8.23979	5480.98	-8.23979	3987.87	-8.23979	2564.25	-8.23979	1283.5	-8.23979	-36.2461
-8.23933	14773.7	-8.23933	13175.1	-8.23933	11686.3	-8.23933	10197.4	-8.23933	8530.09	-8.23933	7042.66	-8.23933	5480.87	-8.23933	3988.01	-8.23933	2564.41	-8.23933	1283.48	-8.23933	-36.1198
-8.23887	14773.5	-8.23887	13174.9	-8.23887	11686.3	-8.23887	10197.7	-8.23887	8530.12	-8.23887	7042.55	-8.23887	5481	-8.23887	3988.07	-8.23887	2564.33	-8.23887	1283.62	-8.23887	-36.0103
-8.23841	14773.6	-8.23841	13174.9	-8.23841	11686.6	-8.23841	10197.7	-8.23841	8530.31	-8.23841	7042.29	-8.23841	5481.15	-8.23841	3987.91	-8.23841	2564.38	-8.23841	1283.43	-8.23841	-35.9833
-8.23795	14773.7	-8.23795	13174.9	-8.23795	11686.6	-8.23795	10197.6	-8.23795	8530.02	-8.23795	7042.24	-8.23795	5481.17	-8.23795	3987.84	-8.23795	2564.36	-8.23795	1283.46	-8.23795	-35.9561
-8.23749	14773.8	-8.23749	13175	-8.23749	11686.5	-8.23749	10197.4	-8.23749	8530.43	-8.23749	7042.09	-8.23749	5481.11	-8.23749	3987.93	-8.23749	2564.48	-8.23749	1283.35	-8.23749	-36.2375
-8.23704	14773.6	-8.23704	13175.1	-8.23704	11686.2	-8.23704	10197.4	-8.23704	8530.48	-8.23704	7042.22	-8.23704	5481.01	-8.23704	3987.97	-8.23704	2564.62	-8.23704	1283.27	-8.23704	-36.2327
-8.23658	14773.4	-8.23658	13175	-8.23658	11686.2	-8.23658	10197.4	-8.23658	8530.45	-8.23658	7042.54	-8.23658	5480.97	-8.23658	3988	-8.23658	2564.64	-8.23658	1283.29	-8.23658	-36.1869
-8.23612	14773.4	-8.23612	13175	-8.23612	11686.3	-8.23612	10197.5	-8.23612	8530.36	-8.23612	7042.46	-8.23612	5481.23	-8.23612	3987.95	-8.23612	2564.55	-8.23612	1283.36	-8.23612	-35.9281
-8.23566	14773.7	-8.23566	13174.9	-8.23566	11686.2	-8.23566	10197.2	-8.23566	8530.24	-8.23566	7042.48	-8.23566	5481.1	-8.23566	3988.01	-8.23566	2564.49	-8.23566	1283.45	-8.23566	-35.858
-8.2352	14773.9	-8.2352	13175	-8.2352	11686.2	-8.2352	10197.4	-8.2352	8530.2	-8.2352	7042.42	-8.2352	5480.92	-8.2352	3988.11	-8.2352	2564.3	-8.2352	1283.51	-8.2352	-35.9336
-8.23474	14773.7	-8.23474	13175.2	-8.23474	11686.2	-8.23474	10197.6	-8.23474	8530.05	-8.23474	7042.3	-8.23474	5480.87	-8.23474	3988.05	-8.23474	2564.19	-8.23474	1283.56	-8.23474	-36.0091
-8.23428	14773.5	-8.23428	13174.9	-8.23428	11686.4	-8.23428	10197.5	-8.23428	8530.02	-8.23428	7042.5	-8.23428	5481.1	-8.23428	3988.12	-8.23428	2564.15	-8.23428	1283.38	-8.23428	-35.8937
-8.23383	14773.4	-8.23383	13174.7	-8.23383	11686.2	-8.23383	10197.5	-8.23383	8530.18	-8.23383	7042.46	-8.23383	5481.02	-8.23383	3988.1	-8.23383	2564.26	-8.23383	1283.45	-8.23383	-35.8744
-8.23337	14773.3	-8.23337	13175	-8.23337	11686.2	-8.23337	10197.5	-8.23337	8530.25	-8.23337	7042.58	-8.23337	5480.87	-8.23337	3988.07	-8.23337	2564.33	-8.23337	1283.61	-8.23337	-35.9242
-8.23291	14773.5	-8.23291	13175.1	-8.23291	11686.5	-8.23291	10197.4	-8.23291	8530.29	-8.23291	7042.69	-8.23291	5481.01	-8.23291	3988.05	-8.23291	2564.35	-8.23291	1283.51	-8.23291	-36.0961
-8.23245	14773.5	-8.23245	13175	-8.23245	11686.5	-8.23245	10197.3	-8.23245	8530.26	-8.23245	7042.59	-8.23245	5481.04	-8.23245	3988.26	-8.23245	2564	-8.23245	1283.5	-8.23245	-36.063
-8.23199	14773.5	-8.23199	13175	-8.23199	11686.3	-8.23199	10197.2	-8.23199	8530.34	-8.23199	7042.62	-8.23199	5481.2	-8.23199	3988.21	-8.23199	2564.14	-8.23199	1283.58	-8.23199	-35.9701
-8.23153	14773.6	-8.23153	13175	-8.23153	11686.2	-8.23153	10197.2	-8.23153	8530.37	-8.23153	7042.66	-8.23153	5480.99	-8.23153	3988.08	-8.23153	2564.45	-8.23153	1283.7	-8.23153	-35.6503
-8.23108	14773.8	-8.23108	13175	-8.23108	11686.3	-8.23108	10197.4	-8.23108	8530.27	-8.23108	7042.86	-8.23108	5480.89	-8.23108	3988	-8.23108	2564.44	-8.23108	1283.67	-8.23108	-35.7846
-8.23062	14774	-8.23062	13175.1	-8.23062	11686.4	-8.23062	10197.5	-8.23062	8530.24	-8.23062	7042.86	-8.23062	5480.95	-8.23062	3987.98	-8.23062	2564.39	-8.23062	1283.7	-8.23062	-35.9567
-8.23016	14773.7	-8.23016	13175	-8.23016	11686.3	-8.23016	10197.6	-8.23016	8530.07	-8.23016	7042.9	-8.23016	5481.01	-8.23016	3987.92	-8.23016	2564.43	-8.23016	1283.9	-8.23016	-35.9066
-8.2297	14773.3	-8.2297	13174.8	-8.2297	11686.4	-8.2297	10197.6	-8.2297	8529.9	-8.2297	7042.96	-8.2297	5481.09	-8.2297	3987.82	-8.2297	2564.35	-8.2297	1283.82	-8.2297	-35.8336
-8.22924	14773.4	-8.22924	13175	-8.22924	11686.4	-8.22924	10197.5	-8.22924	8529.88	-8.22924	7042.82	-8.22924	5481.07	-8.22924	3987.88	-8.22924	2564.39	-8.22924	1283.92	-8.22924	-35.932
-8.22878	14773.6	-8.22878	13175.1	-8.22878	11686.5	-8.22878	10197.5	-8.22878	8529.97	-8.22878	7042.42	-8.22878	5480.98	-8.22878	3988.07	-8.22878	2564.2	-8.22878	1283.82	-8.22878	-35.9906
-8.22833	14773.8	-8.22833	13175.1	-8.22833	11686.2	-8.22833	10197.2	-8.22833	8530.13	-8.22833	7042.77	-8.22833	5480.95	-8.22833	3988.34	-8.22833	2563.97	-8.22833	1283.73	-8.22833	-35.8562
-8.22787	14773.7	-8.22787	13175.1	-8.22787	11686.3	-8.22787	10197.2	-8.22787	8530.09	-8.22787	7042.76	-8.22787	5480.91	-8.22787	3988.24	-8.22787	2564.16	-8.22787	1283.66	-8.22787	-35.905
-8.22741	14773.5	-8.22741	13175	-8.22741	11686.6	-8.22741	10197.3	-8.22741	8530.17	-8.22741	7042.53	-8.22741	5480.85	-8.22741	3988.06	-8.22741	2564.25	-8.22741	1283.51	-8.22741	-35.9733
-8.22695	14773.5	-8.22695	13174.9	-8.22695	11686.4	-8.22695	10197.7	-8.22695	8530.21	-8.22695	7042.28	-8.22695	5480.92	-8.22695	3987.98	-8.22695	2564.27	-8.22695	1283.64	-8.22695	-35.9961
-8.22649	14773.5	-8.22649	13174.7	-8.22649	11686.5	-8.22649	10197.6	-8.22649	8530.18	-8.22649	7042.33	-8.22649	5480.95	-8.22649	3987.97	-8.22649	2564.4	-8.22649	1283.49	-8.22649	-36.123
-8.22603	14773.4	-8.22603	13174.8	-8.22603	11686.5	-8.22603	10197.5	-8.22603	8530.1	-8.22603	7042.66	-8.22603	5481.02	-8.22603	3987.82	-8.22603	2564.32	-8.22603	1283.62	-8.22603	-36.1968
-8.22558	14773.4	-8.22558	13175	-8.22558	11686.3	-8.22558	10197.6	-8.22558	8530.18	-8.22558	7042.54	-8.22558	5481.19	-8.22558	3987.88	-8.22558	2564.38	-8.22558	1283.68	-8.22558	-36.1102
-8.22512	14773.5	-8.22512	13175.2	-8.22512	11686.3	-8.22512	10197.6	-8.22512	8530.37	-8.22512	7042.32	-8.22512	5481.15	-8.22512	3987.79	-8.22512	2564.51	-8.22512	1283.7	-8.22512	-36.3399
-8.22466	14773.4	-8.22466	13175.1	-8.22466	11686.1	-8.22466	10197.3	-8.22466	8530.34	-8.22466	7042.47	-8.22466	5480.91	-8.22466	3987.66	-8.22466	2564.32	-8.22466	1283.69	-8.22466	-36.314
-8.2242	14773.2	-8.2242	13175	-8.2242	11686.1	-8.2242	10197.2	-8.2242	8530.21	-8.2242	7042.45	-8.2242	5480.98	-8.2242	3987.81	-8.2242	2563.96	-8.2242	1283.58	-8.2242	-36.1831
-8.22374	14773.4	-8.22374	13175.2	-8.22374	11686	-8.22374	10197.3	-8.22374	8530.23	-8.22374	7042.66	-8.22374	5481.22	-8.22374	3988.1	-8.22374	2564.16	-8.22374	1283.73	-8.22374	-36.1345
-8.22328	14773.5	-8.22328	13175.1	-8.22328	11686.2	-8.22328	10197.5	-8.22328	8530.3	-8.22328	7042.56	-8.22328	5481.26	-8.22328	3988.04	-8.22328	2564.35	-8.22328	1283.73	-8.22328	-36.16
-8.22282	14773.4	-8.22282	13174.9	-8.22282	11686	-8.22282	10197.5	-8.22282	8529.98	-8.22282	7042.62	-8.22282	5481.12	-8.22282	3988.01	-8.22282	2564.33	-8.22282	1283.63	-8.22282	-36.1321
-8.22237	14773.7	-8.22237	13174.9	-8.22237	11686.2	-8.22237	10197.5	-8.22237	8530.13	-8.22237	7042.61	-8.22237	5481.04	-8.22237	3988.06	-8.22237	2564.2	-8.22237	1283.56	-8.22237	-36.2382
-8.22191	14773.8	-8.22191	13174.8	-8.22191	11686.1	-8.22191	10197.4	-8.22191	8530.19	-8.22191	7042.78	-8.22191	5481	-8.22191	3988.23	-8.22191	2564.43	-8.22191	1283.66	-8.22191	-36.1602
-8.22145	14773.6	-8.22145	13174.9	-8.22145	11686.2	-8.22145	10197.5	-8.22145	8529.96	-8.22145	7042.78	-8.22145	5481.16	-8.22145	3988.24	-8.22145	2564.56	-8.22145	1283.77	-8.22145	-35.8677
-8.22099	14773.4	-8.22099	13175	-8.22099	11686.4	-8.22099	10197.4	-8.22099	8530.03	-8.22099	7042.83	-8.22099	5481.07	-8.22099	3988.07	-8.22099	2564.36	-8.22099	1283.74	-8.22099	-35.9112
-8.22053	14773.5	-8.22053	13174.9	-8.22053	11686.4	-8.22053	10197.4	-8.22053	8530.15	-8.22053	7042.58	-8.22053	5480.98	-8.22053	3988.07	-8.22053	2564.12	-8.22053	1283.65	-8.22053	-36.0555
-8.22007	14773.6	-8.22007	13174.9	-8.22007	11686.6	-8.22007	10197.2	-8.22007	8530.29	-8.22007	7042.18	-8.22007	5481.09	-8.22007	3988.02	-8.22007	2564.17	-8.22007	1283.43	-8.22007	-36.1527
-8.21962	14773.5	-8.21962	13174.9	-8.21962	11686.7	-8.21962	10197	-8.21962	8530.3	-8.21962	7042.31	-8.21962	5481	-8.21962	3987.83	-8.21962	2564.11	-8.21962	1283.42	-8.21962	-35.9954
-8.21916	14773.4	-8.21916	13174.8	-8.21916	11686.7	-8.21916	10197	-8.21916	8530.06	-8.21916	7042.5	-8.21916	5481.06	-8.21916	3987.83	-8.21916	2564.31	-8.21916	1283.49	-8.21916	-36.0928
-8.2187	14773.4	-8.2187	13174.7	-8.2187	11686.4	-8.2187	10197.5	-8.2187	8530.14	-8.2187	7042.35	-8.2187	5480.99	-8.2187	3987.89	-8.2187	2564.32	-8.2187	1283.54	-8.2187	-36.1362
-8.21824	14773.4	-8.21824	13174.8	-8.21824	11686.4	-8.21824	10197.5	-8.21824	8530.17	-8.21824	7042.48	-8.21824	5480.98	-8.21824	3988.05	-8.21824	2564.35	-8.21824	1283.56	-8.21824	-36.0151
-8.21778	14773.6	-8.21778	13174.8	-8.21778	11686.5	-8.21778	10197.5	-8.21778	8530.03	-8.21778	7042.42	-8.21778	5480.95	-8.21778	3987.94	-8.21778	2564.38	-8.21778	1283.5	-8.21778	-36.2057
-8.21732	14773.6	-8.21732	13174.7	-8.21732	11686.4	-8.21732	10197.6	-8.21732	8529.97	-8.21732	7042.55	-8.21732	5480.81	-8.21732	3987.81	-8.21732	2564.35	-8.21732	1283.51	-8.21732	-36.1526
-8.21687	14773.7	-8.21687	13174.8	-8.21687	11686.6	-8.21687	10197.5	-8.21687	8530.24	-8.21687	7042.51	-8.21687	5480.61	-8.21687	3987.87	-8.21687	2564.09	-8.21687	1283.6	-8.21687	-36.0854
-8.21641	14773.6	-8.21641	13174.9	-8.21641	11686.4	-8.21641	10197.6	-8.21641	8530.22	-8.21641	7042.37	-8.21641	5480.86	-8.21641	3987.82	-8.21641	2564.18	-8.21641	1283.75	-8.21641	-36.0134
-8.21595	14773.7	-8.21595	13174.9	-8.21595	11686.3	-8.21595	10197.7	-8.21595	8530.03	-8.21595	7042.49	-8.21595	5480.98	-8.21595	3987.8	-8.21595	2564.24	-8.21595	1283.56	-8.21595	-35.9341
-8.21549	14773.6	-8.21549	13174.9	-8.21549	11686.3	-8.21549	10197.6	-8.21549	8529.77	-8.21549	7042.59	-8.21549	5480.82	-8.21549	3987.9	-8.21549	2564.31	-8.21549	1283.68	-8.21549	-35.9589
-8.21503	14773.5	-8.21503	13174.7	-8.21503	11686.4	-8.21503	10197.5	-8.21503	8529.89	-8.21503	7042.4	-8.21503	5480.96	-8.21503	3988	-8.21503	2564.32	-8.21503	1283.66	-8.21503	-35.9278
-8.21457	14773.6	-8.21457	13174.8	-8.21457	11686.2	-8.21457	10197.5	-8.21457	8530.25	-8.21457	7042.35	-8.21457	5481.04	-8.21457	3988.31	-8.21457	2564.3	-8.21457	1283.44	-8.21457	-35.7293
-8.21412	14773.6	-8.21412	13175	-8.21412	11686.2	-8.21412	10197.5	-8.21412	8530.31	-8.21412	7042.28	-8.21412	5481.12	-8.21412	3988.3	-8.21412	2564.45	-8.21412	1283.31	-8.21412	-35.778
-8.21366	14773.6	-8.21366	13175.1	-8.21366	11686.1	-8.21366	10197.2	-8.21366	8530.24	-8.21366	7042.78	-8.21366	5480.88	-8.21366	3988.06	-8.21366	2564.38	-8.21366	1283.26	-8.21366	-35.8242
-8.2132	14773.7	-8.2132	13174.9	-8.2132	11686.3	-8.2132	10197.2	-8.2132	8530.26	-8.2132	7042.75	-8.2132	5480.79	-8.2132	3987.81	-8.2132	2564.48	-8.2132	1283.39	-8.2132	-35.8161
-8.21274	14773.7	-8.21274	13174.7	-8.21274	11686.4	-8.21274	10197.4	-8.21274	8530.06	-8.21274	7042.46	-8.21274	5480.87	-8.21274	3987.69	-8.21274	2564.64	-8.21274	1283.58	-8.21274	-35.9868
-8.21228	14773.8	-8.21228	13174.8	-8.21228	11686.6	-8.21228	10197.4	-8.21228	8530.3	-8.21228	7042.56	-8.21228	5480.78	-8.21228	3987.71	-8.21228	2564.44	-8.21228	1283.72	-8.21228	-35.9701
-8.21182	14773.6	-8.21182	13175.1	-8.21182	11686.6	-8.21182	10197.5	-8.21182	8530.44	-8.21182	7042.38	-8.21182	5480.78	-8.21182	3987.73	-8.21182	2564.54	-8.21182	1283.8	-8.21182	-35.9588
-8.21136	14773.4	-8.21136	13175	-8.21136	11686.5	-8.21136	10197.3	-8.21136	8530.21	-8.21136	7042.24	-8.21136	5480.83	-8.21136	3987.9	-8.21136	2564.58	-8.21136	1283.68	-8.21136	-35.8838
-8.21091	14773.4	-8.21091	13175	-8.21091	11686.3	-8.21091	10197.3	-8.21091	8530.22	-8.21091	7042.29	-8.21091	5481.06	-8.21091	3988.03	-8.21091	2564.42	-8.21091	1283.62	-8.21091	-36.0232
-8.21045	14773.4	-8.21045	13175.3	-8.21045	11686.4	-8.21045	10197.5	-8.21045	8530.36	-8.21045	7042.43	-8.21045	5480.87	-8.21045	3987.97	-8.21045	2564.42	-8.21045	1283.74	-8.21045	-36.0536
-8.20999	14773.6	-8.20999	13175	-8.20999	11686.4	-8.20999	10197.4	-8.20999	8530.2	-8.20999	7042.5	-8.20999	5480.68	-8.20999	3987.63	-8.20999	2564.44	-8.20999	1283.55	-8.20999	-36.0915
-8.20953	14773.5	-8.20953	13175.1	-8.20953	11686.3	-8.20953	10197.4	-8.20953	8530.12	-8.20953	7042.36	-8.20953	5480.89	-8.20953	3988	-8.20953	2564.48	-8.20953	1283.43	-8.20953	-36.2215
-8.20907	14773.5	-8.20907	13174.8	-8.20907	11686.1	-8.20907	10197.5	-8.20907	8530.16	-8.20907	7042.6	-8.20907	5480.88	-8.20907	3988.21	-8.20907	2564.48	-8.20907	1283.52	-8.20907	-36.0826
-8.20861	14773.5	-8.20861	13174.7	-8.20861	11686.3	-8.20861	10197.6	-8.20861	8530.19	-8.20861	7042.92	-8.20861	5480.82	-8.20861	3988.05	-8.20861	2564.22	-8.20861	1283.51	-8.20861	-36.218
-8.20816	14773.8	-8.20816	13174.7	-8.20816	11686.3	-8.20816	10197.4	-8.20816	8530.3	-8.20816	7042.83	-8.20816	5480.89	-8.20816	3988.02	-8.20816	2564.39	-8.20816	1283.37	-8.20816	-36.1952
-8.2077	14773.8	-8.2077	13174.8	-8.2077	11686.3	-8.2077	10197.1	-8.2077	8530.36	-8.2077	7042.74	-8.2077	5480.89	-8.2077	3988.17	-8.2077	2564.34	-8.2077	1283.47	-8.2077	-36.2209
-8.20724	14773.7	-8.20724	13174.9	-8.20724	11686.3	-8.20724	10197.3	-8.20724	8530.08	-8.20724	7042.62	-8.20724	5480.84	-8.20724	3988.16	-8.20724	2564.24	-8.20724	1283.37	-8.20724	-36.2444
-8.20678	14773.6	-8.20678	13174.8	-8.20678	11686.5	-8.20678	10197.5	-8.20678	8529.9	-8.20678	7042.65	-8.20678	5480.68	-8.20678	3988.13	-8.20678	2564.02	-8.20678	1283.52	-8.20678	-36.4724
-8.20632	14773.6	-8.20632	13174.6	-8.20632	11686.3	-8.20632	10197.5	-8.20632	8530.1	-8.20632	7042.66	-8.20632	5481.11	-8.20632	3988.33	-8.20632	2564.27	-8.20632	1283.49	-8.20632	-36.5094
-8.20586	14773.6	-8.20586	13174.9	-8.20586	11686.1	-8.20586	10197.3	-8.20586	8530.16	-8.20586	7042.57	-8.20586	5480.94	-8.20586	3988.07	-8.20586	2564.33	-8.20586	1283.46	-8.20586	-36.2139
-8.20541	14773.7	-8.20541	13175.1	-8.20541	11686.2	-8.20541	10197.3	-8.20541	8530.05	-8.20541	7042.65	-8.20541	5480.66	-8.20541	3987.99	-8.20541	2564.14	-8.20541	1283.58	-8.20541	-36.1724
-8.20495	14773.8	-8.20495	13175.2	-8.20495	11686.1	-8.20495	10197.4	-8.20495	8530.05	-8.20495	7042.46	-8.20495	5480.46	-8.20495	3987.7	-8.20495	2564.25	-8.20495	1283.68	-8.20495	-36.0473
-8.20449	14773.7	-8.20449	13175.3	-8.20449	11686.2	-8.20449	10197.8	-8.20449	8530.19	-8.20449	7042.2	-8.20449	5480.7	-8.20449	3987.63	-8.20449	2564.18	-8.20449	1283.64	-8.20449	-35.9666
-8.20403	14773.5	-8.20403	13175.1	-8.20403	11686.4	-8.20403	10197.6	-8.20403	8530.29	-8.20403	7042.5	-8.20403	5481.03	-8.20403	3987.84	-8.20403	2564.29	-8.20403	1283.66	-8.20403	-35.9857
-8.20357	14773.4	-8.20357	13174.9	-8.20357	11686.3	-8.20357	10197.6	-8.20357	8530.08	-8.20357	7042.74	-8.20357	5480.66	-8.20357	3988.27	-8.20357	2564.12	-8.20357	1283.65	-8.20357	-36.1368
-8.20311	14773.2	-8.20311	13174.8	-8.20311	11686.2	-8.20311	10197.5	-8.20311	8530.05	-8.20311	7042.52	-8.20311	5480.6	-8.20311	3988.35	-8.20311	2563.94	-8.20311	1283.63	-8.20311	-36.2339
-8.20266	14773.3	-8.20266	13174.9	-8.20266	11686.1	-8.20266	10197.4	-8.20266	8529.93	-8.20266	7042.39	-8.20266	5480.93	-8.20266	3988.11	-8.20266	2564.31	-8.20266	1283.62	-8.20266	-36.2249
-8.2022	14773.1	-8.2022	13174.8	-8.2022	11686	-8.2022	10197.7	-8.2022	8530.06	-8.2022	7042.6	-8.2022	5480.93	-8.2022	3988.07	-8.2022	2564.51	-8.2022	1283.63	-8.2022	-36.2375
-8.20174	14773.3	-8.20174	13175.1	-8.20174	11685.9	-8.20174	10197.7	-8.20174	8530.19	-8.20174	7042.62	-8.20174	5480.75	-8.20174	3988.09	-8.20174	2564.31	-8.20174	1283.67	-8.20174	-36.0093
-8.20128	14773.4	-8.20128	13175.2	-8.20128	11686.2	-8.20128	10197.6	-8.20128	8530.21	-8.20128	7042.67	-8.20128	5480.65	-8.20128	3988.03	-8.20128	2564.25	-8.20128	1283.68	-8.20128	-36.0634
-8.20082	14773.7	-8.20082	13174.9	-8.20082	11686.2	-8.20082	10197.5	-8.20082	8530.32	-8.20082	7042.58	-8.20082	5480.77	-8.20082	3987.91	-8.20082	2564.29	-8.20082	1283.85	-8.20082	-36.2879
-8.20036	14773.8	-8.20036	13175	-8.20036	11686.3	-8.20036	10197.4	-8.20036	8530.16	-8.20036	7042.66	-8.20036	5480.85	-8.20036	3987.67	-8.20036	2564.16	-8.20036	1283.72	-8.20036	-36.2141
-8.1999	14773.7	-8.1999	13174.8	-8.1999	11686.5	-8.1999	10197.4	-8.1999	8530.4	-8.1999	7042.43	-8.1999	5481.07	-8.1999	3988	-8.1999	2564.18	-8.1999	1283.64	-8.1999	-36.2469
-8.19945	14773.6	-8.19945	13174.8	-8.19945	11686.4	-8.19945	10197.4	-8.19945	8530.44	-8.19945	7042.38	-8.19945	5481.02	-8.19945	3987.78	-8.19945	2564.28	-8.19945	1283.73	-8.19945	-36.313
-8.19899	14773.5	-8.19899	13174.9	-8.19899	11686.3	-8.19899	10197.5	-8.19899	8530.29	-8.19899	7042.52	-8.19899	5481.09	-8.19899	3988.03	-8.19899	2564.38	-8.19899	1283.73	-8.19899	-36.2096
-8.19853	14773.5	-8.19853	13174.8	-8.19853	11686.3	-8.19853	10197.4	-8.19853	8530.2	-8.19853	7042.64	-8.19853	5480.94	-8.19853	3988.1	-8.19853	2564.35	-8.19853	1283.39	-8.19853	-36.2965
-8.19807	14773.5	-8.19807	13174.9	-8.19807	11686.3	-8.19807	10197.4	-8.19807	8530.05	-8.19807	7042.57	-8.19807	5480.93	-8.19807	3987.86	-8.19807	2564.45	-8.19807	1283.46	-8.19807	-36.3504
-8.19761	14773.6	-8.19761	13174.7	-8.19761	11686.2	-8.19761	10197.5	-8.19761	8530	-8.19761	7042.47	-8.19761	5481.03	-8.19761	3987.92	-8.19761	2564.28	-8.19761	1283.62	-8.19761	-36.2714
-8.19715	14773.5	-8.19715	13174.7	-8.19715	11686.2	-8.19715	10197.4	-8.19715	8530	-8.19715	7042.51	-8.19715	5481.08	-8.19715	3988.18	-8.19715	2564.43	-8.19715	1283.62	-8.19715	-36.2672
-8.1967	14773.4	-8.1967	13174.9	-8.1967	11686.3	-8.1967	10197.6	-8.1967	8529.85	-8.1967	7042.46	-8.1967	5480.91	-8.1967	3988.01	-8.1967	2564.44	-8.1967	1283.6	-8.1967	-36.2166
-8.19624	14773.6	-8.19624	13175.1	-8.19624	11686.2	-8.19624	10197.6	-8.19624	8529.89	-8.19624	7042.55	-8.19624	5480.93	-8.19624	3987.91	-8.19624	2564.19	-8.19624	1283.43	-8.19624	-36.1998
-8.19578	14773.6	-8.19578	13174.9	-8.19578	11686.1	-8.19578	10197.4	-8.19578	8529.94	-8.19578	7042.53	-8.19578	5480.69	-8.19578	3987.8	-8.19578	2564.24	-8.19578	1283.53	-8.19578	-35.9612
-8.19532	14773.5	-8.19532	13174.9	-8.19532	11686.1	-8.19532	10197.3	-8.19532	8530.1	-8.19532	7042.37	-8.19532	5480.74	-8.19532	3987.95	-8.19532	2564.14	-8.19532	1283.58	-8.19532	-36.1027
-8.19486	14773.7	-8.19486	13174.9	-8.19486	11686.1	-8.19486	10197.3	-8.19486	8530.28	-8.19486	7042.22	-8.19486	5480.9	-8.19486	3988.06	-8.19486	2564.08	-8.19486	1283.65	-8.19486	-36.1489
-8.1944	14773.7	-8.1944	13174.9	-8.1944	11686	-8.1944	10197.4	-8.1944	8530.5	-8.1944	7042.43	-8.1944	5481	-8.1944	3988.19	-8.1944	2564.08	-8.1944	1283.55	-8.1944	-36.3256
-8.19395	14773.7	-8.19395	13174.9	-8.19395	11686.2	-8.19395	10197.4	-8.19395	8530.29	-8.19395	7042.75	-8.19395	5480.73	-8.19395	3988.05	-8.19395	2564.14	-8.19395	1283.44	-8.19395	-36.4244
-8.19349	14773.6	-8.19349	13174.8	-8.19349	11686.4	-8.19349	10197.4	-8.19349	8530.37	-8.19349	7042.69	-8.19349	5480.82	-8.19349	3987.92	-8.19349	2564.49	-8.19349	1283.43	-8.19349	-36.2034
-8.19303	14773.6	-8.19303	13175	-8.19303	11686.3	-8.19303	10197.5	-8.19303	8530.26	-8.19303	7042.73	-8.19303	5481.11	-8.19303	3987.87	-8.19303	2564.43	-8.19303	1283.47	-8.19303	-36.1754
-8.19257	14773.7	-8.19257	13174.8	-8.19257	11686.1	-8.19257	10197.5	-8.19257	8530.21	-8.19257	7042.69	-8.19257	5481.15	-8.19257	3987.83	-8.19257	2564.41	-8.19257	1283.49	-8.19257	-35.9588
-8.19211	14773.6	-8.19211	13174.8	-8.19211	11686	-8.19211	10197.4	-8.19211	8530.24	-8.19211	7042.53	-8.19211	5481.15	-8.19211	3987.96	-8.19211	2564.41	-8.19211	1283.46	-8.19211	-35.9993
-8.19165	14773.4	-8.19165	13174.8	-8.19165	11686	-8.19165	10197.4	-8.19165	8530.21	-8.19165	7042.38	-8.19165	5481.18	-8.19165	3988.09	-8.19165	2564.4	-8.19165	1283.37	-8.19165	-36.0158
-8.1912	14773.7	-8.1912	13174.8	-8.1912	11686	-8.1912	10197.4	-8.1912	8530.12	-8.1912	7042.75	-8.1912	5481.13	-8.1912	3987.94	-8.1912	2564.29	-8.1912	1283.39	-8.1912	-36.1276
-8.19074	14773.7	-8.19074	13174.6	-8.19074	11686.2	-8.19074	10197.8	-8.19074	8530.22	-8.19074	7042.64	-8.19074	5481.09	-8.19074	3987.94	-8.19074	2564.24	-8.19074	1283.41	-8.19074	-36.2834
-8.19028	14773.8	-8.19028	13174.7	-8.19028	11686.1	-8.19028	10197.6	-8.19028	8530.1	-8.19028	7042.54	-8.19028	5481.02	-8.19028	3988.35	-8.19028	2564.27	-8.19028	1283.14	-8.19028	-36.1297
-8.18982	14773.7	-8.18982	13174.8	-8.18982	11686.2	-8.18982	10197.5	-8.18982	8530.11	-8.18982	7042.31	-8.18982	5480.91	-8.18982	3988.07	-8.18982	2564.24	-8.18982	1283.29	-8.18982	-36.1629
-8.18936	14773.9	-8.18936	13175	-8.18936	11686.2	-8.18936	10197.6	-8.18936	8529.92	-8.18936	7042.13	-8.18936	5481.12	-8.18936	3988.09	-8.18936	2564.13	-8.18936	1283.55	-8.18936	-36.0883
-8.1889	14773.9	-8.1889	13175	-8.1889	11686.3	-8.1889	10197.5	-8.1889	8530	-8.1889	7042.07	-8.1889	5481.03	-8.1889	3988.33	-8.1889	2564.08	-8.1889	1283.37	-8.1889	-36.0461
-8.18844	14773.7	-8.18844	13174.9	-8.18844	11686.2	-8.18844	10197.8	-8.18844	8530.16	-8.18844	7042.13	-8.18844	5480.8	-8.18844	3988.08	-8.18844	2564.27	-8.18844	1283.49	-8.18844	-35.8994
-8.18799	14773.7	-8.18799	13174.7	-8.18799	11686	-8.18799	10197.8	-8.18799	8530.01	-8.18799	7042.21	-8.18799	5480.8	-8.18799	3987.86	-8.18799	2564.37	-8.18799	1283.72	-8.18799	-35.7761
-8.18753	14773.6	-8.18753	13174.9	-8.18753	11685.9	-8.18753	10197.4	-8.18753	8530.26	-8.18753	7042.16	-8.18753	5480.7	-8.18753	3988.07	-8.18753	2564.4	-8.18753	1283.8	-8.18753	-35.9324
-8.18707	14773.8	-8.18707	13174.9	-8.18707	11685.9	-8.18707	10197.2	-8.18707	8530.19	-8.18707	7042.14	-8.18707	5480.9	-8.18707	3988.12	-8.18707	2564.26	-8.18707	1283.9	-8.18707	-36.0395
-8.18661	14773.8	-8.18661	13174.9	-8.18661	11686.1	-8.18661	10197.3	-8.18661	8530.24	-8.18661	7042.04	-8.18661	5480.97	-8.18661	3987.94	-8.18661	2564.42	-8.18661	1283.72	-8.18661	-36.1652
-8.18615	14773.6	-8.18615	13175.1	-8.18615	11686.2	-8.18615	10197.4	-8.18615	8529.97	-8.18615	7042.21	-8.18615	5480.99	-8.18615	3987.82	-8.18615	2564.41	-8.18615	1283.75	-8.18615	-36.2806
-8.18569	14773.7	-8.18569	13175.1	-8.18569	11686.1	-8.18569	10197.3	-8.18569	8529.96	-8.18569	7042.36	-8.18569	5480.93	-8.18569	3987.81	-8.18569	2564.32	-8.18569	1283.73	-8.18569	-36.2342
-8.18524	14773.6	-8.18524	13175.2	-8.18524	11686.1	-8.18524	10197.5	-8.18524	8530.23	-8.18524	7042.51	-8.18524	5481.1	-8.18524	3987.82	-8.18524	2564.42	-8.18524	1283.61	-8.18524	-36.1958
-8.18478	14773.5	-8.18478	13175	-8.18478	11686.3	-8.18478	10197.5	-8.18478	8530.34	-8.18478	7042.42	-8.18478	5480.99	-8.18478	3987.84	-8.18478	2564.36	-8.18478	1283.68	-8.18478	-36.1929
-8.18432	14773.8	-8.18432	13174.9	-8.18432	11686.5	-8.18432	10197.5	-8.18432	8530.12	-8.18432	7042.5	-8.18432	5480.77	-8.18432	3987.96	-8.18432	2564.27	-8.18432	1283.73	-8.18432	-36.1472
-8.18386	14773.6	-8.18386	13174.9	-8.18386	11686.2	-8.18386	10197.3	-8.18386	8530	-8.18386	7042.43	-8.18386	5480.75	-8.18386	3988.15	-8.18386	2564.19	-8.18386	1283.69	-8.18386	-36.0341
-8.1834	14773.6	-8.1834	13175	-8.1834	11686.2	-8.1834	10197.1	-8.1834	8530.08	-8.1834	7042.61	-8.1834	5480.89	-8.1834	3988.16	-8.1834	2564.34	-8.1834	1283.73	-8.1834	-36.1436
-8.18294	14773.4	-8.18294	13175	-8.18294	11686.6	-8.18294	10197.2	-8.18294	8530.07	-8.18294	7042.74	-8.18294	5480.99	-8.18294	3987.8	-8.18294	2564.25	-8.18294	1283.49	-8.18294	-36.1524
-8.18249	14773.3	-8.18249	13175	-8.18249	11686.5	-8.18249	10197.7	-8.18249	8529.98	-8.18249	7042.47	-8.18249	5481.07	-8.18249	3987.71	-8.18249	2564.26	-8.18249	1283.73	-8.18249	-35.9363
-8.18203	14773.5	-8.18203	13175	-8.18203	11686.5	-8.18203	10197.3	-8.18203	8530.07	-8.18203	7042.55	-8.18203	5481.27	-8.18203	3987.9	-8.18203	2564.36	-8.18203	1283.71	-8.18203	-36.0997
-8.18157	14773.3	-8.18157	13174.9	-8.18157	11686.4	-8.18157	10197.5	-8.18157	8530.08	-8.18157	7042.8	-8.18157	5481.06	-8.18157	3987.82	-8.18157	2564.33	-8.18157	1283.49	-8.18157	-36.1548
-8.18111	14773.2	-8.18111	13174.9	-8.18111	11686.4	-8.18111	10197.5	-8.18111	8530.09	-8.18111	7042.47	-8.18111	5481.03	-8.18111	3987.78	-8.18111	2564.33	-8.18111	1283.64	-8.18111	-36.1669
-8.18065	14773.1	-8.18065	13174.7	-8.18065	11686.3	-8.18065	10197.4	-8.18065	8530.14	-8.18065	7042.38	-8.18065	5481	-8.18065	3988.14	-8.18065	2564.39	-8.18065	1283.74	-8.18065	-36.019
-8.18019	14773.2	-8.18019	13174.6	-8.18019	11686.5	-8.18019	10197.5	-8.18019	8530.09	-8.18019	7042.46	-8.18019	5480.98	-8.18019	3988.23	-8.18019	2564.36	-8.18019	1283.7	-8.18019	-36.0945
-8.17974	14773.5	-8.17974	13174.9	-8.17974	11686.5	-8.17974	10197.2	-8.17974	8530.17	-8.17974	7042.56	-8.17974	5480.94	-8.17974	3988.07	-8.17974	2564.31	-8.17974	1283.54	-8.17974	-36.4178
-8.17928	14773.7	-8.17928	13175	-8.17928	11686.4	-8.17928	10197.2	-8.17928	8530.09	-8.17928	7042.7	-8.17928	5480.88	-8.17928	3987.77	-8.17928	2564.2	-8.17928	1283.74	-8.17928	-36.2437
-8.17882	14773.8	-8.17882	13174.9	-8.17882	11686.2	-8.17882	10197	-8.17882	8530.04	-8.17882	7042.78	-8.17882	5481.04	-8.17882	3987.66	-8.17882	2564.24	-8.17882	1283.86	-8.17882	-36.296
-8.17836	14773.5	-8.17836	13174.9	-8.17836	11686.2	-8.17836	10197	-8.17836	8530.06	-8.17836	7042.77	-8.17836	5481.13	-8.17836	3987.9	-8.17836	2564.24	-8.17836	1283.77	-8.17836	-36.3115
-8.1779	14773.8	-8.1779	13174.9	-8.1779	11686.2	-8.1779	10197.3	-8.1779	8529.93	-8.1779	7042.55	-8.1779	5480.95	-8.1779	3988.03	-8.1779	2564.25	-8.1779	1283.62	-8.1779	-36.3499
-8.17744	14773.7	-8.17744	13175	-8.17744	11686.2	-8.17744	10197.2	-8.17744	8530.07	-8.17744	7042.28	-8.17744	5480.84	-8.17744	3988.08	-8.17744	2564.34	-8.17744	1283.68	-8.17744	-36.0364
-8.17699	14773.7	-8.17699	13175.1	-8.17699	11686.2	-8.17699	10197.1	-8.17699	8530.22	-8.17699	7042.62	-8.17699	5480.71	-8.17699	3988	-8.17699	2564.21	-8.17699	1283.44	-8.17699	-35.8782
-8.17653	14773.6	-8.17653	13175.1	-8.17653	11686	-8.17653	10197.3	-8.17653	8530.24	-8.17653	7042.56	-8.17653	5480.61	-8.17653	3987.94	-8.17653	2564.41	-8.17653	1283.33	-8.17653	-36.1105
-8.17607	14773.7	-8.17607	13175.2	-8.17607	11686	-8.17607	10197.5	-8.17607	8530.01	-8.17607	7042.64	-8.17607	5480.9	-8.17607	3988.09	-8.17607	2564.51	-8.17607	1283.33	-8.17607	-35.9567
-8.17561	14773.6	-8.17561	13175.3	-8.17561	11686.2	-8.17561	10197.5	-8.17561	8530.09	-8.17561	7042.69	-8.17561	5481.09	-8.17561	3988.08	-8.17561	2564.52	-8.17561	1283.32	-8.17561	-35.9528
-8.17515	14773.4	-8.17515	13175.1	-8.17515	11686.4	-8.17515	10197.5	-8.17515	8530.24	-8.17515	7042.32	-8.17515	5481.04	-8.17515	3987.87	-8.17515	2564.53	-8.17515	1283.39	-8.17515	-35.9744
-8.17469	14773.6	-8.17469	13174.9	-8.17469	11686.4	-8.17469	10197.7	-8.17469	8530.06	-8.17469	7042.41	-8.17469	5480.81	-8.17469	3988.01	-8.17469	2564.51	-8.17469	1283.41	-8.17469	-35.9493
-8.17423	14773.6	-8.17423	13174.9	-8.17423	11686.4	-8.17423	10197.7	-8.17423	8530.06	-8.17423	7042.68	-8.17423	5480.98	-8.17423	3988.17	-8.17423	2564.35	-8.17423	1283.6	-8.17423	-35.9717
-8.17378	14773.7	-8.17378	13175	-8.17378	11686.5	-8.17378	10197.7	-8.17378	8530.18	-8.17378	7042.69	-8.17378	5480.61	-8.17378	3988.09	-8.17378	2564.36	-8.17378	1283.65	-8.17378	-36.0025
-8.17332	14773.7	-8.17332	13175.1	-8.17332	11686.6	-8.17332	10197.6	-8.17332	8530.17	-8.17332	7042.51	-8.17332	5480.73	-8.17332	3987.84	-8.17332	2564.07	-8.17332	1283.73	-8.17332	-35.9672
-8.17286	14773.3	-8.17286	13175	-8.17286	11686.3	-8.17286	10197.5	-8.17286	8530.11	-8.17286	7042.49	-8.17286	5480.74	-8.17286	3987.86	-8.17286	2564.11	-8.17286	1283.64	-8.17286	-35.7938
-8.1724	14773.4	-8.1724	13175	-8.1724	11686.3	-8.1724	10197.5	-8.1724	8530.21	-8.1724	7042.6	-8.1724	5480.55	-8.1724	3987.93	-8.1724	2564.46	-8.1724	1283.58	-8.1724	-35.8164
-8.17194	14773.3	-8.17194	13175	-8.17194	11686.3	-8.17194	10197.5	-8.17194	8530.38	-8.17194	7042.56	-8.17194	5480.67	-8.17194	3987.87	-8.17194	2564.48	-8.17194	1283.42	-8.17194	-35.952
-8.17148	14773.4	-8.17148	13175	-8.17148	11686.3	-8.17148	10197.5	-8.17148	8530.19	-8.17148	7042.59	-8.17148	5481.13	-8.17148	3987.93	-8.17148	2564.2	-8.17148	1283.39	-8.17148	-36.1328
-8.17103	14773.5	-8.17103	13175	-8.17103	11686.3	-8.17103	10197.7	-8.17103	8530.04	-8.17103	7042.47	-8.17103	5481.3	-8.17103	3987.82	-8.17103	2564.3	-8.17103	1283.6	-8.17103	-36.2301
-8.17057	14773.4	-8.17057	13174.9	-8.17057	11686.3	-8.17057	10197.6	-8.17057	8530.14	-8.17057	7042.42	-8.17057	5481.17	-8.17057	3987.78	-8.17057	2564.32	-8.17057	1283.62	-8.17057	-36.2923
-8.17011	14773.2	-8.17011	13174.7	-8.17011	11686.2	-8.17011	10197.5	-8.17011	8530.09	-8.17011	7042.65	-8.17011	5481.2	-8.17011	3987.92	-8.17011	2564.03	-8.17011	1283.4	-8.17011	-36.2735
-8.16965	14773.1	-8.16965	13174.9	-8.16965	11686.1	-8.16965	10197.2	-8.16965	8530	-8.16965	7042.8	-8.16965	5480.93	-8.16965	3987.8	-8.16965	2564.01	-8.16965	1283.41	-8.16965	-36.2291
-8.16919	14773.2	-8.16919	13175	-8.16919	11686.2	-8.16919	10197.4	-8.16919	8529.95	-8.16919	7042.61	-8.16919	5481.07	-8.16919	3987.82	-8.16919	2564.09	-8.16919	1283.46	-8.16919	-36.2729
-8.16873	14773.4	-8.16873	13174.7	-8.16873	11686.2	-8.16873	10197.5	-8.16873	8530.18	-8.16873	7042.49	-8.16873	5480.94	-8.16873	3988.11	-8.16873	2564.16	-8.16873	1283.55	-8.16873	-36.2508
-8.16828	14773.5	-8.16828	13174.9	-8.16828	11686.1	-8.16828	10197.5	-8.16828	8530.21	-8.16828	7042.45	-8.16828	5481.03	-8.16828	3988.12	-8.16828	2564.23	-8.16828	1283.48	-8.16828	-36.2286
-8.16782	14773.6	-8.16782	13175	-8.16782	11686	-8.16782	10197.6	-8.16782	8530.1	-8.16782	7042.51	-8.16782	5480.97	-8.16782	3988.18	-8.16782	2564.33	-8.16782	1283.63	-8.16782	-36.1551
-8.16736	14773.5	-8.16736	13174.9	-8.16736	11686.1	-8.16736	10197.7	-8.16736	8530.12	-8.16736	7042.51	-8.16736	5481.11	-8.16736	3988.16	-8.16736	2564.54	-8.16736	1283.74	-8.16736	-36.2594
-8.1669	14773.5	-8.1669	13174.6	-8.1669	11686.1	-8.1669	10197.7	-8.1669	8529.97	-8.1669	7042.46	-8.1669	5481.18	-8.1669	3988.04	-8.1669	2564.4	-8.1669	1283.72	-8.1669	-36.1348
-8.16644	14773.5	-8.16644	13174.9	-8.16644	11686.1	-8.16644	10197.4	-8.16644	8530.04	-8.16644	7042.5	-8.16644	5481.1	-8.16644	3987.77	-8.16644	2564.2	-8.16644	1283.8	-8.16644	-35.9977
-8.16598	14773.5	-8.16598	13174.9	-8.16598	11686	-8.16598	10197.1	-8.16598	8530	-8.16598	7042.52	-8.16598	5481.16	-8.16598	3987.84	-8.16598	2564.29	-8.16598	1283.63	-8.16598	-36.1262
-8.16553	14773.6	-8.16553	13175.1	-8.16553	11686.1	-8.16553	10197.1	-8.16553	8530.21	-8.16553	7042.61	-8.16553	5481.36	-8.16553	3987.81	-8.16553	2564.3	-8.16553	1283.69	-8.16553	-36.247
-8.16507	14773.4	-8.16507	13175.1	-8.16507	11686.1	-8.16507	10197.5	-8.16507	8530.37	-8.16507	7042.64	-8.16507	5481.2	-8.16507	3987.88	-8.16507	2564.33	-8.16507	1283.63	-8.16507	-36.2276
-8.16461	14773.4	-8.16461	13175.3	-8.16461	11686.1	-8.16461	10197.8	-8.16461	8530.28	-8.16461	7042.53	-8.16461	5480.98	-8.16461	3987.86	-8.16461	2564.36	-8.16461	1283.46	-8.16461	-36.2724
-8.16415	14773.5	-8.16415	13175.4	-8.16415	11686.2	-8.16415	10197.6	-8.16415	8530.21	-8.16415	7042.45	-8.16415	5481.03	-8.16415	3987.68	-8.16415	2564.32	-8.16415	1283.65	-8.16415	-36.2431
-8.16369	14773.3	-8.16369	13175.1	-8.16369	11686	-8.16369	10197.5	-8.16369	8530.04	-8.16369	7042.62	-8.16369	5481.03	-8.16369	3988.11	-8.16369	2564.49	-8.16369	1283.32	-8.16369	-36.3102
-8.16323	14773.5	-8.16323	13174.9	-8.16323	11686.2	-8.16323	10197.5	-8.16323	8530.17	-8.16323	7042.52	-8.16323	5481.1	-8.16323	3987.77	-8.16323	2564.66	-8.16323	1283.3	-8.16323	-36.4546
-8.16277	14773.4	-8.16277	13174.9	-8.16277	11686.3	-8.16277	10197.5	-8.16277	8530.51	-8.16277	7042.55	-8.16277	5480.83	-8.16277	3987.85	-8.16277	2564.56	-8.16277	1283.45	-8.16277	-36.2684
-8.16232	14773.3	-8.16232	13174.9	-8.16232	11686.1	-8.16232	10197.4	-8.16232	8530.46	-8.16232	7042.67	-8.16232	5480.67	-8.16232	3987.8	-8.16232	2564.25	-8.16232	1283.41	-8.16232	-36.2078
-8.16186	14773.4	-8.16186	13175.2	-8.16186	11686.2	-8.16186	10197.5	-8.16186	8530.3	-8.16186	7042.41	-8.16186	5480.8	-8.16186	3987.54	-8.16186	2564.3	-8.16186	1283.33	-8.16186	-36.2571
-8.1614	14773.7	-8.1614	13174.9	-8.1614	11686.4	-8.1614	10197.7	-8.1614	8530.31	-8.1614	7042.49	-8.1614	5480.66	-8.1614	3987.73	-8.1614	2564.49	-8.1614	1283.34	-8.1614	-36.3324
-8.16094	14773.4	-8.16094	13175.1	-8.16094	11686.5	-8.16094	10197.4	-8.16094	8530.23	-8.16094	7042.68	-8.16094	5480.78	-8.16094	3987.92	-8.16094	2564.54	-8.16094	1283.35	-8.16094	-36.2357
-8.16048	14773.4	-8.16048	13175	-8.16048	11686.5	-8.16048	10197.3	-8.16048	8530.19	-8.16048	7042.76	-8.16048	5480.89	-8.16048	3987.71	-8.16048	2564.29	-8.16048	1283.29	-8.16048	-36.2068
-8.16002	14773.5	-8.16002	13174.8	-8.16002	11686.3	-8.16002	10197.4	-8.16002	8530.18	-8.16002	7042.66	-8.16002	5481.03	-8.16002	3987.9	-8.16002	2564.2	-8.16002	1283.62	-8.16002	-36.3162
-8.15957	14773.5	-8.15957	13175	-8.15957	11686.3	-8.15957	10197.5	-8.15957	8530.15	-8.15957	7042.49	-8.15957	5480.89	-8.15957	3987.94	-8.15957	2564.22	-8.15957	1283.57	-8.15957	-36.5161
-8.15911	14773.5	-8.15911	13175	-8.15911	11686.4	-8.15911	10197.5	-8.15911	8530.2	-8.15911	7042.43	-8.15911	5480.78	-8.15911	3987.77	-8.15911	2564.29	-8.15911	1283.44	-8.15911	-36.5683
-8.15865	14773.3	-8.15865	13174.8	-8.15865	11686.2	-8.15865	10197.5	-8.15865	8530.1	-8.15865	7042.3	-8.15865	5480.75	-8.15865	3987.85	-8.15865	2564.24	-8.15865	1283.64	-8.15865	-36.2169
-8.15819	14773.2	-8.15819	13174.8	-8.15819	11686.1	-8.15819	10197.2	-8.15819	8530.08	-8.15819	7042.57	-8.15819	5480.82	-8.15819	3987.96	-8.15819	2564.12	-8.15819	1283.61	-8.15819	-36.2456
-8.15773	14773.5	-8.15773	13174.7	-8.15773	11686.2	-8.15773	10197.2	-8.15773	8530	-8.15773	7042.48	-8.15773	5481.09	-8.15773	3987.88	-8.15773	2564.14	-8.15773	1283.57	-8.15773	-36.2824
-8.15727	14773.7	-8.15727	13174.7	-8.15727	11686.3	-8.15727	10197.4	-8.15727	8530.07	-8.15727	7042.43	-8.15727	5481.06	-8.15727	3987.8	-8.15727	2564.4	-8.15727	1283.44	-8.15727	-35.9753
-8.15682	14773.5	-8.15682	13174.7	-8.15682	11686.5	-8.15682	10197.5	-8.15682	8530.17	-8.15682	7042.5	-8.15682	5480.92	-8.15682	3988.13	-8.15682	2564.33	-8.15682	1283.13	-8.15682	-36.2283
-8.15636	14773.4	-8.15636	13174.9	-8.15636	11686.4	-8.15636	10197.6	-8.15636	8530.08	-8.15636	7042.49	-8.15636	5480.83	-8.15636	3988.03	-8.15636	2564.3	-8.15636	1283.35	-8.15636	-36.2222
-8.1559	14773.4	-8.1559	13174.9	-8.1559	11686.2	-8.1559	10197.2	-8.1559	8529.84	-8.1559	7042.63	-8.1559	5480.69	-8.1559	3988.1	-8.1559	2564.39	-8.1559	1283.29	-8.1559	-36.3024
-8.15544	14773.4	-8.15544	13175	-8.15544	11686.1	-8.15544	10197.3	-8.15544	8529.92	-8.15544	7042.66	-8.15544	5480.74	-8.15544	3988.3	-8.15544	2564.41	-8.15544	1283.4	-8.15544	-36.5123
-8.15498	14773.2	-8.15498	13174.9	-8.15498	11686.3	-8.15498	10197.4	-8.15498	8529.87	-8.15498	7042.54	-8.15498	5480.79	-8.15498	3988.12	-8.15498	2564.22	-8.15498	1283.6	-8.15498	-36.331
-8.15452	14773.3	-8.15452	13174.9	-8.15452	11686.4	-8.15452	10197.4	-8.15452	8530.18	-8.15452	7042.56	-8.15452	5480.93	-8.15452	3987.84	-8.15452	2564.41	-8.15452	1283.5	-8.15452	-36.4186
-8.15407	14773.4	-8.15407	13175	-8.15407	11686.2	-8.15407	10197.6	-8.15407	8530.36	-8.15407	7042.66	-8.15407	5480.91	-8.15407	3987.78	-8.15407	2564.28	-8.15407	1283.38	-8.15407	-36.486
-8.15361	14773.4	-8.15361	13174.9	-8.15361	11686.3	-8.15361	10197.6	-8.15361	8530.43	-8.15361	7042.9	-8.15361	5480.82	-8.15361	3987.88	-8.15361	2564.13	-8.15361	1283.1	-8.15361	-36.3908
-8.15315	14773.5	-8.15315	13174.9	-8.15315	11686.5	-8.15315	10197.6	-8.15315	8530.35	-8.15315	7042.94	-8.15315	5480.97	-8.15315	3988.22	-8.15315	2563.94	-8.15315	1283.31	-8.15315	-35.9821
-8.15269	14773.6	-8.15269	13174.9	-8.15269	11686.5	-8.15269	10197.7	-8.15269	8530.05	-8.15269	7042.72	-8.15269	5480.76	-8.15269	3987.91	-8.15269	2564.25	-8.15269	1283.78	-8.15269	-36.1608
-8.15223	14773.5	-8.15223	13174.9	-8.15223	11686.4	-8.15223	10197.6	-8.15223	8529.93	-8.15223	7042.74	-8.15223	5480.94	-8.15223	3988.18	-8.15223	2564.18	-8.15223	1283.58	-8.15223	-36.3191
-8.15177	14773.6	-8.15177	13175	-8.15177	11686.3	-8.15177	10197.6	-8.15177	8530.11	-8.15177	7042.51	-8.15177	5481.01	-8.15177	3988.16	-8.15177	2564.22	-8.15177	1283.42	-8.15177	-36.2721
-8.15131	14773.5	-8.15131	13174.9	-8.15131	11686.3	-8.15131	10197.6	-8.15131	8530.08	-8.15131	7042.74	-8.15131	5481.07	-8.15131	3988.07	-8.15131	2564.32	-8.15131	1283.64	-8.15131	-36.3077
-8.15086	14773.3	-8.15086	13174.8	-8.15086	11686	-8.15086	10197.7	-8.15086	8530.1	-8.15086	7042.65	-8.15086	5480.85	-8.15086	3988.1	-8.15086	2564.24	-8.15086	1283.57	-8.15086	-36.3653
-8.1504	14773	-8.1504	13174.6	-8.1504	11686	-8.1504	10197.8	-8.1504	8530.06	-8.1504	7042.73	-8.1504	5480.91	-8.1504	3988.14	-8.1504	2564.12	-8.1504	1283.39	-8.1504	-36.4255
-8.14994	14773.2	-8.14994	13174.7	-8.14994	11686.4	-8.14994	10197.4	-8.14994	8530.01	-8.14994	7042.7	-8.14994	5480.91	-8.14994	3988.12	-8.14994	2564.16	-8.14994	1283.62	-8.14994	-36.3265
-8.14948	14773.6	-8.14948	13174.7	-8.14948	11686	-8.14948	10197.1	-8.14948	8530.08	-8.14948	7042.6	-8.14948	5481.07	-8.14948	3988.05	-8.14948	2564.33	-8.14948	1283.61	-8.14948	-36.1337
-8.14902	14773.6	-8.14902	13174.5	-8.14902	11685.8	-8.14902	10197.2	-8.14902	8530.03	-8.14902	7042.71	-8.14902	5481.09	-8.14902	3988.13	-8.14902	2564.35	-8.14902	1283.44	-8.14902	-36.2829
-8.14856	14773.5	-8.14856	13174.5	-8.14856	11686	-8.14856	10197.2	-8.14856	8530.07	-8.14856	7042.45	-8.14856	5480.84	-8.14856	3988.15	-8.14856	2564.46	-8.14856	1283.61	-8.14856	-36.2645
-8.14811	14773.4	-8.14811	13174.9	-8.14811	11686.1	-8.14811	10197.5	-8.14811	8530.24	-8.14811	7042.37	-8.14811	5480.81	-8.14811	3988.14	-8.14811	2564.38	-8.14811	1283.49	-8.14811	-35.9724
-8.14765	14773.4	-8.14765	13175.1	-8.14765	11686.3	-8.14765	10197.6	-8.14765	8530.13	-8.14765	7042.28	-8.14765	5481.05	-8.14765	3988.31	-8.14765	2564.16	-8.14765	1283.48	-8.14765	-36.1448
-8.14719	14773.2	-8.14719	13175.1	-8.14719	11686.3	-8.14719	10197.4	-8.14719	8529.85	-8.14719	7042.37	-8.14719	5481.16	-8.14719	3988.31	-8.14719	2564.33	-8.14719	1283.48	-8.14719	-36.0783
-8.14673	14773.1	-8.14673	13175	-8.14673	11686.2	-8.14673	10197.5	-8.14673	8529.95	-8.14673	7042.44	-8.14673	5481.07	-8.14673	3988.21	-8.14673	2564.42	-8.14673	1283.36	-8.14673	-36.1592
-8.14627	14773.2	-8.14627	13174.9	-8.14627	11686.3	-8.14627	10197.4	-8.14627	8530.19	-8.14627	7042.62	-8.14627	5481.15	-8.14627	3988.22	-8.14627	2564.23	-8.14627	1283.46	-8.14627	-36.2271
-8.14581	14773.4	-8.14581	13174.9	-8.14581	11686.2	-8.14581	10197.3	-8.14581	8530.45	-8.14581	7042.52	-8.14581	5481.24	-8.14581	3988.13	-8.14581	2564.07	-8.14581	1283.5	-8.14581	-36.2407
-8.14536	14773.5	-8.14536	13175.4	-8.14536	11686.1	-8.14536	10197.6	-8.14536	8530.2	-8.14536	7042.17	-8.14536	5481.14	-8.14536	3988.28	-8.14536	2564.18	-8.14536	1283.31	-8.14536	-36.3464
-8.1449	14773.5	-8.1449	13175.2	-8.1449	11686.2	-8.1449	10197.4	-8.1449	8529.96	-8.1449	7042.29	-8.1449	5480.88	-8.1449	3988.06	-8.1449	2564.35	-8.1449	1283.52	-8.1449	-36.3193
-8.14444	14773.6	-8.14444	13175	-8.14444	11686.2	-8.14444	10197.4	-8.14444	8530.12	-8.14444	7042.17	-8.14444	5480.9	-8.14444	3987.93	-8.14444	2564.33	-8.14444	1283.57	-8.14444	-36.251
-8.14398	14773.3	-8.14398	13174.9	-8.14398	11686.2	-8.14398	10197.5	-8.14398	8530.11	-8.14398	7042.33	-8.14398	5480.91	-8.14398	3988.04	-8.14398	2564.38	-8.14398	1283.47	-8.14398	-36.2619
-8.14352	14773.5	-8.14352	13174.9	-8.14352	11686.2	-8.14352	10197.5	-8.14352	8529.86	-8.14352	7042.46	-8.14352	5480.93	-8.14352	3988.1	-8.14352	2564.27	-8.14352	1283.59	-8.14352	-36.0409
-8.14306	14773.4	-8.14306	13174.7	-8.14306	11686.3	-8.14306	10197.5	-8.14306	8530.15	-8.14306	7042.53	-8.14306	5480.85	-8.14306	3988.09	-8.14306	2564.19	-8.14306	1283.48	-8.14306	-35.9455
-8.14261	14773.4	-8.14261	13174.7	-8.14261	11686.2	-8.14261	10197.5	-8.14261	8530.35	-8.14261	7042.69	-8.14261	5480.95	-8.14261	3988.08	-8.14261	2564.37	-8.14261	1283.72	-8.14261	-36.001
-8.14215	14773.4	-8.14215	13174.8	-8.14215	11686.3	-8.14215	10197.6	-8.14215	8530.31	-8.14215	7042.4	-8.14215	5480.86	-8.14215	3987.97	-8.14215	2564.32	-8.14215	1283.44	-8.14215	-36.1274
-8.14169	14773.3	-8.14169	13174.9	-8.14169	11686.5	-8.14169	10197.5	-8.14169	8530.21	-8.14169	7042.55	-8.14169	5480.96	-8.14169	3987.9	-8.14169	2564.15	-8.14169	1283.2	-8.14169	-36.0939
-8.14123	14773.5	-8.14123	13174.9	-8.14123	11686.3	-8.14123	10197.4	-8.14123	8530.17	-8.14123	7042.61	-8.14123	5481.3	-8.14123	3987.84	-8.14123	2564.1	-8.14123	1283.28	-8.14123	-36.0941
-8.14077	14773.8	-8.14077	13175.1	-8.14077	11686.3	-8.14077	10197.3	-8.14077	8530.25	-8.14077	7042.42	-8.14077	5481.07	-8.14077	3987.97	-8.14077	2564.1	-8.14077	1283.13	-8.14077	-36.1891
-8.14031	14773.7	-8.14031	13175	-8.14031	11686.3	-8.14031	10197.2	-8.14031	8530.19	-8.14031	7042.23	-8.14031	5480.89	-8.14031	3988.09	-8.14031	2564.34	-8.14031	1283.35	-8.14031	-36.3861
-8.13985	14773.6	-8.13985	13175	-8.13985	11686.3	-8.13985	10197.2	-8.13985	8530.13	-8.13985	7042.42	-8.13985	5480.72	-8.13985	3987.94	-8.13985	2564.22	-8.13985	1283.36	-8.13985	-36.4224
-8.1394	14773.6	-8.1394	13174.9	-8.1394	11686.4	-8.1394	10197.3	-8.1394	8530.3	-8.1394	7042.24	-8.1394	5480.79	-8.1394	3987.73	-8.1394	2564.36	-8.1394	1283.13	-8.1394	-36.4662
-8.13894	14773.6	-8.13894	13174.7	-8.13894	11686.2	-8.13894	10197.3	-8.13894	8530.29	-8.13894	7042.2	-8.13894	5480.95	-8.13894	3987.83	-8.13894	2564.24	-8.13894	1283.03	-8.13894	-36.479
-8.13848	14773.4	-8.13848	13174.7	-8.13848	11686.3	-8.13848	10197.3	-8.13848	8530.4	-8.13848	7042.49	-8.13848	5480.95	-8.13848	3987.82	-8.13848	2564.22	-8.13848	1283.17	-8.13848	-36.2706
-8.13802	14773.4	-8.13802	13174.7	-8.13802	11686.2	-8.13802	10197.6	-8.13802	8530.25	-8.13802	7042.55	-8.13802	5480.97	-8.13802	3987.83	-8.13802	2564.16	-8.13802	1283.28	-8.13802	-36.3213
-8.13756	14773.6	-8.13756	13175	-8.13756	11686.2	-8.13756	10197.6	-8.13756	8530.36	-8.13756	7042.41	-8.13756	5480.99	-8.13756	3987.84	-8.13756	2564.17	-8.13756	1283.33	-8.13756	-36.2575
-8.1371	14773.4	-8.1371	13175.1	-8.1371	11686.4	-8.1371	10197.4	-8.1371	8530.26	-8.1371	7042.29	-8.1371	5481	-8.1371	3987.98	-8.1371	2564.38	-8.1371	1283.53	-8.1371	-36.2102
-8.13665	14773.5	-8.13665	13174.9	-8.13665	11686.3	-8.13665	10197.8	-8.13665	8530.07	-8.13665	7042.66	-8.13665	5480.82	-8.13665	3988.02	-8.13665	2564.19	-8.13665	1283.43	-8.13665	-36.3013
-8.13619	14773.2	-8.13619	13175	-8.13619	11686.5	-8.13619	10197.5	-8.13619	8530.24	-8.13619	7042.66	-8.13619	5480.83	-8.13619	3988.09	-8.13619	2563.88	-8.13619	1283.52	-8.13619	-36.0776
-8.13573	14773.3	-8.13573	13174.8	-8.13573	11686.5	-8.13573	10197.4	-8.13573	8530.24	-8.13573	7042.51	-8.13573	5480.71	-8.13573	3988.12	-8.13573	2564	-8.13573	1283.54	-8.13573	-36.0637
-8.13527	14773.2	-8.13527	13174.9	-8.13527	11686.4	-8.13527	10197.7	-8.13527	8530.19	-8.13527	7042.57	-8.13527	5480.46	-8.13527	3987.88	-8.13527	2564.02	-8.13527	1283.22	-8.13527	-36.1072
-8.13481	14773.1	-8.13481	13175	-8.13481	11686.2	-8.13481	10197.5	-8.13481	8530.12	-8.13481	7042.29	-8.13481	5481.03	-8.13481	3988.03	-8.13481	2564.16	-8.13481	1283.38	-8.13481	-36.2759
-8.13435	14773.1	-8.13435	13175.1	-8.13435	11686.3	-8.13435	10197.6	-8.13435	8529.95	-8.13435	7042.21	-8.13435	5481.12	-8.13435	3988.14	-8.13435	2564.18	-8.13435	1283.55	-8.13435	-36.374
-8.1339	14773.2	-8.1339	13175	-8.1339	11686.3	-8.1339	10197.4	-8.1339	8530.07	-8.1339	7042.17	-8.1339	5480.93	-8.1339	3987.86	-8.1339	2564.01	-8.1339	1283.51	-8.1339	-36.3239
-8.13344	14773.3	-8.13344	13175	-8.13344	11686.4	-8.13344	10197.4	-8.13344	8530.04	-8.13344	7042.34	-8.13344	5481.15	-8.13344	3987.85	-8.13344	2564.29	-8.13344	1283.39	-8.13344	-36.1702
-8.13298	14773.2	-8.13298	13174.8	-8.13298	11686.3	-8.13298	10197.3	-8.13298	8530.17	-8.13298	7042.39	-8.13298	5481.31	-8.13298	3987.98	-8.13298	2564.36	-8.13298	1283.28	-8.13298	-36.0498
-8.13252	14773.1	-8.13252	13174.8	-8.13252	11686.3	-8.13252	10197.4	-8.13252	8530.25	-8.13252	7042.36	-8.13252	5481.06	-8.13252	3988.21	-8.13252	2564.14	-8.13252	1283.31	-8.13252	-36.2649
-8.13206	14773.3	-8.13206	13174.7	-8.13206	11686.2	-8.13206	10197.3	-8.13206	8530.11	-8.13206	7042.44	-8.13206	5480.94	-8.13206	3988.31	-8.13206	2564.25	-8.13206	1283.45	-8.13206	-36.4557
-8.1316	14773.4	-8.1316	13174.8	-8.1316	11686.3	-8.1316	10197.5	-8.1316	8529.92	-8.1316	7042.38	-8.1316	5481.04	-8.1316	3988.25	-8.1316	2564.22	-8.1316	1283.35	-8.1316	-36.3167
-8.13115	14773.5	-8.13115	13174.9	-8.13115	11686.4	-8.13115	10197.5	-8.13115	8529.98	-8.13115	7042.45	-8.13115	5481.03	-8.13115	3988.18	-8.13115	2564.16	-8.13115	1283.5	-8.13115	-36.327
-8.13069	14773.6	-8.13069	13174.8	-8.13069	11686.4	-8.13069	10197.5	-8.13069	8530.01	-8.13069	7042.73	-8.13069	5480.98	-8.13069	3988.09	-8.13069	2564.23	-8.13069	1283.35	-8.13069	-36.3734
-8.13023	14773.4	-8.13023	13174.9	-8.13023	11686.4	-8.13023	10197.5	-8.13023	8529.93	-8.13023	7042.82	-8.13023	5481.09	-8.13023	3988.1	-8.13023	2564.48	-8.13023	1283.07	-8.13023	-36.2022
-8.12977	14773.4	-8.12977	13175	-8.12977	11686.4	-8.12977	10197.5	-8.12977	8529.88	-8.12977	7042.6	-8.12977	5481.26	-8.12977	3987.97	-8.12977	2564.29	-8.12977	1283.3	-8.12977	-36.0574
-8.12931	14773.3	-8.12931	13174.8	-8.12931	11686.3	-8.12931	10197.8	-8.12931	8529.77	-8.12931	7042.62	-8.12931	5480.98	-8.12931	3988.09	-8.12931	2564.16	-8.12931	1283.57	-8.12931	-36.1878
-8.12885	14773.2	-8.12885	13174.8	-8.12885	11686	-8.12885	10197.7	-8.12885	8529.95	-8.12885	7042.5	-8.12885	5481.03	-8.12885	3988.11	-8.12885	2564.2	-8.12885	1283.61	-8.12885	-36.1789
-8.12839	14773.1	-8.12839	13174.8	-8.12839	11686	-8.12839	10197.5	-8.12839	8530.16	-8.12839	7042.68	-8.12839	5480.98	-8.12839	3988.16	-8.12839	2564.27	-8.12839	1283.5	-8.12839	-36.0217
-8.12794	14773.3	-8.12794	13174.8	-8.12794	11686	-8.12794	10197.5	-8.12794	8529.94	-8.12794	7042.77	-8.12794	5480.84	-8.12794	3988.24	-8.12794	2564.21	-8.12794	1283.44	-8.12794	-36.0429
-8.12748	14773.7	-8.12748	13175	-8.12748	11686	-8.12748	10197.5	-8.12748	8530.18	-8.12748	7042.7	-8.12748	5480.92	-8.12748	3988.08	-8.12748	2564.11	-8.12748	1283.53	-8.12748	-35.8568
-8.12702	14773.7	-8.12702	13174.9	-8.12702	11686	-8.12702	10197.5	-8.12702	8530.25	-8.12702	7042.66	-8.12702	5480.68	-8.12702	3987.94	-8.12702	2564.32	-8.12702	1283.22	-8.12702	-36.1329
-8.12656	14773.6	-8.12656	13174.9	-8.12656	11686	-8.12656	10197.7	-8.12656	8530.24	-8.12656	7042.62	-8.12656	5480.63	-8.12656	3987.95	-8.12656	2564.09	-8.12656	1283.28	-8.12656	-36.0669
-8.1261	14773.6	-8.1261	13174.6	-8.1261	11686.3	-8.1261	10197.6	-8.1261	8530.09	-8.1261	7042.9	-8.1261	5480.94	-8.1261	3987.98	-8.1261	2564.24	-8.1261	1283.38	-8.1261	-35.986
-8.12564	14773.7	-8.12564	13174.6	-8.12564	11686.2	-8.12564	10197.4	-8.12564	8530.36	-8.12564	7042.67	-8.12564	5480.99	-8.12564	3987.95	-8.12564	2564.2	-8.12564	1283.4	-8.12564	-36.0804
-8.12519	14773.7	-8.12519	13174.8	-8.12519	11686.1	-8.12519	10197.2	-8.12519	8530.11	-8.12519	7042.47	-8.12519	5481.22	-8.12519	3987.87	-8.12519	2564.27	-8.12519	1283.54	-8.12519	-36.0659
-8.12473	14773.8	-8.12473	13174.9	-8.12473	11686.2	-8.12473	10197.6	-8.12473	8530.09	-8.12473	7042.48	-8.12473	5481.32	-8.12473	3987.92	-8.12473	2564.09	-8.12473	1283.61	-8.12473	-36.1854
-8.12427	14773.5	-8.12427	13174.8	-8.12427	11686.2	-8.12427	10197.4	-8.12427	8530.17	-8.12427	7042.29	-8.12427	5481.26	-8.12427	3987.81	-8.12427	2564	-8.12427	1283.81	-8.12427	-36.27
-8.12381	14773.4	-8.12381	13175	-8.12381	11686.2	-8.12381	10197.3	-8.12381	8530.17	-8.12381	7042.26	-8.12381	5481.06	-8.12381	3987.77	-8.12381	2563.98	-8.12381	1283.82	-8.12381	-36.335
-8.12335	14773.3	-8.12335	13175	-8.12335	11686	-8.12335	10197.3	-8.12335	8529.97	-8.12335	7042.34	-8.12335	5480.9	-8.12335	3987.94	-8.12335	2563.97	-8.12335	1283.67	-8.12335	-36.487
-8.12289	14773.3	-8.12289	13174.9	-8.12289	11685.9	-8.12289	10197.5	-8.12289	8529.76	-8.12289	7042.34	-8.12289	5481.05	-8.12289	3988.05	-8.12289	2564.12	-8.12289	1283.63	-8.12289	-36.3378
-8.12244	14773.2	-8.12244	13175	-8.12244	11686.1	-8.12244	10197.5	-8.12244	8529.64	-8.12244	7042.19	-8.12244	5481	-8.12244	3987.78	-8.12244	2564.22	-8.12244	1283.58	-8.12244	-35.9948
-8.12198	14773.3	-8.12198	13175.1	-8.12198	11686.2	-8.12198	10197.3	-8.12198	8529.91	-8.12198	7042.24	-8.12198	5481.01	-8.12198	3987.71	-8.12198	2564.06	-8.12198	1283.36	-8.12198	-35.9206
-8.12152	14773.6	-8.12152	13175.2	-8.12152	11686.3	-8.12152	10197.4	-8.12152	8529.97	-8.12152	7042.41	-8.12152	5481.2	-8.12152	3987.9	-8.12152	2564.15	-8.12152	1283.22	-8.12152	-36.1672
-8.12106	14773.5	-8.12106	13175.3	-8.12106	11686.4	-8.12106	10197.4	-8.12106	8530.14	-8.12106	7042.72	-8.12106	5481.06	-8.12106	3987.89	-8.12106	2564.56	-8.12106	1283.24	-8.12106	-36.4197
-8.1206	14773.7	-8.1206	13175	-8.1206	11686.2	-8.1206	10197.3	-8.1206	8530.02	-8.1206	7042.9	-8.1206	5481.03	-8.1206	3987.82	-8.1206	2564.54	-8.1206	1283.34	-8.1206	-36.4331
-8.12014	14773.7	-8.12014	13174.9	-8.12014	11686.1	-8.12014	10197.5	-8.12014	8530.05	-8.12014	7042.81	-8.12014	5481.3	-8.12014	3987.88	-8.12014	2564.31	-8.12014	1283.48	-8.12014	-35.9358
-8.11969	14773.6	-8.11969	13175	-8.11969	11686.3	-8.11969	10197.5	-8.11969	8529.93	-8.11969	7042.61	-8.11969	5481.45	-8.11969	3987.76	-8.11969	2564.12	-8.11969	1283.56	-8.11969	-36.0428
-8.11923	14773.6	-8.11923	13175	-8.11923	11686.2	-8.11923	10197.5	-8.11923	8529.94	-8.11923	7042.75	-8.11923	5481.4	-8.11923	3987.76	-8.11923	2564.21	-8.11923	1283.56	-8.11923	-36.2299
-8.11877	14773.6	-8.11877	13174.8	-8.11877	11686.3	-8.11877	10197.3	-8.11877	8529.95	-8.11877	7042.78	-8.11877	5481.02	-8.11877	3987.88	-8.11877	2564.19	-8.11877	1283.4	-8.11877	-36.2546
-8.11831	14773.4	-8.11831	13174.8	-8.11831	11686	-8.11831	10197.4	-8.11831	8529.92	-8.11831	7042.7	-8.11831	5480.91	-8.11831	3988.03	-8.11831	2564	-8.11831	1283.36	-8.11831	-36.306
-8.11785	14773.5	-8.11785	13174.7	-8.11785	11686	-8.11785	10197.6	-8.11785	8530	-8.11785	7042.61	-8.11785	5481.15	-8.11785	3988.05	-8.11785	2564.22	-8.11785	1283.77	-8.11785	-36.1552
-8.11739	14773.6	-8.11739	13174.6	-8.11739	11686	-8.11739	10197.6	-8.11739	8530.22	-8.11739	7042.59	-8.11739	5480.99	-8.11739	3988.17	-8.11739	2564.37	-8.11739	1283.62	-8.11739	-36.3149
-8.11693	14773.5	-8.11693	13174.7	-8.11693	11686	-8.11693	10197.5	-8.11693	8530.14	-8.11693	7042.35	-8.11693	5480.86	-8.11693	3988.25	-8.11693	2564.26	-8.11693	1283.52	-8.11693	-36.2982
-8.11648	14773.4	-8.11648	13174.9	-8.11648	11685.8	-8.11648	10197.5	-8.11648	8530.14	-8.11648	7042.22	-8.11648	5480.81	-8.11648	3988.17	-8.11648	2564.19	-8.11648	1283.43	-8.11648	-36.1969
-8.11602	14773.2	-8.11602	13175	-8.11602	11686	-8.11602	10197.4	-8.11602	8530.06	-8.11602	7042.33	-8.11602	5480.65	-8.11602	3988.24	-8.11602	2564.39	-8.11602	1283.37	-8.11602	-36.3371
-8.11556	14773.5	-8.11556	13174.7	-8.11556	11686.1	-8.11556	10197.2	-8.11556	8529.98	-8.11556	7042.46	-8.11556	5480.85	-8.11556	3988.1	-8.11556	2564.52	-8.11556	1283.57	-8.11556	-36.4068
-8.1151	14773.5	-8.1151	13174.8	-8.1151	11686.2	-8.1151	10197.5	-8.1151	8530.09	-8.1151	7042.68	-8.1151	5481.02	-8.1151	3988.03	-8.1151	2564.36	-8.1151	1283.73	-8.1151	-36.3649
-8.11464	14773.5	-8.11464	13174.6	-8.11464	11686.1	-8.11464	10197.5	-8.11464	8530.05	-8.11464	7042.56	-8.11464	5481.01	-8.11464	3988.18	-8.11464	2564.32	-8.11464	1283.81	-8.11464	-36.131
-8.11418	14773.6	-8.11418	13174.6	-8.11418	11686.2	-8.11418	10197.5	-8.11418	8530.25	-8.11418	7042.4	-8.11418	5480.85	-8.11418	3988.16	-8.11418	2564.22	-8.11418	1283.72	-8.11418	-35.9184
-8.11373	14773.7	-8.11373	13174.7	-8.11373	11686.2	-8.11373	10197.3	-8.11373	8530.16	-8.11373	7042.51	-8.11373	5481.04	-8.11373	3987.97	-8.11373	2564.1	-8.11373	1283.56	-8.11373	-36.1077
-8.11327	14773.4	-8.11327	13174.9	-8.11327	11686.2	-8.11327	10197.4	-8.11327	8530.23	-8.11327	7042.4	-8.11327	5481.11	-8.11327	3988	-8.11327	2564.24	-8.11327	1283.59	-8.11327	-36.2115
-8.11281	14773.3	-8.11281	13174.9	-8.11281	11686.2	-8.11281	10197.6	-8.11281	8530.37	-8.11281	7042.26	-8.11281	5480.88	-8.11281	3987.98	-8.11281	2564.34	-8.11281	1283.49	-8.11281	-36.2374
-8.11235	14773.5	-8.11235	13174.9	-8.11235	11686.1	-8.11235	10197.6	-8.11235	8530.37	-8.11235	7042.6	-8.11235	5480.82	-8.11235	3987.74	-8.11235	2564.3	-8.11235	1283.42	-8.11235	-36.3392
-8.11189	14773.3	-8.11189	13174.8	-8.11189	11686.2	-8.11189	10197.4	-8.11189	8530.19	-8.11189	7042.91	-8.11189	5480.8	-8.11189	3987.7	-8.11189	2564.03	-8.11189	1283.53	-8.11189	-36.2681
-8.11143	14773.3	-8.11143	13175	-8.11143	11686.4	-8.11143	10197.4	-8.11143	8530.12	-8.11143	7042.66	-8.11143	5480.79	-8.11143	3987.79	-8.11143	2564.04	-8.11143	1283.53	-8.11143	-36.1774
-8.11098	14773.4	-8.11098	13174.9	-8.11098	11686.5	-8.11098	10197.3	-8.11098	8530.13	-8.11098	7042.55	-8.11098	5480.71	-8.11098	3987.85	-8.11098	2564.02	-8.11098	1283.57	-8.11098	-36.3959
-8.11052	14773.3	-8.11052	13174.8	-8.11052	11686.5	-8.11052	10197.2	-8.11052	8530.08	-8.11052	7042.59	-8.11052	5480.75	-8.11052	3987.97	-8.11052	2564.21	-8.11052	1283.34	-8.11052	-36.3343
-8.11006	14773.2	-8.11006	13175	-8.11006	11686.3	-8.11006	10197.5	-8.11006	8530.32	-8.11006	7042.64	-8.11006	5480.94	-8.11006	3987.85	-8.11006	2564.22	-8.11006	1283.45	-8.11006	-36.2225
-8.1096	14773.2	-8.1096	13175.1	-8.1096	11686.3	-8.1096	10197.6	-8.1096	8530.34	-8.1096	7042.63	-8.1096	5480.76	-8.1096	3987.87	-8.1096	2564.23	-8.1096	1283.36	-8.1096	-36.129
-8.10914	14773.3	-8.10914	13175	-8.10914	11686.3	-8.10914	10197.5	-8.10914	8530.45	-8.10914	7042.54	-8.10914	5480.73	-8.10914	3987.88	-8.10914	2564.25	-8.10914	1283.29	-8.10914	-36.1614
-8.10868	14773.5	-8.10868	13174.9	-8.10868	11686.3	-8.10868	10197.4	-8.10868	8530.34	-8.10868	7042.61	-8.10868	5481.02	-8.10868	3987.88	-8.10868	2564.1	-8.10868	1283.47	-8.10868	-36.2911
-8.10823	14773.5	-8.10823	13174.8	-8.10823	11686.2	-8.10823	10197.4	-8.10823	8530.37	-8.10823	7042.58	-8.10823	5481.06	-8.10823	3988.06	-8.10823	2564.12	-8.10823	1283.58	-8.10823	-36.2974
-8.10777	14773.5	-8.10777	13174.7	-8.10777	11686.4	-8.10777	10197.6	-8.10777	8530.21	-8.10777	7042.55	-8.10777	5481.2	-8.10777	3988.11	-8.10777	2564.31	-8.10777	1283.39	-8.10777	-36.3685
-8.10731	14773.6	-8.10731	13174.6	-8.10731	11686.5	-8.10731	10197.6	-8.10731	8530.12	-8.10731	7042.36	-8.10731	5481.08	-8.10731	3988.02	-8.10731	2564.29	-8.10731	1283.37	-8.10731	-36.4661
-8.10685	14773.5	-8.10685	13174.7	-8.10685	11686.5	-8.10685	10197.7	-8.10685	8529.95	-8.10685	7042.4	-8.10685	5481.04	-8.10685	3987.78	-8.10685	2564.07	-8.10685	1283.69	-8.10685	-36.4332
-8.10639	14773.4	-8.10639	13174.9	-8.10639	11686.5	-8.10639	10197.5	-8.10639	8530.2	-8.10639	7042.33	-8.10639	5480.94	-8.10639	3987.89	-8.10639	2564.16	-8.10639	1283.64	-8.10639	-36.5629
-8.10593	14773.3	-8.10593	13175.1	-8.10593	11686.5	-8.10593	10197.5	-8.10593	8530.11	-8.10593	7042.64	-8.10593	5481.02	-8.10593	3987.74	-8.10593	2564.25	-8.10593	1283.67	-8.10593	-36.4924
-8.10547	14773.5	-8.10547	13175	-8.10547	11686.4	-8.10547	10197.5	-8.10547	8530.06	-8.10547	7042.77	-8.10547	5480.69	-8.10547	3987.89	-8.10547	2564.09	-8.10547	1283.57	-8.10547	-36.3983
-8.10502	14773.4	-8.10502	13174.9	-8.10502	11686.3	-8.10502	10197.4	-8.10502	8529.99	-8.10502	7042.59	-8.10502	5480.29	-8.10502	3987.97	-8.10502	2564.17	-8.10502	1283.72	-8.10502	-36.352
-8.10456	14773.3	-8.10456	13175	-8.10456	11686	-8.10456	10197.4	-8.10456	8530.01	-8.10456	7042.55	-8.10456	5480.54	-8.10456	3988.03	-8.10456	2564.15	-8.10456	1283.51	-8.10456	-36.331
-8.1041	14773.3	-8.1041	13174.9	-8.1041	11686.2	-8.1041	10197.5	-8.1041	8530.05	-8.1041	7042.34	-8.1041	5480.76	-8.1041	3988.24	-8.1041	2564	-8.1041	1283.45	-8.1041	-36.4556
-8.10364	14773.5	-8.10364	13174.9	-8.10364	11686.2	-8.10364	10197.4	-8.10364	8529.89	-8.10364	7042.3	-8.10364	5481.05	-8.10364	3988.06	-8.10364	2564.09	-8.10364	1283.52	-8.10364	-36.4508
-8.10318	14773.5	-8.10318	13175.1	-8.10318	11686.1	-8.10318	10197.5	-8.10318	8530.08	-8.10318	7042.66	-8.10318	5481.36	-8.10318	3988.15	-8.10318	2564.41	-8.10318	1283.57	-8.10318	-36.5154
-8.10272	14773.4	-8.10272	13175.1	-8.10272	11686.4	-8.10272	10197.7	-8.10272	8530.31	-8.10272	7042.54	-8.10272	5481.23	-8.10272	3988	-8.10272	2564.24	-8.10272	1283.28	-8.10272	-36.4844
-8.10227	14773.4	-8.10227	13174.9	-8.10227	11686.4	-8.10227	10197.5	-8.10227	8530.17	-8.10227	7042.54	-8.10227	5481.1	-8.10227	3987.71	-8.10227	2564.35	-8.10227	1283.35	-8.10227	-36.22
-8.10181	14773.4	-8.10181	13175	-8.10181	11686.5	-8.10181	10197.5	-8.10181	8530.15	-8.10181	7042.63	-8.10181	5480.96	-8.10181	3987.9	-8.10181	2564.47	-8.10181	1283.43	-8.10181	-35.9376
-8.10135	14773.4	-8.10135	13175.1	-8.10135	11686.4	-8.10135	10197.4	-8.10135	8530.14	-8.10135	7042.82	-8.10135	5480.88	-8.10135	3988	-8.10135	2564.35	-8.10135	1283.55	-8.10135	-36.249
-8.10089	14773.5	-8.10089	13175.1	-8.10089	11686.3	-8.10089	10197.6	-8.10089	8530	-8.10089	7042.85	-8.10089	5480.84	-8.10089	3987.76	-8.10089	2564.31	-8.10089	1283.58	-8.10089	-36.0701
-8.10043	14773.7	-8.10043	13175	-8.10043	11686.5	-8.10043	10197.6	-8.10043	8530.03	-8.10043	7042.63	-8.10043	5480.94	-8.10043	3987.88	-8.10043	2564.13	-8.10043	1283.38	-8.10043	-36.1372
-8.09997	14773.7	-8.09997	13174.7	-8.09997	11686.5	-8.09997	10197.5	-8.09997	8530	-8.09997	7042.52	-8.09997	5480.95	-8.09997	3987.88	-8.09997	2564.1	-8.09997	1283.46	-8.09997	-36.0515
-8.09952	14773.6	-8.09952	13174.8	-8.09952	11686.3	-8.09952	10197.5	-8.09952	8530.11	-8.09952	7042.46	-8.09952	5481.06	-8.09952	3988.06	-8.09952	2564.12	-8.09952	1283.51	-8.09952	-35.8758
-8.09906	14773.5	-8.09906	13174.8	-8.09906	11686.2	-8.09906	10197.2	-8.09906	8530.17	-8.09906	7042.39	-8.09906	5481.11	-8.09906	3988.06	-8.09906	2564.41	-8.09906	1283.6	-8.09906	-36.1965
-8.0986	14773.5	-8.0986	13174.6	-8.0986	11686.2	-8.0986	10197.1	-8.0986	8530.12	-8.0986	7042.44	-8.0986	5480.9	-8.0986	3987.9	-8.0986	2564.23	-8.0986	1283.6	-8.0986	-36.4477
-8.09814	14773.3	-8.09814	13174.8	-8.09814	11686.1	-8.09814	10197.5	-8.09814	8530	-8.09814	7042.19	-8.09814	5480.81	-8.09814	3987.83	-8.09814	2564.16	-8.09814	1283.46	-8.09814	-36.4431
-8.09768	14773.3	-8.09768	13175	-8.09768	11686	-8.09768	10197.6	-8.09768	8529.95	-8.09768	7042.33	-8.09768	5480.81	-8.09768	3987.94	-8.09768	2564.12	-8.09768	1283.3	-8.09768	-36.2752
-8.09722	14773.4	-8.09722	13175.1	-8.09722	11685.9	-8.09722	10197.6	-8.09722	8530.03	-8.09722	7042.41	-8.09722	5480.79	-8.09722	3987.93	-8.09722	2564.12	-8.09722	1283.2	-8.09722	-36.25
-8.09677	14773.5	-8.09677	13174.9	-8.09677	11686.2	-8.09677	10197.3	-8.09677	8530.2	-8.09677	7042.39	-8.09677	5481	-8.09677	3987.81	-8.09677	2564.16	-8.09677	1283.31	-8.09677	-36.085
-8.09631	14773.6	-8.09631	13174.9	-8.09631	11686.5	-8.09631	10197.5	-8.09631	8530.32	-8.09631	7042.38	-8.09631	5481.05	-8.09631	3988.18	-8.09631	2564.09	-8.09631	1283.63	-8.09631	-36.0937
-8.09585	14773.6	-8.09585	13174.9	-8.09585	11686.4	-8.09585	10197.6	-8.09585	8530.07	-8.09585	7042.56	-8.09585	5481.13	-8.09585	3987.82	-8.09585	2564.13	-8.09585	1283.8	-8.09585	-36.1675
-8.09539	14773.6	-8.09539	13174.9	-8.09539	11686.1	-8.09539	10197.5	-8.09539	8529.89	-8.09539	7042.6	-8.09539	5481.11	-8.09539	3987.83	-8.09539	2564.24	-8.09539	1283.87	-8.09539	-36.2159
-8.09493	14773.7	-8.09493	13174.9	-8.09493	11686.2	-8.09493	10197.3	-8.09493	8530.15	-8.09493	7042.5	-8.09493	5481.04	-8.09493	3987.67	-8.09493	2564.15	-8.09493	1283.69	-8.09493	-36.1264
-8.09447	14773.5	-8.09447	13174.7	-8.09447	11686.1	-8.09447	10197.5	-8.09447	8530.16	-8.09447	7042.35	-8.09447	5480.89	-8.09447	3987.59	-8.09447	2564.04	-8.09447	1283.42	-8.09447	-36.0446
-8.09401	14773.6	-8.09401	13174.8	-8.09401	11685.9	-8.09401	10197.5	-8.09401	8530.3	-8.09401	7042.24	-8.09401	5480.89	-8.09401	3987.85	-8.09401	2564.04	-8.09401	1283.52	-8.09401	-36.1869
-8.09356	14773.6	-8.09356	13174.9	-8.09356	11686.2	-8.09356	10197.3	-8.09356	8529.95	-8.09356	7042.35	-8.09356	5480.98	-8.09356	3987.81	-8.09356	2564.06	-8.09356	1283.58	-8.09356	-36.1778
-8.0931	14773.5	-8.0931	13175.1	-8.0931	11686.3	-8.0931	10197.2	-8.0931	8529.98	-8.0931	7042.18	-8.0931	5481.02	-8.0931	3987.69	-8.0931	2564.23	-8.0931	1283.52	-8.0931	-36.1997
-8.09264	14773.6	-8.09264	13175.2	-8.09264	11686.2	-8.09264	10197.3	-8.09264	8530.14	-8.09264	7042.33	-8.09264	5481.08	-8.09264	3987.67	-8.09264	2564.17	-8.09264	1283.55	-8.09264	-36.4644
-8.09218	14773.4	-8.09218	13175.1	-8.09218	11686.4	-8.09218	10197.4	-8.09218	8529.93	-8.09218	7042.37	-8.09218	5481.21	-8.09218	3987.95	-8.09218	2563.9	-8.09218	1283.42	-8.09218	-36.2211
-8.09172	14773.5	-8.09172	13175.2	-8.09172	11686.5	-8.09172	10197.2	-8.09172	8530.12	-8.09172	7042.27	-8.09172	5481.19	-8.09172	3987.95	-8.09172	2563.87	-8.09172	1283.47	-8.09172	-36.1734
-8.09126	14773.4	-8.09126	13175.1	-8.09126	11686.6	-8.09126	10197.5	-8.09126	8530.11	-8.09126	7042.22	-8.09126	5480.93	-8.09126	3987.77	-8.09126	2563.96	-8.09126	1283.52	-8.09126	-36.1819
-8.09081	14773.3	-8.09081	13174.9	-8.09081	11686.6	-8.09081	10197.6	-8.09081	8530.04	-8.09081	7042.33	-8.09081	5481.05	-8.09081	3987.84	-8.09081	2564.01	-8.09081	1283.43	-8.09081	-36.4119
-8.09035	14773.7	-8.09035	13175	-8.09035	11686.3	-8.09035	10197.6	-8.09035	8529.9	-8.09035	7042.44	-8.09035	5480.89	-8.09035	3987.9	-8.09035	2564.09	-8.09035	1283.46	-8.09035	-36.3771
-8.08989	14773.6	-8.08989	13175.2	-8.08989	11686.4	-8.08989	10197.4	-8.08989	8529.74	-8.08989	7042.39	-8.08989	5480.83	-8.08989	3987.68	-8.08989	2564.09	-8.08989	1283.4	-8.08989	-36.3182
-8.08943	14773.6	-8.08943	13175	-8.08943	11686.3	-8.08943	10197.1	-8.08943	8530.03	-8.08943	7042.29	-8.08943	5480.84	-8.08943	3987.69	-8.08943	2564.19	-8.08943	1283.7	-8.08943	-36.3855
-8.08897	14773.6	-8.08897	13174.6	-8.08897	11686.1	-8.08897	10197.2	-8.08897	8530.09	-8.08897	7042.6	-8.08897	5481.02	-8.08897	3987.72	-8.08897	2564.33	-8.08897	1283.84	-8.08897	-36.3831
-8.08851	14773.6	-8.08851	13174.8	-8.08851	11686.4	-8.08851	10197.4	-8.08851	8530	-8.08851	7042.5	-8.08851	5480.87	-8.08851	3987.75	-8.08851	2564.05	-8.08851	1283.58	-8.08851	-36.2433
-8.08806	14773.4	-8.08806	13174.8	-8.08806	11686.5	-8.08806	10197.6	-8.08806	8530.08	-8.08806	7042.3	-8.08806	5480.9	-8.08806	3987.73	-8.08806	2564.14	-8.08806	1283.52	-8.08806	-36.2928
-8.0876	14773.4	-8.0876	13174.8	-8.0876	11686.3	-8.0876	10197.6	-8.0876	8530.36	-8.0876	7042.43	-8.0876	5481.02	-8.0876	3987.55	-8.0876	2564	-8.0876	1283.58	-8.0876	-36.4167
-8.08714	14773.4	-8.08714	13174.8	-8.08714	11686.2	-8.08714	10197.6	-8.08714	8530.2	-8.08714	7042.54	-8.08714	5481.03	-8.08714	3987.78	-8.08714	2564.13	-8.08714	1283.49	-8.08714	-36.3972
-8.08668	14773.6	-8.08668	13174.8	-8.08668	11686.3	-8.08668	10197.5	-8.08668	8530.04	-8.08668	7042.54	-8.08668	5480.99	-8.08668	3987.75	-8.08668	2564.2	-8.08668	1283.46	-8.08668	-36.4637
-8.08622	14773.6	-8.08622	13175	-8.08622	11686.3	-8.08622	10197.3	-8.08622	8530.06	-8.08622	7042.34	-8.08622	5481.25	-8.08622	3987.71	-8.08622	2564.46	-8.08622	1283.65	-8.08622	-36.207
-8.08576	14773.6	-8.08576	13175	-8.08576	11686.2	-8.08576	10197.5	-8.08576	8530.07	-8.08576	7042.27	-8.08576	5481.09	-8.08576	3987.82	-8.08576	2564.22	-8.08576	1283.44	-8.08576	-36.2192
-8.08531	14773.3	-8.08531	13175	-8.08531	11686.1	-8.08531	10197.6	-8.08531	8530.09	-8.08531	7042.39	-8.08531	5480.99	-8.08531	3987.78	-8.08531	2564.12	-8.08531	1283.4	-8.08531	-36.2898
-8.08485	14773.2	-8.08485	13174.9	-8.08485	11686.3	-8.08485	10197.5	-8.08485	8530	-8.08485	7042.36	-8.08485	5481.13	-8.08485	3987.98	-8.08485	2564.12	-8.08485	1283.43	-8.08485	-36.1175
-8.08439	14773.3	-8.08439	13174.8	-8.08439	11686.4	-8.08439	10197.5	-8.08439	8530.01	-8.08439	7042.44	-8.08439	5481.12	-8.08439	3988.03	-8.08439	2564.08	-8.08439	1283.52	-8.08439	-36.0882
-8.08393	14773.5	-8.08393	13174.9	-8.08393	11686.3	-8.08393	10197.2	-8.08393	8530.16	-8.08393	7042.45	-8.08393	5481.05	-8.08393	3987.83	-8.08393	2564.18	-8.08393	1283.72	-8.08393	-36.3226
-8.08347	14773.3	-8.08347	13174.9	-8.08347	11686.4	-8.08347	10197.3	-8.08347	8530.22	-8.08347	7042.31	-8.08347	5481.08	-8.08347	3987.74	-8.08347	2564.39	-8.08347	1283.7	-8.08347	-36.3411
-8.08301	14773.3	-8.08301	13174.7	-8.08301	11686.4	-8.08301	10197.5	-8.08301	8530.2	-8.08301	7042.4	-8.08301	5481.21	-8.08301	3987.86	-8.08301	2564.34	-8.08301	1283.61	-8.08301	-36.1754
-8.08256	14773.2	-8.08256	13174.7	-8.08256	11686.2	-8.08256	10197.7	-8.08256	8530.34	-8.08256	7042.43	-8.08256	5481.13	-8.08256	3988.03	-8.08256	2564.32	-8.08256	1283.83	-8.08256	-36.204
-8.0821	14773	-8.0821	13174.5	-8.0821	11686	-8.0821	10197.7	-8.0821	8530.24	-8.0821	7042.5	-8.0821	5481.22	-8.0821	3988.06	-8.0821	2564.18	-8.0821	1283.93	-8.0821	-36.0889
-8.08164	14773.1	-8.08164	13174.6	-8.08164	11685.9	-8.08164	10197.6	-8.08164	8530.36	-8.08164	7042.47	-8.08164	5481.22	-8.08164	3988.03	-8.08164	2564.52	-8.08164	1283.67	-8.08164	-36.1848
-8.08118	14773.3	-8.08118	13175	-8.08118	11686.2	-8.08118	10197.4	-8.08118	8530.4	-8.08118	7042.6	-8.08118	5481.22	-8.08118	3987.89	-8.08118	2564.52	-8.08118	1283.53	-8.08118	-36.3112
-8.08072	14773.4	-8.08072	13175	-8.08072	11686.3	-8.08072	10197.6	-8.08072	8530.55	-8.08072	7042.65	-8.08072	5481.05	-8.08072	3988.12	-8.08072	2564.21	-8.08072	1283.48	-8.08072	-36.1938
-8.08026	14773.3	-8.08026	13174.9	-8.08026	11686.4	-8.08026	10197.5	-8.08026	8530.44	-8.08026	7042.41	-8.08026	5481.14	-8.08026	3988.11	-8.08026	2564.16	-8.08026	1283.32	-8.08026	-36.1968
-8.0798	14773.5	-8.0798	13174.7	-8.0798	11686.3	-8.0798	10197.3	-8.0798	8530.34	-8.0798	7042.34	-8.0798	5481.03	-8.0798	3988.06	-8.0798	2564.13	-8.0798	1283.34	-8.0798	-35.9365
-8.07935	14773.7	-8.07935	13174.9	-8.07935	11686.1	-8.07935	10197.4	-8.07935	8530.32	-8.07935	7042.36	-8.07935	5480.93	-8.07935	3988.03	-8.07935	2564.21	-8.07935	1283.34	-8.07935	-35.7416
-8.07889	14773.6	-8.07889	13175	-8.07889	11686.1	-8.07889	10197.4	-8.07889	8530.39	-8.07889	7042.46	-8.07889	5480.94	-8.07889	3988.01	-8.07889	2564.3	-8.07889	1283.44	-8.07889	-35.9357
-8.07843	14773.6	-8.07843	13174.9	-8.07843	11686.3	-8.07843	10197.3	-8.07843	8530.24	-8.07843	7042.56	-8.07843	5480.95	-8.07843	3987.94	-8.07843	2564.3	-8.07843	1283.28	-8.07843	-36.1559
-8.07797	14773.6	-8.07797	13174.8	-8.07797	11686.3	-8.07797	10197.5	-8.07797	8530.26	-8.07797	7042.42	-8.07797	5480.81	-8.07797	3987.57	-8.07797	2564.35	-8.07797	1283.55	-8.07797	-36.076
-8.07751	14773.5	-8.07751	13174.8	-8.07751	11686.3	-8.07751	10197.7	-8.07751	8530.26	-8.07751	7042.58	-8.07751	5480.88	-8.07751	3987.65	-8.07751	2564.08	-8.07751	1283.58	-8.07751	-36.1515
-8.07705	14773.4	-8.07705	13175.1	-8.07705	11686.5	-8.07705	10197.5	-8.07705	8530.2	-8.07705	7042.52	-8.07705	5480.81	-8.07705	3987.92	-8.07705	2563.91	-8.07705	1283.51	-8.07705	-35.9416
-8.0766	14773.4	-8.0766	13174.9	-8.0766	11686.3	-8.0766	10197.3	-8.0766	8530.19	-8.0766	7042.5	-8.0766	5480.96	-8.0766	3987.73	-8.0766	2564.25	-8.0766	1283.53	-8.0766	-35.96
-8.07614	14773.6	-8.07614	13174.8	-8.07614	11686.1	-8.07614	10197.3	-8.07614	8530.18	-8.07614	7042.37	-8.07614	5480.94	-8.07614	3987.67	-8.07614	2564.26	-8.07614	1283.54	-8.07614	-36.0905
-8.07568	14773.8	-8.07568	13174.9	-8.07568	11686.1	-8.07568	10197.4	-8.07568	8530.34	-8.07568	7042.48	-8.07568	5481.01	-8.07568	3987.84	-8.07568	2564.26	-8.07568	1283.55	-8.07568	-36.059
-8.07522	14773.6	-8.07522	13174.9	-8.07522	11686	-8.07522	10197.4	-8.07522	8530.36	-8.07522	7042.45	-8.07522	5481.06	-8.07522	3988.09	-8.07522	2564.13	-8.07522	1283.39	-8.07522	-35.9161
-8.07476	14773.5	-8.07476	13175	-8.07476	11686	-8.07476	10197.4	-8.07476	8530.42	-8.07476	7042.25	-8.07476	5480.92	-8.07476	3988.03	-8.07476	2564.27	-8.07476	1283.28	-8.07476	-36.1869
-8.0743	14773.8	-8.0743	13175	-8.0743	11686.4	-8.0743	10197.3	-8.0743	8530.36	-8.0743	7042.47	-8.0743	5480.86	-8.0743	3987.82	-8.0743	2564.09	-8.0743	1283.56	-8.0743	-36.2633
-8.07385	14773.8	-8.07385	13175.1	-8.07385	11686.5	-8.07385	10197.6	-8.07385	8530.21	-8.07385	7042.35	-8.07385	5480.89	-8.07385	3987.88	-8.07385	2564.3	-8.07385	1283.63	-8.07385	-36.3045
-8.07339	14773.7	-8.07339	13175	-8.07339	11686.5	-8.07339	10197.5	-8.07339	8529.95	-8.07339	7042.67	-8.07339	5480.67	-8.07339	3987.9	-8.07339	2564.22	-8.07339	1283.33	-8.07339	-36.1891
-8.07293	14773.7	-8.07293	13175.1	-8.07293	11686.3	-8.07293	10197.4	-8.07293	8530.06	-8.07293	7042.71	-8.07293	5480.65	-8.07293	3987.94	-8.07293	2564.22	-8.07293	1283.42	-8.07293	-35.9618
-8.07247	14773.6	-8.07247	13175	-8.07247	11686.1	-8.07247	10197.6	-8.07247	8530.08	-8.07247	7042.67	-8.07247	5480.97	-8.07247	3988.06	-8.07247	2564.14	-8.07247	1283.4	-8.07247	-35.9801
-8.07201	14773.6	-8.07201	13175.2	-8.07201	11686.2	-8.07201	10197.6	-8.07201	8530.04	-8.07201	7042.78	-8.07201	5481.02	-8.07201	3987.78	-8.07201	2564.3	-8.07201	1283.36	-8.07201	-36.0259
-8.07155	14773.7	-8.07155	13175.1	-8.07155	11686.2	-8.07155	10197.7	-8.07155	8530.28	-8.07155	7042.76	-8.07155	5481.02	-8.07155	3987.79	-8.07155	2564.26	-8.07155	1283.25	-8.07155	-36.1518
-8.0711	14773.5	-8.0711	13175.2	-8.0711	11686.2	-8.0711	10197.6	-8.0711	8530.26	-8.0711	7042.61	-8.0711	5480.81	-8.0711	3987.99	-8.0711	2564.22	-8.0711	1283.23	-8.0711	-36.0993
-8.07064	14773.4	-8.07064	13175.1	-8.07064	11686.2	-8.07064	10197.4	-8.07064	8530.28	-8.07064	7042.45	-8.07064	5480.88	-8.07064	3987.79	-8.07064	2564.42	-8.07064	1283.28	-8.07064	-36.0822
-8.07018	14773.4	-8.07018	13175	-8.07018	11686	-8.07018	10197.7	-8.07018	8530.07	-8.07018	7042.49	-8.07018	5481	-8.07018	3987.74	-8.07018	2564.24	-8.07018	1283.25	-8.07018	-36.1036
-8.06972	14773.4	-8.06972	13174.9	-8.06972	11686	-8.06972	10197.8	-8.06972	8530.12	-8.06972	7042.54	-8.06972	5481.02	-8.06972	3987.85	-8.06972	2564	-8.06972	1283.21	-8.06972	-36.1461
-8.06926	14773.3	-8.06926	13174.8	-8.06926	11686	-8.06926	10197.7	-8.06926	8530.25	-8.06926	7042.36	-8.06926	5481.13	-8.06926	3987.7	-8.06926	2563.9	-8.06926	1283.45	-8.06926	-36.2048
-8.0688	14773.5	-8.0688	13174.9	-8.0688	11685.9	-8.0688	10197.5	-8.0688	8530.06	-8.0688	7042.3	-8.0688	5480.87	-8.0688	3987.63	-8.0688	2563.96	-8.0688	1283.29	-8.0688	-36.2744
-8.06834	14773.3	-8.06834	13174.7	-8.06834	11686.1	-8.06834	10197.3	-8.06834	8529.97	-8.06834	7042.24	-8.06834	5480.75	-8.06834	3987.89	-8.06834	2564.06	-8.06834	1283.4	-8.06834	-36.216
-8.06789	14773.4	-8.06789	13174.8	-8.06789	11686.2	-8.06789	10197.5	-8.06789	8530.13	-8.06789	7042.29	-8.06789	5480.71	-8.06789	3988.1	-8.06789	2564.18	-8.06789	1283.58	-8.06789	-36.2948
-8.06743	14773.5	-8.06743	13174.8	-8.06743	11686.4	-8.06743	10197.5	-8.06743	8530.1	-8.06743	7042.5	-8.06743	5480.66	-8.06743	3988.07	-8.06743	2564.11	-8.06743	1283.49	-8.06743	-36.3054
-8.06697	14773.4	-8.06697	13174.7	-8.06697	11686.4	-8.06697	10197.4	-8.06697	8529.82	-8.06697	7042.33	-8.06697	5480.77	-8.06697	3987.85	-8.06697	2564.04	-8.06697	1283.45	-8.06697	-35.9897
-8.06651	14773.4	-8.06651	13174.7	-8.06651	11686.1	-8.06651	10197.6	-8.06651	8529.99	-8.06651	7042.27	-8.06651	5480.93	-8.06651	3987.69	-8.06651	2564.22	-8.06651	1283.46	-8.06651	-36.1075
-8.06605	14773.4	-8.06605	13174.7	-8.06605	11685.8	-8.06605	10197.6	-8.06605	8530.22	-8.06605	7042.31	-8.06605	5481.06	-8.06605	3987.7	-8.06605	2564.11	-8.06605	1283.52	-8.06605	-36.4768
-8.06559	14773.3	-8.06559	13174.8	-8.06559	11686	-8.06559	10197.5	-8.06559	8530.13	-8.06559	7042.3	-8.06559	5481.02	-8.06559	3987.88	-8.06559	2564.12	-8.06559	1283.68	-8.06559	-36.4359
-8.06514	14773.2	-8.06514	13174.8	-8.06514	11686.2	-8.06514	10197.4	-8.06514	8530.21	-8.06514	7042.27	-8.06514	5480.8	-8.06514	3987.9	-8.06514	2564.22	-8.06514	1283.41	-8.06514	-36.1548
-8.06468	14773.2	-8.06468	13175	-8.06468	11686.2	-8.06468	10197.4	-8.06468	8530.14	-8.06468	7042.54	-8.06468	5480.96	-8.06468	3987.83	-8.06468	2564.3	-8.06468	1283.31	-8.06468	-36.1537
-8.06422	14773.5	-8.06422	13175	-8.06422	11686	-8.06422	10197.5	-8.06422	8530	-8.06422	7042.6	-8.06422	5481.01	-8.06422	3987.89	-8.06422	2564.34	-8.06422	1283.37	-8.06422	-36.3542
-8.06376	14773.6	-8.06376	13175	-8.06376	11685.9	-8.06376	10197.4	-8.06376	8530.28	-8.06376	7042.51	-8.06376	5481.11	-8.06376	3987.98	-8.06376	2564.28	-8.06376	1283.38	-8.06376	-36.2097
-8.0633	14773.4	-8.0633	13175.1	-8.0633	11686.2	-8.0633	10197.6	-8.0633	8530.54	-8.0633	7042.46	-8.0633	5481.35	-8.0633	3987.8	-8.0633	2564.41	-8.0633	1283.34	-8.0633	-36.2366
-8.06284	14773.3	-8.06284	13175.1	-8.06284	11686.3	-8.06284	10197.5	-8.06284	8530.32	-8.06284	7042.43	-8.06284	5481.04	-8.06284	3987.84	-8.06284	2564.49	-8.06284	1283.24	-8.06284	-36.21
-8.06239	14773.4	-8.06239	13175	-8.06239	11686.2	-8.06239	10197.2	-8.06239	8530.11	-8.06239	7042.53	-8.06239	5480.91	-8.06239	3987.71	-8.06239	2564.27	-8.06239	1283.44	-8.06239	-36.3064
-8.06193	14773.5	-8.06193	13175	-8.06193	11686.3	-8.06193	10197.2	-8.06193	8530.3	-8.06193	7042.78	-8.06193	5480.96	-8.06193	3987.75	-8.06193	2564.17	-8.06193	1283.76	-8.06193	-36.2744
-8.06147	14773.6	-8.06147	13174.8	-8.06147	11686.5	-8.06147	10197.5	-8.06147	8530.45	-8.06147	7042.64	-8.06147	5480.96	-8.06147	3987.8	-8.06147	2564.08	-8.06147	1283.64	-8.06147	-36.1334
-8.06101	14773.6	-8.06101	13174.9	-8.06101	11686.4	-8.06101	10197.7	-8.06101	8530.26	-8.06101	7042.45	-8.06101	5480.94	-8.06101	3987.87	-8.06101	2564.11	-8.06101	1283.61	-8.06101	-36.1823
-8.06055	14773.4	-8.06055	13174.9	-8.06055	11686.6	-8.06055	10197.6	-8.06055	8530.21	-8.06055	7042.54	-8.06055	5480.95	-8.06055	3987.86	-8.06055	2564.2	-8.06055	1283.21	-8.06055	-36.2823
-8.06009	14773.4	-8.06009	13174.8	-8.06009	11686.4	-8.06009	10197.5	-8.06009	8530.24	-8.06009	7042.34	-8.06009	5480.87	-8.06009	3988.04	-8.06009	2564.16	-8.06009	1283.48	-8.06009	-36.0268
-8.05964	14773.4	-8.05964	13174.8	-8.05964	11686.2	-8.05964	10197.5	-8.05964	8530.32	-8.05964	7042.44	-8.05964	5480.85	-8.05964	3987.9	-8.05964	2564.32	-8.05964	1283.49	-8.05964	-36.181
-8.05918	14773.6	-8.05918	13174.9	-8.05918	11686.3	-8.05918	10197.5	-8.05918	8530.04	-8.05918	7042.44	-8.05918	5480.83	-8.05918	3988.08	-8.05918	2564.52	-8.05918	1283.58	-8.05918	-36.389
-8.05872	14773.6	-8.05872	13174.8	-8.05872	11686.2	-8.05872	10197.5	-8.05872	8530.06	-8.05872	7042.66	-8.05872	5481.03	-8.05872	3988.35	-8.05872	2564.55	-8.05872	1283.59	-8.05872	-36.1667
-8.05826	14773.8	-8.05826	13174.7	-8.05826	11686.2	-8.05826	10197.5	-8.05826	8530.21	-8.05826	7042.71	-8.05826	5481.24	-8.05826	3988.27	-8.05826	2564.39	-8.05826	1283.47	-8.05826	-36.2078
-8.0578	14773.7	-8.0578	13174.7	-8.0578	11686.2	-8.0578	10197.4	-8.0578	8530.21	-8.0578	7042.55	-8.0578	5481.24	-8.0578	3988.02	-8.0578	2564.19	-8.0578	1283.52	-8.0578	-36.2886
-8.05734	14773.4	-8.05734	13174.9	-8.05734	11686	-8.05734	10197.4	-8.05734	8529.89	-8.05734	7042.48	-8.05734	5481.33	-8.05734	3988.24	-8.05734	2564.29	-8.05734	1283.51	-8.05734	-36.4247
-8.05688	14773.5	-8.05688	13175	-8.05688	11686.1	-8.05688	10197.4	-8.05688	8530.05	-8.05688	7042.54	-8.05688	5481.09	-8.05688	3988.15	-8.05688	2564.25	-8.05688	1283.57	-8.05688	-36.5053
-8.05643	14773.5	-8.05643	13175	-8.05643	11686.2	-8.05643	10197.4	-8.05643	8530.18	-8.05643	7042.8	-8.05643	5480.8	-8.05643	3987.88	-8.05643	2564.28	-8.05643	1283.51	-8.05643	-36.4377
-8.05597	14773.6	-8.05597	13175	-8.05597	11686.3	-8.05597	10197.5	-8.05597	8530.12	-8.05597	7042.74	-8.05597	5480.69	-8.05597	3987.82	-8.05597	2564.15	-8.05597	1283.33	-8.05597	-36.4335
-8.05551	14773.8	-8.05551	13174.8	-8.05551	11686.2	-8.05551	10197.6	-8.05551	8530	-8.05551	7042.54	-8.05551	5480.88	-8.05551	3988.04	-8.05551	2564.15	-8.05551	1283.37	-8.05551	-36.4867
-8.05505	14773.6	-8.05505	13175	-8.05505	11686.2	-8.05505	10197.4	-8.05505	8530.08	-8.05505	7042.62	-8.05505	5480.93	-8.05505	3988.18	-8.05505	2564.1	-8.05505	1283.65	-8.05505	-36.4844
-8.05459	14773.4	-8.05459	13175.2	-8.05459	11686.2	-8.05459	10197.3	-8.05459	8529.94	-8.05459	7042.63	-8.05459	5481.12	-8.05459	3988.1	-8.05459	2563.98	-8.05459	1283.68	-8.05459	-36.4012
-8.05413	14773.3	-8.05413	13175.3	-8.05413	11686.3	-8.05413	10197.3	-8.05413	8529.75	-8.05413	7042.54	-8.05413	5480.98	-8.05413	3988.16	-8.05413	2564.23	-8.05413	1283.7	-8.05413	-36.3103
-8.05368	14773.2	-8.05368	13175.1	-8.05368	11686.5	-8.05368	10197.3	-8.05368	8529.86	-8.05368	7042.62	-8.05368	5480.94	-8.05368	3988.37	-8.05368	2564.1	-8.05368	1283.62	-8.05368	-36.3958
-8.05322	14773.6	-8.05322	13175.1	-8.05322	11686.5	-8.05322	10197.3	-8.05322	8529.97	-8.05322	7042.69	-8.05322	5481.02	-8.05322	3988.12	-8.05322	2564.19	-8.05322	1283.65	-8.05322	-36.2258
-8.05276	14773.8	-8.05276	13175.3	-8.05276	11686.3	-8.05276	10197.6	-8.05276	8529.9	-8.05276	7042.49	-8.05276	5481.08	-8.05276	3988.04	-8.05276	2564.28	-8.05276	1283.6	-8.05276	-36.245
-8.0523	14773.8	-8.0523	13175.1	-8.0523	11686.4	-8.0523	10197.6	-8.0523	8530.06	-8.0523	7042.43	-8.0523	5481.2	-8.0523	3988.04	-8.0523	2564.15	-8.0523	1283.46	-8.0523	-36.3751
-8.05184	14773.7	-8.05184	13174.9	-8.05184	11686.6	-8.05184	10197.6	-8.05184	8530.18	-8.05184	7042.53	-8.05184	5481.14	-8.05184	3987.97	-8.05184	2564.26	-8.05184	1283.59	-8.05184	-36.1558
-8.05138	14773.7	-8.05138	13174.6	-8.05138	11686.5	-8.05138	10197.4	-8.05138	8530.14	-8.05138	7042.51	-8.05138	5481.03	-8.05138	3987.88	-8.05138	2564.39	-8.05138	1283.39	-8.05138	-36.2256
-8.05093	14773.7	-8.05093	13174.7	-8.05093	11686.4	-8.05093	10197.3	-8.05093	8530.05	-8.05093	7042.45	-8.05093	5480.94	-8.05093	3987.74	-8.05093	2564.42	-8.05093	1283.34	-8.05093	-36.313
-8.05047	14773.7	-8.05047	13174.9	-8.05047	11686.3	-8.05047	10197.2	-8.05047	8530.16	-8.05047	7042.54	-8.05047	5480.97	-8.05047	3987.85	-8.05047	2564.29	-8.05047	1283.51	-8.05047	-36.3783
-8.05001	14773.5	-8.05001	13174.7	-8.05001	11686.3	-8.05001	10197.5	-8.05001	8530.21	-8.05001	7042.45	-8.05001	5480.91	-8.05001	3987.84	-8.05001	2564.19	-8.05001	1283.69	-8.05001	-36.5399
-8.04955	14773.4	-8.04955	13174.8	-8.04955	11686.2	-8.04955	10197.7	-8.04955	8530.2	-8.04955	7042.38	-8.04955	5480.94	-8.04955	3987.93	-8.04955	2564.18	-8.04955	1283.61	-8.04955	-36.4343
-8.04909	14773.6	-8.04909	13174.8	-8.04909	11686.2	-8.04909	10197.6	-8.04909	8529.99	-8.04909	7042.15	-8.04909	5481.18	-8.04909	3988.14	-8.04909	2564.46	-8.04909	1283.38	-8.04909	-36.2926
-8.04863	14773.5	-8.04863	13174.8	-8.04863	11686.4	-8.04863	10197.6	-8.04863	8529.89	-8.04863	7042.14	-8.04863	5481.12	-8.04863	3988	-8.04863	2564.47	-8.04863	1283.5	-8.04863	-36.0715
-8.04818	14773.5	-8.04818	13174.6	-8.04818	11686.2	-8.04818	10197.4	-8.04818	8530.08	-8.04818	7042.47	-8.04818	5480.98	-8.04818	3988.04	-8.04818	2564.32	-8.04818	1283.49	-8.04818	-36.1782
-8.04772	14773.5	-8.04772	13174.7	-8.04772	11686.1	-8.04772	10197.2	-8.04772	8529.94	-8.04772	7042.52	-8.04772	5480.73	-8.04772	3988.02	-8.04772	2564.25	-8.04772	1283.31	-8.04772	-36.1211
-8.04726	14773.5	-8.04726	13174.9	-8.04726	11686.3	-8.04726	10197.2	-8.04726	8529.99	-8.04726	7042.45	-8.04726	5480.88	-8.04726	3987.77	-8.04726	2564.22	-8.04726	1283.62	-8.04726	-36.0311
-8.0468	14773.5	-8.0468	13174.8	-8.0468	11686.4	-8.0468	10197.1	-8.0468	8530.16	-8.0468	7042.42	-8.0468	5480.89	-8.0468	3987.63	-8.0468	2564.15	-8.0468	1283.64	-8.0468	-35.971
-8.04634	14773.3	-8.04634	13174.7	-8.04634	11686.4	-8.04634	10197	-8.04634	8529.94	-8.04634	7042.43	-8.04634	5480.89	-8.04634	3987.81	-8.04634	2564.01	-8.04634	1283.77	-8.04634	-36.1557
-8.04588	14773.2	-8.04588	13174.8	-8.04588	11686.4	-8.04588	10197.3	-8.04588	8529.79	-8.04588	7042.64	-8.04588	5480.9	-8.04588	3987.98	-8.04588	2564.04	-8.04588	1283.69	-8.04588	-36.2406
-8.04542	14773	-8.04542	13174.7	-8.04542	11686.2	-8.04542	10197.5	-8.04542	8529.99	-8.04542	7042.48	-8.04542	5481.06	-8.04542	3988.11	-8.04542	2564.16	-8.04542	1283.51	-8.04542	-36.2289
-8.04497	14773.2	-8.04497	13174.7	-8.04497	11686.2	-8.04497	10197.5	-8.04497	8530.34	-8.04497	7042.78	-8.04497	5481	-8.04497	3987.87	-8.04497	2564.1	-8.04497	1283.62	-8.04497	-36.3063
-8.04451	14773.4	-8.04451	13174.8	-8.04451	11686.3	-8.04451	10197.3	-8.04451	8530.14	-8.04451	7042.7	-8.04451	5480.77	-8.04451	3987.93	-8.04451	2564.08	-8.04451	1283.74	-8.04451	-36.0924
-8.04405	14773.5	-8.04405	13175	-8.04405	11686.2	-8.04405	10197.2	-8.04405	8530	-8.04405	7042.41	-8.04405	5480.61	-8.04405	3988.14	-8.04405	2564.28	-8.04405	1283.62	-8.04405	-36.2017
-8.04359	14773.5	-8.04359	13175	-8.04359	11686.1	-8.04359	10197.3	-8.04359	8529.93	-8.04359	7042.51	-8.04359	5481	-8.04359	3988.07	-8.04359	2564.18	-8.04359	1283.38	-8.04359	-36.2489
-8.04313	14773.4	-8.04313	13174.9	-8.04313	11686.2	-8.04313	10197.4	-8.04313	8530.23	-8.04313	7042.52	-8.04313	5481.07	-8.04313	3988.1	-8.04313	2564.19	-8.04313	1283.56	-8.04313	-36.0848
-8.04267	14773.5	-8.04267	13174.7	-8.04267	11686.1	-8.04267	10197.4	-8.04267	8530.06	-8.04267	7042.75	-8.04267	5480.99	-8.04267	3987.98	-8.04267	2564.24	-8.04267	1283.53	-8.04267	-36.2305
-8.04222	14773.4	-8.04222	13175	-8.04222	11686.1	-8.04222	10197.3	-8.04222	8530.11	-8.04222	7042.84	-8.04222	5481.08	-8.04222	3987.99	-8.04222	2564.2	-8.04222	1283.5	-8.04222	-36.2789
-8.04176	14773.5	-8.04176	13175	-8.04176	11686.2	-8.04176	10197.5	-8.04176	8530.06	-8.04176	7042.52	-8.04176	5481.1	-8.04176	3988.2	-8.04176	2564.35	-8.04176	1283.48	-8.04176	-36.2514
-8.0413	14773.4	-8.0413	13174.8	-8.0413	11686.2	-8.0413	10197.7	-8.0413	8530.21	-8.0413	7042.46	-8.0413	5480.87	-8.0413	3988.15	-8.0413	2564.33	-8.0413	1283.47	-8.0413	-36.3308
-8.04084	14773.3	-8.04084	13174.9	-8.04084	11686.1	-8.04084	10197.7	-8.04084	8530.22	-8.04084	7042.64	-8.04084	5481.03	-8.04084	3987.9	-8.04084	2564.35	-8.04084	1283.46	-8.04084	-36.5167
-8.04038	14773.4	-8.04038	13174.8	-8.04038	11686.1	-8.04038	10197.6	-8.04038	8530.37	-8.04038	7042.35	-8.04038	5480.85	-8.04038	3988.01	-8.04038	2564.24	-8.04038	1283.47	-8.04038	-36.2927
-8.03992	14773.5	-8.03992	13174.8	-8.03992	11686.4	-8.03992	10197.6	-8.03992	8530.27	-8.03992	7042.3	-8.03992	5480.88	-8.03992	3988.14	-8.03992	2564.39	-8.03992	1283.58	-8.03992	-36.2344
-8.03947	14773.5	-8.03947	13174.7	-8.03947	11686.5	-8.03947	10197.6	-8.03947	8530.23	-8.03947	7042.49	-8.03947	5480.99	-8.03947	3988	-8.03947	2564.23	-8.03947	1283.41	-8.03947	-36.2632
-8.03901	14773.4	-8.03901	13174.8	-8.03901	11686.5	-8.03901	10197.5	-8.03901	8530.28	-8.03901	7042.43	-8.03901	5481.1	-8.03901	3987.95	-8.03901	2564.37	-8.03901	1283.71	-8.03901	-36.1223
-8.03855	14773.3	-8.03855	13175	-8.03855	11686.5	-8.03855	10197.7	-8.03855	8530.4	-8.03855	7042.72	-8.03855	5481.18	-8.03855	3987.84	-8.03855	2564.35	-8.03855	1283.49	-8.03855	-36.1374
-8.03809	14773.4	-8.03809	13174.9	-8.03809	11686.2	-8.03809	10197.5	-8.03809	8530.11	-8.03809	7042.69	-8.03809	5481.01	-8.03809	3988.09	-8.03809	2564.35	-8.03809	1283.38	-8.03809	-36.3076
-8.03763	14773.3	-8.03763	13174.9	-8.03763	11686.4	-8.03763	10197.4	-8.03763	8530.03	-8.03763	7042.59	-8.03763	5481.18	-8.03763	3988.13	-8.03763	2564.45	-8.03763	1283.66	-8.03763	-36.5478
-8.03717	14773.2	-8.03717	13174.7	-8.03717	11686.2	-8.03717	10197.3	-8.03717	8530.09	-8.03717	7042.57	-8.03717	5481.22	-8.03717	3987.83	-8.03717	2564.13	-8.03717	1283.64	-8.03717	-36.4686
-8.03672	14773.4	-8.03672	13174.9	-8.03672	11686.1	-8.03672	10197.4	-8.03672	8529.99	-8.03672	7042.54	-8.03672	5480.98	-8.03672	3987.93	-8.03672	2564.19	-8.03672	1283.74	-8.03672	-36.233
-8.03626	14773.4	-8.03626	13175	-8.03626	11686	-8.03626	10197.4	-8.03626	8529.95	-8.03626	7042.64	-8.03626	5480.92	-8.03626	3988.24	-8.03626	2564.3	-8.03626	1283.79	-8.03626	-36.2527
-8.0358	14773.5	-8.0358	13175.1	-8.0358	11686	-8.0358	10197.5	-8.0358	8530.17	-8.0358	7042.56	-8.0358	5480.96	-8.0358	3988.34	-8.0358	2564.24	-8.0358	1283.69	-8.0358	-36.3549
-8.03534	14773.4	-8.03534	13175	-8.03534	11686	-8.03534	10197.6	-8.03534	8530.23	-8.03534	7042.52	-8.03534	5480.86	-8.03534	3988.03	-8.03534	2564.39	-8.03534	1283.48	-8.03534	-36.076
-8.03488	14773.3	-8.03488	13174.9	-8.03488	11686.2	-8.03488	10197.5	-8.03488	8530.22	-8.03488	7042.51	-8.03488	5480.86	-8.03488	3987.94	-8.03488	2564.32	-8.03488	1283.67	-8.03488	-36.1031
-8.03442	14773.4	-8.03442	13174.9	-8.03442	11686.4	-8.03442	10197.8	-8.03442	8530.22	-8.03442	7042.45	-8.03442	5481.01	-8.03442	3988.03	-8.03442	2564.06	-8.03442	1283.67	-8.03442	-36.1106
-8.03396	14773.5	-8.03396	13174.8	-8.03396	11686.4	-8.03396	10197.8	-8.03396	8530.25	-8.03396	7042.47	-8.03396	5481.17	-8.03396	3988.02	-8.03396	2564.09	-8.03396	1283.41	-8.03396	-36.2529
-8.03351	14773.7	-8.03351	13174.9	-8.03351	11686.5	-8.03351	10197.8	-8.03351	8530.27	-8.03351	7042.38	-8.03351	5481.07	-8.03351	3987.99	-8.03351	2564.22	-8.03351	1283.4	-8.03351	-36.5009
-8.03305	14773.7	-8.03305	13174.8	-8.03305	11686.3	-8.03305	10197.6	-8.03305	8530.15	-8.03305	7042.5	-8.03305	5481.01	-8.03305	3988.09	-8.03305	2564.25	-8.03305	1283.45	-8.03305	-36.3673
-8.03259	14773.5	-8.03259	13174.8	-8.03259	11686.3	-8.03259	10197.5	-8.03259	8530.39	-8.03259	7042.51	-8.03259	5480.89	-8.03259	3988.05	-8.03259	2564.29	-8.03259	1283.22	-8.03259	-36.4262
-8.03213	14773.6	-8.03213	13174.9	-8.03213	11686.3	-8.03213	10197.5	-8.03213	8530.2	-8.03213	7042.38	-8.03213	5480.96	-8.03213	3987.9	-8.03213	2564.4	-8.03213	1283.07	-8.03213	-36.3629
-8.03167	14773.7	-8.03167	13175.1	-8.03167	11686.3	-8.03167	10197.6	-8.03167	8530.17	-8.03167	7042.05	-8.03167	5480.93	-8.03167	3987.88	-8.03167	2564.3	-8.03167	1283.29	-8.03167	-36.2565
-8.03121	14773.6	-8.03121	13175.2	-8.03121	11686.3	-8.03121	10197.7	-8.03121	8530.16	-8.03121	7042.32	-8.03121	5481.03	-8.03121	3987.92	-8.03121	2564.5	-8.03121	1283.45	-8.03121	-36.4818
-8.03076	14773.4	-8.03076	13175.3	-8.03076	11686.2	-8.03076	10197.8	-8.03076	8530.39	-8.03076	7042.3	-8.03076	5480.98	-8.03076	3988.19	-8.03076	2564.25	-8.03076	1283.39	-8.03076	-36.2663
-8.0303	14773.7	-8.0303	13175.2	-8.0303	11686	-8.0303	10197.7	-8.0303	8530.26	-8.0303	7042.19	-8.0303	5481.13	-8.0303	3987.94	-8.0303	2564.28	-8.0303	1283.59	-8.0303	-36.2149
-8.02984	14773.7	-8.02984	13175.1	-8.02984	11686.3	-8.02984	10197.7	-8.02984	8530.44	-8.02984	7042.2	-8.02984	5480.98	-8.02984	3987.96	-8.02984	2564.46	-8.02984	1283.63	-8.02984	-36.2642
-8.02938	14773.6	-8.02938	13175	-8.02938	11686.4	-8.02938	10197.7	-8.02938	8530.32	-8.02938	7042.29	-8.02938	5480.92	-8.02938	3988.15	-8.02938	2564.3	-8.02938	1283.57	-8.02938	-36.1005
-8.02892	14773.4	-8.02892	13175	-8.02892	11686.4	-8.02892	10197.5	-8.02892	8530.24	-8.02892	7042.67	-8.02892	5480.95	-8.02892	3988.27	-8.02892	2564.47	-8.02892	1283.23	-8.02892	-36.2442
-8.02846	14773.4	-8.02846	13175	-8.02846	11686.1	-8.02846	10197.4	-8.02846	8530.25	-8.02846	7042.75	-8.02846	5480.94	-8.02846	3988.12	-8.02846	2564.37	-8.02846	1283.17	-8.02846	-36.1225
-8.02801	14773.5	-8.02801	13175	-8.02801	11686.3	-8.02801	10197.2	-8.02801	8530.04	-8.02801	7042.65	-8.02801	5481.04	-8.02801	3988.15	-8.02801	2564.52	-8.02801	1283.13	-8.02801	-36.0517
-8.02755	14773.4	-8.02755	13175.1	-8.02755	11686.2	-8.02755	10197.1	-8.02755	8530.04	-8.02755	7042.64	-8.02755	5481.12	-8.02755	3988.02	-8.02755	2564.45	-8.02755	1283.17	-8.02755	-36.0841
-8.02709	14773.5	-8.02709	13175	-8.02709	11686.2	-8.02709	10197.3	-8.02709	8529.91	-8.02709	7042.7	-8.02709	5481.13	-8.02709	3987.86	-8.02709	2564.23	-8.02709	1283.32	-8.02709	-36.3624
-8.02663	14773.8	-8.02663	13174.9	-8.02663	11686.3	-8.02663	10197.5	-8.02663	8530.14	-8.02663	7042.67	-8.02663	5481.07	-8.02663	3987.88	-8.02663	2564.01	-8.02663	1283.34	-8.02663	-36.2493
-8.02617	14773.8	-8.02617	13174.8	-8.02617	11686.4	-8.02617	10197.5	-8.02617	8530.19	-8.02617	7042.66	-8.02617	5481.11	-8.02617	3988.14	-8.02617	2564.14	-8.02617	1283.39	-8.02617	-36.3098
-8.02571	14773.9	-8.02571	13174.9	-8.02571	11686.2	-8.02571	10197.4	-8.02571	8530.19	-8.02571	7042.47	-8.02571	5481	-8.02571	3988.18	-8.02571	2564.16	-8.02571	1283.52	-8.02571	-36.154
-8.02526	14773.7	-8.02526	13175	-8.02526	11686.2	-8.02526	10197.4	-8.02526	8530.2	-8.02526	7042.77	-8.02526	5480.77	-8.02526	3988	-8.02526	2564.03	-8.02526	1283.5	-8.02526	-36.0533
-8.0248	14773.4	-8.0248	13175	-8.0248	11686.2	-8.0248	10197.4	-8.0248	8530.32	-8.0248	7042.63	-8.0248	5480.79	-8.0248	3988.01	-8.0248	2564.15	-8.0248	1283.43	-8.0248	-36.0844
-8.02434	14773.5	-8.02434	13175	-8.02434	11686.3	-8.02434	10197.4	-8.02434	8530.52	-8.02434	7042.55	-8.02434	5480.81	-8.02434	3987.97	-8.02434	2564.33	-8.02434	1283.71	-8.02434	-35.7927
-8.02388	14773.6	-8.02388	13175	-8.02388	11686.4	-8.02388	10197.6	-8.02388	8530.44	-8.02388	7042.68	-8.02388	5480.77	-8.02388	3987.89	-8.02388	2564.34	-8.02388	1283.68	-8.02388	-35.8648
-8.02342	14773.5	-8.02342	13175	-8.02342	11686.3	-8.02342	10197.5	-8.02342	8530.22	-8.02342	7042.54	-8.02342	5480.86	-8.02342	3987.94	-8.02342	2564.16	-8.02342	1283.33	-8.02342	-35.9999
-8.02296	14773.5	-8.02296	13174.9	-8.02296	11686.4	-8.02296	10197.7	-8.02296	8530.17	-8.02296	7042.68	-8.02296	5480.81	-8.02296	3988.04	-8.02296	2563.95	-8.02296	1283.43	-8.02296	-36.0915
-8.0225	14773.7	-8.0225	13174.8	-8.0225	11686.3	-8.0225	10197.7	-8.0225	8530.35	-8.0225	7042.74	-8.0225	5480.69	-8.0225	3987.96	-8.0225	2564.06	-8.0225	1283.76	-8.0225	-35.9768
-8.02205	14773.7	-8.02205	13175	-8.02205	11686.2	-8.02205	10197.6	-8.02205	8530.53	-8.02205	7042.85	-8.02205	5480.68	-8.02205	3987.9	-8.02205	2563.93	-8.02205	1283.85	-8.02205	-36.1959
-8.02159	14773.3	-8.02159	13174.8	-8.02159	11686.1	-8.02159	10197.4	-8.02159	8530.26	-8.02159	7042.7	-8.02159	5480.7	-8.02159	3988.03	-8.02159	2564.19	-8.02159	1283.7	-8.02159	-36.1672
-8.02113	14773.6	-8.02113	13174.9	-8.02113	11686.2	-8.02113	10197.6	-8.02113	8530.13	-8.02113	7042.55	-8.02113	5480.84	-8.02113	3988.17	-8.02113	2564.17	-8.02113	1283.67	-8.02113	-36.2678
-8.02067	14773.6	-8.02067	13175.1	-8.02067	11686.3	-8.02067	10197.8	-8.02067	8530.01	-8.02067	7042.57	-8.02067	5480.7	-8.02067	3988.05	-8.02067	2564.12	-8.02067	1283.62	-8.02067	-36.3079
-8.02021	14773.7	-8.02021	13175	-8.02021	11686.3	-8.02021	10197.8	-8.02021	8529.86	-8.02021	7042.73	-8.02021	5480.84	-8.02021	3987.96	-8.02021	2563.98	-8.02021	1283.16	-8.02021	-36.2673
-8.01975	14773.8	-8.01975	13175.1	-8.01975	11686.3	-8.01975	10197.8	-8.01975	8529.77	-8.01975	7042.92	-8.01975	5481.06	-8.01975	3987.75	-8.01975	2564.12	-8.01975	1282.94	-8.01975	-36.1351
-8.0193	14773.7	-8.0193	13175	-8.0193	11686.4	-8.0193	10197.5	-8.0193	8529.96	-8.0193	7042.72	-8.0193	5481	-8.0193	3987.88	-8.0193	2564.24	-8.0193	1283.3	-8.0193	-36.0742
-8.01884	14773.7	-8.01884	13175	-8.01884	11686.5	-8.01884	10197.5	-8.01884	8529.94	-8.01884	7042.51	-8.01884	5480.71	-8.01884	3988.07	-8.01884	2564.26	-8.01884	1283.4	-8.01884	-36.1306
-8.01838	14773.6	-8.01838	13174.9	-8.01838	11686.5	-8.01838	10197.5	-8.01838	8529.82	-8.01838	7042.52	-8.01838	5480.89	-8.01838	3987.8	-8.01838	2564.16	-8.01838	1283.52	-8.01838	-36.2137
-8.01792	14773.4	-8.01792	13174.8	-8.01792	11686.2	-8.01792	10197.5	-8.01792	8530.07	-8.01792	7042.55	-8.01792	5481.06	-8.01792	3988.01	-8.01792	2564.29	-8.01792	1283.64	-8.01792	-36.2189
-8.01746	14773.4	-8.01746	13174.8	-8.01746	11686.3	-8.01746	10197.4	-8.01746	8530.35	-8.01746	7042.25	-8.01746	5480.96	-8.01746	3988.01	-8.01746	2564.47	-8.01746	1283.66	-8.01746	-36.3333
-8.017	14773.4	-8.017	13174.8	-8.017	11686.4	-8.017	10197.5	-8.017	8530.24	-8.017	7042.43	-8.017	5480.93	-8.017	3987.98	-8.017	2564.15	-8.017	1283.62	-8.017	-36.3516
-8.01655	14773.4	-8.01655	13174.8	-8.01655	11686.3	-8.01655	10197.7	-8.01655	8530.2	-8.01655	7042.48	-8.01655	5480.97	-8.01655	3988.09	-8.01655	2564.2	-8.01655	1283.46	-8.01655	-36.4015
-8.01609	14773.6	-8.01609	13174.7	-8.01609	11686.2	-8.01609	10197.8	-8.01609	8530.25	-8.01609	7042.31	-8.01609	5480.89	-8.01609	3988.04	-8.01609	2564.12	-8.01609	1283.48	-8.01609	-36.1303
-8.01563	14773.4	-8.01563	13174.7	-8.01563	11686.4	-8.01563	10197.8	-8.01563	8530.26	-8.01563	7042.37	-8.01563	5481.07	-8.01563	3988.2	-8.01563	2564.18	-8.01563	1283.44	-8.01563	-36.1817
-8.01517	14773.7	-8.01517	13174.7	-8.01517	11686.4	-8.01517	10197.6	-8.01517	8530.27	-8.01517	7042.38	-8.01517	5481.05	-8.01517	3988.23	-8.01517	2564.39	-8.01517	1283.55	-8.01517	-36.0941
-8.01471	14773.6	-8.01471	13174.6	-8.01471	11686.4	-8.01471	10197.5	-8.01471	8530.14	-8.01471	7042.43	-8.01471	5481.04	-8.01471	3987.9	-8.01471	2564.35	-8.01471	1283.62	-8.01471	-35.7739
-8.01425	14773.5	-8.01425	13174.7	-8.01425	11686.1	-8.01425	10197.7	-8.01425	8530.3	-8.01425	7042.68	-8.01425	5481.07	-8.01425	3987.85	-8.01425	2564.22	-8.01425	1283.57	-8.01425	-35.9714
-8.0138	14773.5	-8.0138	13174.7	-8.0138	11686.1	-8.0138	10197.7	-8.0138	8530.24	-8.0138	7042.76	-8.0138	5480.81	-8.0138	3987.84	-8.0138	2564.43	-8.0138	1283.53	-8.0138	-36.1781
-8.01334	14773.5	-8.01334	13175	-8.01334	11686.3	-8.01334	10197.6	-8.01334	8530.13	-8.01334	7042.74	-8.01334	5481.16	-8.01334	3987.84	-8.01334	2564.6	-8.01334	1283.3	-8.01334	-36.0401
-8.01288	14773.5	-8.01288	13175.1	-8.01288	11686.4	-8.01288	10197.6	-8.01288	8530.41	-8.01288	7042.73	-8.01288	5481.26	-8.01288	3987.84	-8.01288	2564.25	-8.01288	1283.15	-8.01288	-36.2359
-8.01242	14773.2	-8.01242	13175	-8.01242	11686.4	-8.01242	10197.7	-8.01242	8530.23	-8.01242	7042.62	-8.01242	5481.07	-8.01242	3987.98	-8.01242	2564.24	-8.01242	1283.11	-8.01242	-36.3115
-8.01196	14773.2	-8.01196	13174.9	-8.01196	11686.7	-8.01196	10197.8	-8.01196	8530.08	-8.01196	7042.73	-8.01196	5480.77	-8.01196	3987.92	-8.01196	2564.54	-8.01196	1283.2	-8.01196	-36.3158
-8.0115	14773.4	-8.0115	13174.9	-8.0115	11686.5	-8.0115	10197.8	-8.0115	8530.25	-8.0115	7042.78	-8.0115	5480.8	-8.0115	3987.98	-8.0115	2564.39	-8.0115	1283.4	-8.0115	-36.3259
-8.01104	14773.5	-8.01104	13175.1	-8.01104	11686.4	-8.01104	10197.6	-8.01104	8530.29	-8.01104	7042.68	-8.01104	5481.01	-8.01104	3988	-8.01104	2563.92	-8.01104	1283.28	-8.01104	-36.0649
-8.01059	14773.6	-8.01059	13175.2	-8.01059	11686.4	-8.01059	10197.3	-8.01059	8530.23	-8.01059	7042.57	-8.01059	5480.99	-8.01059	3987.96	-8.01059	2564.01	-8.01059	1283.25	-8.01059	-35.9858
-8.01013	14773.5	-8.01013	13175.2	-8.01013	11686.4	-8.01013	10197.3	-8.01013	8530.15	-8.01013	7042.65	-8.01013	5480.9	-8.01013	3987.99	-8.01013	2564.31	-8.01013	1283.2	-8.01013	-35.919
-8.00967	14773.3	-8.00967	13175.4	-8.00967	11686	-8.00967	10197.3	-8.00967	8530.26	-8.00967	7042.61	-8.00967	5480.84	-8.00967	3987.76	-8.00967	2564.47	-8.00967	1283.37	-8.00967	-35.832
-8.00921	14773.4	-8.00921	13175.4	-8.00921	11686.2	-8.00921	10197.5	-8.00921	8530.15	-8.00921	7042.54	-8.00921	5480.98	-8.00921	3987.82	-8.00921	2564.63	-8.00921	1283.55	-8.00921	-35.8336
-8.00875	14773.6	-8.00875	13174.9	-8.00875	11686.2	-8.00875	10197.5	-8.00875	8530.21	-8.00875	7042.46	-8.00875	5481.06	-8.00875	3987.79	-8.00875	2564.24	-8.00875	1283.68	-8.00875	-36.1815
-8.00829	14773.5	-8.00829	13175	-8.00829	11686.2	-8.00829	10197.4	-8.00829	8530.14	-8.00829	7042.6	-8.00829	5480.9	-8.00829	3987.88	-8.00829	2564.32	-8.00829	1283.67	-8.00829	-36.1861
-8.00784	14773.6	-8.00784	13174.7	-8.00784	11686.1	-8.00784	10197.5	-8.00784	8529.9	-8.00784	7042.6	-8.00784	5480.99	-8.00784	3987.99	-8.00784	2564.39	-8.00784	1283.39	-8.00784	-36.2285
-8.00738	14773.6	-8.00738	13174.7	-8.00738	11685.9	-8.00738	10197.5	-8.00738	8529.95	-8.00738	7042.55	-8.00738	5480.93	-8.00738	3987.91	-8.00738	2564.72	-8.00738	1283.52	-8.00738	-36.287
-8.00692	14773.5	-8.00692	13175	-8.00692	11686	-8.00692	10197.6	-8.00692	8529.88	-8.00692	7042.52	-8.00692	5480.67	-8.00692	3988.03	-8.00692	2564.68	-8.00692	1283.42	-8.00692	-36.3315
-8.00646	14773.8	-8.00646	13174.8	-8.00646	11686.2	-8.00646	10197.7	-8.00646	8530.18	-8.00646	7042.31	-8.00646	5480.77	-8.00646	3988.12	-8.00646	2564.56	-8.00646	1283.54	-8.00646	-35.9648
-8.006	14773.7	-8.006	13174.7	-8.006	11686.2	-8.006	10197.7	-8.006	8530.16	-8.006	7042.34	-8.006	5480.66	-8.006	3988.02	-8.006	2564.43	-8.006	1283.57	-8.006	-36.1384
-8.00554	14773.7	-8.00554	13174.7	-8.00554	11686.3	-8.00554	10197.5	-8.00554	8530.31	-8.00554	7042.44	-8.00554	5480.79	-8.00554	3988.08	-8.00554	2564.38	-8.00554	1283.48	-8.00554	-36.0809
-8.00509	14773.5	-8.00509	13175	-8.00509	11686.5	-8.00509	10197.5	-8.00509	8530.13	-8.00509	7042.41	-8.00509	5480.57	-8.00509	3987.97	-8.00509	2564.6	-8.00509	1283.47	-8.00509	-36.0512
-8.00463	14773.3	-8.00463	13175	-8.00463	11686.3	-8.00463	10197.4	-8.00463	8530.1	-8.00463	7042.36	-8.00463	5480.55	-8.00463	3987.97	-8.00463	2564.34	-8.00463	1283.59	-8.00463	-36.1986
-8.00417	14773.3	-8.00417	13174.9	-8.00417	11686.3	-8.00417	10197.3	-8.00417	8530.23	-8.00417	7042.19	-8.00417	5480.99	-8.00417	3987.77	-8.00417	2564.47	-8.00417	1283.32	-8.00417	-36.3602
-8.00371	14773.3	-8.00371	13175.3	-8.00371	11686.1	-8.00371	10197.3	-8.00371	8530.03	-8.00371	7042	-8.00371	5480.99	-8.00371	3987.53	-8.00371	2564.25	-8.00371	1283.57	-8.00371	-36.329
-8.00325	14773.2	-8.00325	13175	-8.00325	11686.2	-8.00325	10197.5	-8.00325	8529.91	-8.00325	7042.18	-8.00325	5480.95	-8.00325	3987.79	-8.00325	2564.38	-8.00325	1283.52	-8.00325	-36.2238
-8.00279	14773.4	-8.00279	13174.8	-8.00279	11686.4	-8.00279	10197.5	-8.00279	8529.89	-8.00279	7042.39	-8.00279	5481.06	-8.00279	3987.93	-8.00279	2564.38	-8.00279	1283.51	-8.00279	-36.2195
-8.00234	14773.4	-8.00234	13174.8	-8.00234	11686.5	-8.00234	10197.5	-8.00234	8529.9	-8.00234	7042.58	-8.00234	5480.88	-8.00234	3987.79	-8.00234	2564.2	-8.00234	1283.64	-8.00234	-36.4911
-8.00188	14773.6	-8.00188	13174.7	-8.00188	11686.4	-8.00188	10197.5	-8.00188	8530.06	-8.00188	7042.63	-8.00188	5480.65	-8.00188	3987.75	-8.00188	2564.14	-8.00188	1283.41	-8.00188	-36.5591
-8.00142	14773.5	-8.00142	13174.7	-8.00142	11686.3	-8.00142	10197.5	-8.00142	8530.14	-8.00142	7042.68	-8.00142	5480.71	-8.00142	3987.81	-8.00142	2564.22	-8.00142	1283.41	-8.00142	-36.3223
-8.00096	14773.3	-8.00096	13174.8	-8.00096	11686.4	-8.00096	10197.5	-8.00096	8530.17	-8.00096	7042.53	-8.00096	5480.93	-8.00096	3987.9	-8.00096	2564.09	-8.00096	1283.44	-8.00096	-36.0702
-8.0005	14773.5	-8.0005	13174.8	-8.0005	11686.3	-8.0005	10197.5	-8.0005	8530.09	-8.0005	7042.48	-8.0005	5480.83	-8.0005	3987.88	-8.0005	2563.97	-8.0005	1283.45	-8.0005	-36.144
-8.00004	14773.5	-8.00004	13175.2	-8.00004	11686.2	-8.00004	10197.5	-8.00004	8529.96	-8.00004	7042.58	-8.00004	5480.81	-8.00004	3987.77	-8.00004	2564.07	-8.00004	1283.49	-8.00004	-36.0113
-7.99959	14773.6	-7.99959	13175.1	-7.99959	11686.3	-7.99959	10197.5	-7.99959	8530.08	-7.99959	7042.57	-7.99959	5480.61	-7.99959	3987.64	-7.99959	2564.31	-7.99959	1283.48	-7.99959	-36.0752
-7.99913	14773.7	-7.99913	13175.1	-7.99913	11686.7	-7.99913	10197.1	-7.99913	8530.14	-7.99913	7042.4	-7.99913	5480.57	-7.99913	3987.75	-7.99913	2564.38	-7.99913	1283.64	-7.99913	-36.2172
-7.99867	14773.7	-7.99867	13174.8	-7.99867	11686.6	-7.99867	10197.4	-7.99867	8530.19	-7.99867	7042.7	-7.99867	5480.61	-7.99867	3987.68	-7.99867	2564.3	-7.99867	1283.55	-7.99867	-36.0624
-7.99821	14773.5	-7.99821	13174.6	-7.99821	11686.5	-7.99821	10197.6	-7.99821	8529.87	-7.99821	7042.89	-7.99821	5480.92	-7.99821	3987.77	-7.99821	2564.23	-7.99821	1283.46	-7.99821	-36.0822
-7.99775	14773.5	-7.99775	13174.7	-7.99775	11686.6	-7.99775	10197.4	-7.99775	8529.93	-7.99775	7042.81	-7.99775	5481.11	-7.99775	3988.08	-7.99775	2564.25	-7.99775	1283.43	-7.99775	-36.0059
-7.99729	14773.5	-7.99729	13174.7	-7.99729	11686.4	-7.99729	10197.5	-7.99729	8530.21	-7.99729	7042.73	-7.99729	5481.02	-7.99729	3988.15	-7.99729	2564.33	-7.99729	1283.75	-7.99729	-35.8902
-7.99683	14773.6	-7.99683	13174.8	-7.99683	11686.4	-7.99683	10197.7	-7.99683	8530.46	-7.99683	7042.74	-7.99683	5480.89	-7.99683	3987.98	-7.99683	2564.34	-7.99683	1283.37	-7.99683	-35.9536
-7.99638	14773.5	-7.99638	13174.7	-7.99638	11686.5	-7.99638	10197.6	-7.99638	8530.38	-7.99638	7042.57	-7.99638	5480.91	-7.99638	3987.85	-7.99638	2564.26	-7.99638	1283.23	-7.99638	-35.9904
-7.99592	14773.4	-7.99592	13175	-7.99592	11686.6	-7.99592	10197.5	-7.99592	8530.19	-7.99592	7042.6	-7.99592	5481.13	-7.99592	3987.71	-7.99592	2564.18	-7.99592	1283.63	-7.99592	-36.1226
-7.99546	14773.4	-7.99546	13175.1	-7.99546	11686.6	-7.99546	10197.5	-7.99546	8530.1	-7.99546	7042.74	-7.99546	5481.03	-7.99546	3988.01	-7.99546	2563.91	-7.99546	1283.68	-7.99546	-35.9527
-7.995	14773.4	-7.995	13175.1	-7.995	11686.5	-7.995	10197.3	-7.995	8530.13	-7.995	7042.77	-7.995	5480.95	-7.995	3988.02	-7.995	2564.09	-7.995	1283.7	-7.995	-35.969
-7.99454	14773.4	-7.99454	13175.1	-7.99454	11686.3	-7.99454	10197.5	-7.99454	8530.29	-7.99454	7042.49	-7.99454	5480.93	-7.99454	3988.12	-7.99454	2564.33	-7.99454	1283.42	-7.99454	-36.1443
-7.99408	14773.6	-7.99408	13175	-7.99408	11686.2	-7.99408	10197.6	-7.99408	8530.04	-7.99408	7042.53	-7.99408	5480.81	-7.99408	3988.11	-7.99408	2564.04	-7.99408	1283.64	-7.99408	-36.0744
-7.99363	14773.5	-7.99363	13175	-7.99363	11686.3	-7.99363	10197.6	-7.99363	8530.21	-7.99363	7042.66	-7.99363	5480.81	-7.99363	3988.09	-7.99363	2564.01	-7.99363	1283.62	-7.99363	-36.0249
-7.99317	14773.2	-7.99317	13175.2	-7.99317	11686.1	-7.99317	10197.6	-7.99317	8530.23	-7.99317	7042.74	-7.99317	5480.83	-7.99317	3988.18	-7.99317	2564.29	-7.99317	1283.56	-7.99317	-36.2155
-7.99271	14773.4	-7.99271	13175.2	-7.99271	11686	-7.99271	10197.6	-7.99271	8530.16	-7.99271	7042.94	-7.99271	5480.84	-7.99271	3988.2	-7.99271	2564.27	-7.99271	1283.38	-7.99271	-36.0553
-7.99225	14773.3	-7.99225	13175.1	-7.99225	11686	-7.99225	10197.5	-7.99225	8530.09	-7.99225	7043.02	-7.99225	5481.22	-7.99225	3988.07	-7.99225	2564.1	-7.99225	1283.44	-7.99225	-36.0115
-7.99179	14773.4	-7.99179	13175	-7.99179	11686	-7.99179	10197.6	-7.99179	8530.09	-7.99179	7042.93	-7.99179	5481.03	-7.99179	3988.14	-7.99179	2564.28	-7.99179	1283.63	-7.99179	-36.0372
-7.99133	14773.7	-7.99133	13175	-7.99133	11685.9	-7.99133	10197.6	-7.99133	8530.18	-7.99133	7042.73	-7.99133	5480.83	-7.99133	3988.07	-7.99133	2564.03	-7.99133	1283.87	-7.99133	-36.0336
-7.99088	14773.6	-7.99088	13174.9	-7.99088	11686	-7.99088	10197.5	-7.99088	8530.1	-7.99088	7042.77	-7.99088	5480.91	-7.99088	3987.99	-7.99088	2564.01	-7.99088	1283.74	-7.99088	-36.2172
-7.99042	14773.3	-7.99042	13175	-7.99042	11686.3	-7.99042	10197.3	-7.99042	8530.06	-7.99042	7042.66	-7.99042	5481	-7.99042	3988.07	-7.99042	2564.1	-7.99042	1283.51	-7.99042	-36.0928
-7.98996	14773.4	-7.98996	13175.1	-7.98996	11686.5	-7.98996	10197.5	-7.98996	8529.98	-7.98996	7042.59	-7.98996	5481.04	-7.98996	3988.09	-7.98996	2564.04	-7.98996	1283.59	-7.98996	-36.042
-7.9895	14773.4	-7.9895	13174.8	-7.9895	11686.3	-7.9895	10197.6	-7.9895	8530.28	-7.9895	7042.52	-7.9895	5480.86	-7.9895	3988.06	-7.9895	2564.24	-7.9895	1283.55	-7.9895	-36.3469
-7.98904	14773.3	-7.98904	13174.8	-7.98904	11686.1	-7.98904	10197.5	-7.98904	8530.17	-7.98904	7042.44	-7.98904	5480.87	-7.98904	3988.19	-7.98904	2564.32	-7.98904	1283.38	-7.98904	-36.4393
-7.98858	14773.7	-7.98858	13174.8	-7.98858	11686.1	-7.98858	10197.6	-7.98858	8530.1	-7.98858	7042.55	-7.98858	5481.03	-7.98858	3988.32	-7.98858	2564.25	-7.98858	1283.65	-7.98858	-36.3274
-7.98813	14773.8	-7.98813	13174.8	-7.98813	11686.4	-7.98813	10197.6	-7.98813	8530.2	-7.98813	7042.56	-7.98813	5481.2	-7.98813	3988.11	-7.98813	2564.24	-7.98813	1283.74	-7.98813	-36.1061
-7.98767	14773.6	-7.98767	13174.9	-7.98767	11686.3	-7.98767	10197.4	-7.98767	8530.05	-7.98767	7042.37	-7.98767	5481.2	-7.98767	3988.23	-7.98767	2564.41	-7.98767	1283.43	-7.98767	-36.2443
-7.98721	14773.6	-7.98721	13174.8	-7.98721	11686.1	-7.98721	10197.5	-7.98721	8529.98	-7.98721	7042.47	-7.98721	5481.14	-7.98721	3988.17	-7.98721	2564.53	-7.98721	1283.41	-7.98721	-36.4041
-7.98675	14773.6	-7.98675	13174.9	-7.98675	11686.2	-7.98675	10197.7	-7.98675	8529.92	-7.98675	7042.59	-7.98675	5481.08	-7.98675	3988.1	-7.98675	2564.23	-7.98675	1283.52	-7.98675	-36.2842
-7.98629	14773.6	-7.98629	13175	-7.98629	11686.3	-7.98629	10197.8	-7.98629	8530.01	-7.98629	7042.55	-7.98629	5481.02	-7.98629	3988.25	-7.98629	2563.94	-7.98629	1283.45	-7.98629	-36.1457
-7.98583	14773.6	-7.98583	13174.9	-7.98583	11686.2	-7.98583	10197.7	-7.98583	8530.17	-7.98583	7042.6	-7.98583	5481.05	-7.98583	3988.13	-7.98583	2564.08	-7.98583	1283.39	-7.98583	-36.1808
-7.98537	14773.6	-7.98537	13174.9	-7.98537	11686.5	-7.98537	10197.7	-7.98537	8530.28	-7.98537	7042.65	-7.98537	5481	-7.98537	3987.95	-7.98537	2564.23	-7.98537	1283.36	-7.98537	-36.3206
-7.98492	14773.6	-7.98492	13174.8	-7.98492	11686.4	-7.98492	10197.8	-7.98492	8530.24	-7.98492	7042.66	-7.98492	5480.85	-7.98492	3987.97	-7.98492	2564.27	-7.98492	1283.41	-7.98492	-36.0862
-7.98446	14773.7	-7.98446	13174.7	-7.98446	11686.2	-7.98446	10197.6	-7.98446	8530.21	-7.98446	7042.54	-7.98446	5480.81	-7.98446	3987.98	-7.98446	2564.28	-7.98446	1283.52	-7.98446	-35.8845
-7.984	14773.6	-7.984	13174.9	-7.984	11686.4	-7.984	10197.4	-7.984	8530.09	-7.984	7042.45	-7.984	5480.91	-7.984	3987.96	-7.984	2564.5	-7.984	1283.47	-7.984	-35.8203
-7.98354	14773.3	-7.98354	13175	-7.98354	11686.4	-7.98354	10197.5	-7.98354	8529.96	-7.98354	7042.54	-7.98354	5481.01	-7.98354	3987.86	-7.98354	2564.54	-7.98354	1283.67	-7.98354	-35.9816
-7.98308	14773.3	-7.98308	13174.8	-7.98308	11686.3	-7.98308	10197.5	-7.98308	8530.15	-7.98308	7042.71	-7.98308	5480.93	-7.98308	3987.91	-7.98308	2564.4	-7.98308	1283.67	-7.98308	-36.1513
-7.98262	14773.5	-7.98262	13175.1	-7.98262	11686.3	-7.98262	10197.8	-7.98262	8530.33	-7.98262	7042.62	-7.98262	5480.94	-7.98262	3988	-7.98262	2564.43	-7.98262	1283.52	-7.98262	-36.2924
-7.98217	14773.6	-7.98217	13175.2	-7.98217	11686.3	-7.98217	10197.6	-7.98217	8530.2	-7.98217	7042.48	-7.98217	5481.15	-7.98217	3987.91	-7.98217	2564.36	-7.98217	1283.49	-7.98217	-36.4748
-7.98171	14773.5	-7.98171	13175.1	-7.98171	11686.4	-7.98171	10197.4	-7.98171	8530.21	-7.98171	7042.29	-7.98171	5481.08	-7.98171	3987.95	-7.98171	2564.39	-7.98171	1283.68	-7.98171	-36.3126
-7.98125	14773.6	-7.98125	13174.9	-7.98125	11686.3	-7.98125	10197.1	-7.98125	8530.04	-7.98125	7042.36	-7.98125	5481.1	-7.98125	3987.77	-7.98125	2564.48	-7.98125	1283.56	-7.98125	-36.051
-7.98079	14773.7	-7.98079	13174.9	-7.98079	11686.6	-7.98079	10197.3	-7.98079	8529.89	-7.98079	7042.64	-7.98079	5481.11	-7.98079	3988.03	-7.98079	2564.15	-7.98079	1283.53	-7.98079	-35.9721
-7.98033	14773.7	-7.98033	13174.9	-7.98033	11686.6	-7.98033	10197.5	-7.98033	8529.96	-7.98033	7042.9	-7.98033	5481.04	-7.98033	3987.97	-7.98033	2564.15	-7.98033	1283.52	-7.98033	-36.0508
-7.97987	14773.4	-7.97987	13175	-7.97987	11686.6	-7.97987	10197.5	-7.97987	8530.03	-7.97987	7042.67	-7.97987	5480.87	-7.97987	3987.85	-7.97987	2563.98	-7.97987	1283.46	-7.97987	-36.3129
-7.97942	14773.4	-7.97942	13174.7	-7.97942	11686.5	-7.97942	10197.5	-7.97942	8529.93	-7.97942	7042.74	-7.97942	5480.9	-7.97942	3987.89	-7.97942	2563.85	-7.97942	1283.43	-7.97942	-36.2232
-7.97896	14773.5	-7.97896	13174.6	-7.97896	11686.5	-7.97896	10197.6	-7.97896	8529.96	-7.97896	7042.55	-7.97896	5480.95	-7.97896	3987.93	-7.97896	2563.87	-7.97896	1283.38	-7.97896	-36.17
-7.9785	14773.5	-7.9785	13174.7	-7.9785	11686.5	-7.9785	10197.5	-7.9785	8529.97	-7.9785	7042.49	-7.9785	5481.19	-7.9785	3987.89	-7.9785	2564.06	-7.9785	1283.41	-7.9785	-36.3747
-7.97804	14773.3	-7.97804	13175.1	-7.97804	11686.5	-7.97804	10197.5	-7.97804	8530.21	-7.97804	7042.37	-7.97804	5481.22	-7.97804	3988.12	-7.97804	2564.07	-7.97804	1283.54	-7.97804	-36.4618
-7.97758	14773.3	-7.97758	13175.1	-7.97758	11686.3	-7.97758	10197.5	-7.97758	8530.14	-7.97758	7042.26	-7.97758	5480.99	-7.97758	3988.05	-7.97758	2564.14	-7.97758	1283.67	-7.97758	-36.2312
-7.97712	14773.5	-7.97712	13175	-7.97712	11686.2	-7.97712	10197.4	-7.97712	8529.96	-7.97712	7042.22	-7.97712	5480.89	-7.97712	3987.74	-7.97712	2564.32	-7.97712	1283.65	-7.97712	-36.1661
-7.97667	14773.6	-7.97667	13174.9	-7.97667	11686	-7.97667	10197.4	-7.97667	8529.94	-7.97667	7042.37	-7.97667	5481.06	-7.97667	3987.74	-7.97667	2564.32	-7.97667	1283.55	-7.97667	-36.4406
-7.97621	14773.6	-7.97621	13175.1	-7.97621	11686.1	-7.97621	10197.2	-7.97621	8530.06	-7.97621	7042.63	-7.97621	5481.11	-7.97621	3987.94	-7.97621	2564.32	-7.97621	1283.32	-7.97621	-36.3368
-7.97575	14773.5	-7.97575	13174.9	-7.97575	11686.3	-7.97575	10197.3	-7.97575	8530.17	-7.97575	7042.68	-7.97575	5481.1	-7.97575	3987.95	-7.97575	2564.16	-7.97575	1283.41	-7.97575	-36.1982
-7.97529	14773.5	-7.97529	13175	-7.97529	11686.5	-7.97529	10197.3	-7.97529	8530.47	-7.97529	7042.73	-7.97529	5480.84	-7.97529	3987.97	-7.97529	2563.88	-7.97529	1283.11	-7.97529	-36.3954
-7.97483	14773.4	-7.97483	13175.1	-7.97483	11686.4	-7.97483	10197.5	-7.97483	8529.98	-7.97483	7042.48	-7.97483	5480.89	-7.97483	3988.2	-7.97483	2564.21	-7.97483	1283.15	-7.97483	-36.3148
-7.97437	14773.4	-7.97437	13175	-7.97437	11686.4	-7.97437	10197.7	-7.97437	8529.99	-7.97437	7042.19	-7.97437	5481.01	-7.97437	3987.91	-7.97437	2564.54	-7.97437	1283.36	-7.97437	-36.3684
-7.97391	14773.4	-7.97391	13175	-7.97391	11686.4	-7.97391	10197.8	-7.97391	8530.07	-7.97391	7042.29	-7.97391	5480.97	-7.97391	3988.02	-7.97391	2564.23	-7.97391	1283.35	-7.97391	-36.4069
-7.97346	14773.4	-7.97346	13174.9	-7.97346	11686.4	-7.97346	10197.7	-7.97346	8530.23	-7.97346	7042.43	-7.97346	5480.86	-7.97346	3988.16	-7.97346	2564.29	-7.97346	1283.27	-7.97346	-36.4144
-7.973	14773.8	-7.973	13174.9	-7.973	11686.4	-7.973	10197.6	-7.973	8530.26	-7.973	7042.42	-7.973	5480.86	-7.973	3988.06	-7.973	2564.11	-7.973	1283.32	-7.973	-36.1687
-7.97254	14773.6	-7.97254	13175	-7.97254	11686.3	-7.97254	10197.6	-7.97254	8529.97	-7.97254	7042.4	-7.97254	5481.11	-7.97254	3988.15	-7.97254	2563.98	-7.97254	1283.45	-7.97254	-36.2379
-7.97208	14773.2	-7.97208	13174.9	-7.97208	11686.2	-7.97208	10197.6	-7.97208	8530.08	-7.97208	7042.32	-7.97208	5480.92	-7.97208	3988.04	-7.97208	2564.18	-7.97208	1283.68	-7.97208	-36.3778
-7.97162	14773.1	-7.97162	13175.1	-7.97162	11686.4	-7.97162	10197.5	-7.97162	8530.28	-7.97162	7042.53	-7.97162	5480.71	-7.97162	3987.93	-7.97162	2564.06	-7.97162	1283.62	-7.97162	-36.4665
-7.97116	14773.5	-7.97116	13175.1	-7.97116	11686.3	-7.97116	10197.6	-7.97116	8530.39	-7.97116	7042.77	-7.97116	5481.03	-7.97116	3988.05	-7.97116	2564.17	-7.97116	1283.38	-7.97116	-36.6472
-7.97071	14773.7	-7.97071	13175.2	-7.97071	11686.2	-7.97071	10197.7	-7.97071	8530.13	-7.97071	7042.69	-7.97071	5481.01	-7.97071	3988.08	-7.97071	2564.39	-7.97071	1283.51	-7.97071	-36.4863
-7.97025	14773.5	-7.97025	13175.1	-7.97025	11686	-7.97025	10197.7	-7.97025	8530.29	-7.97025	7042.65	-7.97025	5480.86	-7.97025	3987.93	-7.97025	2564.36	-7.97025	1283.52	-7.97025	-36.1634
-7.96979	14773.2	-7.96979	13175.2	-7.96979	11686.4	-7.96979	10197.5	-7.96979	8530.28	-7.96979	7042.48	-7.96979	5481.15	-7.96979	3987.96	-7.96979	2564.22	-7.96979	1283.69	-7.96979	-36.2911
-7.96933	14773.4	-7.96933	13175.2	-7.96933	11686.4	-7.96933	10197.7	-7.96933	8530.24	-7.96933	7042.7	-7.96933	5481.38	-7.96933	3987.9	-7.96933	2564	-7.96933	1283.59	-7.96933	-36.3947
-7.96887	14773.4	-7.96887	13175	-7.96887	11686.5	-7.96887	10197.6	-7.96887	8530.1	-7.96887	7042.7	-7.96887	5481.12	-7.96887	3987.84	-7.96887	2564.14	-7.96887	1283.51	-7.96887	-36.4172
-7.96841	14773.3	-7.96841	13174.9	-7.96841	11686.6	-7.96841	10197.4	-7.96841	8530.01	-7.96841	7042.72	-7.96841	5481.02	-7.96841	3987.9	-7.96841	2564.31	-7.96841	1283.36	-7.96841	-36.4085
-7.96796	14773.4	-7.96796	13174.9	-7.96796	11686.4	-7.96796	10197.4	-7.96796	8530	-7.96796	7042.64	-7.96796	5481.01	-7.96796	3988.01	-7.96796	2564.42	-7.96796	1283.22	-7.96796	-36.187
-7.9675	14773.3	-7.9675	13174.9	-7.9675	11686.4	-7.9675	10197.6	-7.9675	8530.32	-7.9675	7042.52	-7.9675	5481.02	-7.9675	3987.97	-7.9675	2564.14	-7.9675	1283.3	-7.9675	-36.0142
-7.96704	14773.3	-7.96704	13175	-7.96704	11686.3	-7.96704	10197.3	-7.96704	8530.47	-7.96704	7042.55	-7.96704	5480.97	-7.96704	3988.03	-7.96704	2564.17	-7.96704	1283.38	-7.96704	-36.1886
-7.96658	14773.4	-7.96658	13174.8	-7.96658	11686.3	-7.96658	10197.2	-7.96658	8530.43	-7.96658	7042.56	-7.96658	5481.05	-7.96658	3988.14	-7.96658	2564.17	-7.96658	1283.52	-7.96658	-36.0866
-7.96612	14773.6	-7.96612	13174.6	-7.96612	11686.6	-7.96612	10197.6	-7.96612	8530.41	-7.96612	7042.65	-7.96612	5480.99	-7.96612	3987.95	-7.96612	2564.31	-7.96612	1283.54	-7.96612	-36.2089
-7.96566	14773.5	-7.96566	13174.7	-7.96566	11686.4	-7.96566	10197.5	-7.96566	8530.33	-7.96566	7042.68	-7.96566	5481.02	-7.96566	3987.82	-7.96566	2564.55	-7.96566	1283.44	-7.96566	-36.1561
-7.96521	14773.5	-7.96521	13174.6	-7.96521	11686.4	-7.96521	10197.3	-7.96521	8530.21	-7.96521	7042.56	-7.96521	5481.2	-7.96521	3987.76	-7.96521	2564.45	-7.96521	1283.59	-7.96521	-36.0475
-7.96475	14773.4	-7.96475	13174.6	-7.96475	11686.1	-7.96475	10197.6	-7.96475	8530.34	-7.96475	7042.47	-7.96475	5480.89	-7.96475	3987.77	-7.96475	2564.28	-7.96475	1283.69	-7.96475	-36.1545
-7.96429	14773.5	-7.96429	13174.6	-7.96429	11686.2	-7.96429	10197.7	-7.96429	8530.23	-7.96429	7042.53	-7.96429	5480.65	-7.96429	3987.85	-7.96429	2564.27	-7.96429	1283.37	-7.96429	-36.1053
-7.96383	14773.4	-7.96383	13174.8	-7.96383	11686.5	-7.96383	10197.3	-7.96383	8530.45	-7.96383	7042.55	-7.96383	5480.72	-7.96383	3987.92	-7.96383	2564.48	-7.96383	1283.07	-7.96383	-36.018
-7.96337	14773.4	-7.96337	13174.9	-7.96337	11686.6	-7.96337	10197.6	-7.96337	8530.53	-7.96337	7042.56	-7.96337	5480.89	-7.96337	3987.95	-7.96337	2564.45	-7.96337	1283.2	-7.96337	-35.8736
-7.96291	14773.6	-7.96291	13174.9	-7.96291	11686.3	-7.96291	10197.4	-7.96291	8530.28	-7.96291	7042.52	-7.96291	5480.97	-7.96291	3987.92	-7.96291	2564.22	-7.96291	1283.64	-7.96291	-36.2479
-7.96245	14773.5	-7.96245	13175	-7.96245	11686.2	-7.96245	10197.5	-7.96245	8530.22	-7.96245	7042.5	-7.96245	5480.71	-7.96245	3987.76	-7.96245	2564.19	-7.96245	1283.55	-7.96245	-36.407
-7.962	14773.5	-7.962	13175	-7.962	11686.2	-7.962	10197.5	-7.962	8530.28	-7.962	7042.61	-7.962	5480.69	-7.962	3988.07	-7.962	2564.16	-7.962	1283.43	-7.962	-36.2768
-7.96154	14773.6	-7.96154	13175.1	-7.96154	11686.4	-7.96154	10197.3	-7.96154	8530.15	-7.96154	7042.4	-7.96154	5480.75	-7.96154	3988.14	-7.96154	2564.2	-7.96154	1283.59	-7.96154	-36.4441
-7.96108	14773.6	-7.96108	13174.8	-7.96108	11686.5	-7.96108	10197.4	-7.96108	8530.29	-7.96108	7042.55	-7.96108	5480.87	-7.96108	3988.12	-7.96108	2564.18	-7.96108	1283.4	-7.96108	-36.4063
-7.96062	14773.5	-7.96062	13174.8	-7.96062	11686.6	-7.96062	10197.7	-7.96062	8530.1	-7.96062	7042.67	-7.96062	5480.87	-7.96062	3987.95	-7.96062	2564.23	-7.96062	1283.5	-7.96062	-36.3819
-7.96016	14773.6	-7.96016	13174.7	-7.96016	11686.6	-7.96016	10197.6	-7.96016	8530.33	-7.96016	7042.66	-7.96016	5480.93	-7.96016	3987.96	-7.96016	2564.42	-7.96016	1283.27	-7.96016	-36.1045
-7.9597	14773.7	-7.9597	13174.7	-7.9597	11686.4	-7.9597	10197.3	-7.9597	8530.3	-7.9597	7042.54	-7.9597	5481.25	-7.9597	3987.96	-7.9597	2564.22	-7.9597	1283.45	-7.9597	-36.3773
-7.95925	14773.4	-7.95925	13174.9	-7.95925	11686.3	-7.95925	10197.2	-7.95925	8530.15	-7.95925	7042.59	-7.95925	5481.22	-7.95925	3988.14	-7.95925	2564.03	-7.95925	1283.54	-7.95925	-36.494
-7.95879	14773.3	-7.95879	13175.1	-7.95879	11686.4	-7.95879	10197.1	-7.95879	8530.26	-7.95879	7042.5	-7.95879	5481.36	-7.95879	3987.84	-7.95879	2564.3	-7.95879	1283.53	-7.95879	-36.3962
-7.95833	14773.5	-7.95833	13175	-7.95833	11686.2	-7.95833	10197.2	-7.95833	8530.44	-7.95833	7042.53	-7.95833	5481.15	-7.95833	3988.1	-7.95833	2564.62	-7.95833	1283.3	-7.95833	-36.3032
-7.95787	14773.7	-7.95787	13174.8	-7.95787	11686	-7.95787	10197.3	-7.95787	8530.16	-7.95787	7042.27	-7.95787	5480.91	-7.95787	3988.1	-7.95787	2564.61	-7.95787	1283.21	-7.95787	-36.2965
-7.95741	14773.7	-7.95741	13175	-7.95741	11686.1	-7.95741	10197.4	-7.95741	8530.36	-7.95741	7042.26	-7.95741	5480.92	-7.95741	3988.1	-7.95741	2564.19	-7.95741	1283.33	-7.95741	-36.3048
-7.95695	14773.6	-7.95695	13175.2	-7.95695	11686	-7.95695	10197.6	-7.95695	8530.25	-7.95695	7042.55	-7.95695	5481.18	-7.95695	3988.07	-7.95695	2564.05	-7.95695	1283.53	-7.95695	-36.2197
-7.9565	14773.5	-7.9565	13175	-7.9565	11686.1	-7.9565	10197.7	-7.9565	8530.11	-7.9565	7042.68	-7.9565	5481.25	-7.9565	3987.8	-7.9565	2564.01	-7.9565	1283.56	-7.9565	-36.3788
-7.95604	14773.5	-7.95604	13175.1	-7.95604	11686.2	-7.95604	10197.6	-7.95604	8529.98	-7.95604	7042.68	-7.95604	5480.84	-7.95604	3987.67	-7.95604	2564.05	-7.95604	1283.53	-7.95604	-36.3262
-7.95558	14773.6	-7.95558	13175	-7.95558	11686.3	-7.95558	10197.3	-7.95558	8530.12	-7.95558	7042.56	-7.95558	5481	-7.95558	3987.76	-7.95558	2564.12	-7.95558	1283.52	-7.95558	-36.3814
-7.95512	14773.3	-7.95512	13174.9	-7.95512	11686.1	-7.95512	10197.6	-7.95512	8530.14	-7.95512	7042.55	-7.95512	5480.81	-7.95512	3987.94	-7.95512	2564.33	-7.95512	1283.37	-7.95512	-36.3287
-7.95466	14773.4	-7.95466	13174.8	-7.95466	11686.2	-7.95466	10197.8	-7.95466	8530.2	-7.95466	7042.44	-7.95466	5480.88	-7.95466	3987.73	-7.95466	2564.21	-7.95466	1283.41	-7.95466	-36.3659
-7.9542	14773.2	-7.9542	13175.1	-7.9542	11686.4	-7.9542	10197.7	-7.9542	8530.14	-7.9542	7042.42	-7.9542	5480.97	-7.9542	3987.99	-7.9542	2564.26	-7.9542	1283.1	-7.9542	-36.3364
-7.95375	14773.4	-7.95375	13175.2	-7.95375	11686.3	-7.95375	10197.6	-7.95375	8530.28	-7.95375	7042.77	-7.95375	5480.77	-7.95375	3988.05	-7.95375	2564.27	-7.95375	1283.33	-7.95375	-36.3575
-7.95329	14773.5	-7.95329	13175	-7.95329	11686.2	-7.95329	10197.5	-7.95329	8530.21	-7.95329	7042.8	-7.95329	5480.79	-7.95329	3988.02	-7.95329	2564.29	-7.95329	1283.43	-7.95329	-36.2917
-7.95283	14773.7	-7.95283	13174.8	-7.95283	11686.3	-7.95283	10197.5	-7.95283	8530.14	-7.95283	7042.77	-7.95283	5480.85	-7.95283	3987.82	-7.95283	2564.35	-7.95283	1283.64	-7.95283	-36.0618
-7.95237	14773.4	-7.95237	13174.7	-7.95237	11686.3	-7.95237	10197.7	-7.95237	8530.12	-7.95237	7042.75	-7.95237	5480.96	-7.95237	3987.73	-7.95237	2564.66	-7.95237	1283.66	-7.95237	-35.9372
-7.95191	14773.4	-7.95191	13174.9	-7.95191	11686.4	-7.95191	10197.4	-7.95191	8530.23	-7.95191	7042.79	-7.95191	5481.19	-7.95191	3988.06	-7.95191	2564.67	-7.95191	1283.65	-7.95191	-35.9645
-7.95145	14773.4	-7.95145	13174.7	-7.95145	11686.4	-7.95145	10197.4	-7.95145	8530.3	-7.95145	7042.67	-7.95145	5481.11	-7.95145	3988.14	-7.95145	2564.37	-7.95145	1283.73	-7.95145	-36.1
-7.95099	14773.5	-7.95099	13174.7	-7.95099	11686.1	-7.95099	10197.4	-7.95099	8530.26	-7.95099	7042.64	-7.95099	5481.06	-7.95099	3988.01	-7.95099	2564.16	-7.95099	1283.58	-7.95099	-36.1692
-7.95054	14773.5	-7.95054	13174.8	-7.95054	11686.2	-7.95054	10197.5	-7.95054	8530.09	-7.95054	7042.64	-7.95054	5481.11	-7.95054	3988	-7.95054	2563.96	-7.95054	1283.49	-7.95054	-36.2751
-7.95008	14773.3	-7.95008	13175	-7.95008	11686.3	-7.95008	10197.5	-7.95008	8530.19	-7.95008	7042.81	-7.95008	5480.82	-7.95008	3987.78	-7.95008	2564.01	-7.95008	1283.29	-7.95008	-36.293
-7.94962	14773.6	-7.94962	13175.1	-7.94962	11686.4	-7.94962	10197.6	-7.94962	8530.09	-7.94962	7042.48	-7.94962	5480.86	-7.94962	3987.98	-7.94962	2564.17	-7.94962	1283.35	-7.94962	-36.2707
-7.94916	14773.8	-7.94916	13175	-7.94916	11686.2	-7.94916	10197.6	-7.94916	8530.15	-7.94916	7042.55	-7.94916	5480.94	-7.94916	3988.16	-7.94916	2564.22	-7.94916	1283.55	-7.94916	-36.4105
-7.9487	14773.6	-7.9487	13175.4	-7.9487	11686.1	-7.9487	10197.5	-7.9487	8529.99	-7.9487	7042.65	-7.9487	5481.02	-7.9487	3988.22	-7.9487	2564.16	-7.9487	1283.49	-7.9487	-36.1866
-7.94824	14773.5	-7.94824	13175.3	-7.94824	11686.1	-7.94824	10197.6	-7.94824	8530.08	-7.94824	7042.52	-7.94824	5480.97	-7.94824	3987.93	-7.94824	2564.18	-7.94824	1283.61	-7.94824	-36.141
-7.94779	14773.6	-7.94779	13175.2	-7.94779	11686.1	-7.94779	10197.7	-7.94779	8530.17	-7.94779	7042.66	-7.94779	5481.03	-7.94779	3987.75	-7.94779	2564.06	-7.94779	1283.6	-7.94779	-35.9939
-7.94733	14773.5	-7.94733	13175	-7.94733	11686.2	-7.94733	10197.9	-7.94733	8530.26	-7.94733	7042.54	-7.94733	5481.01	-7.94733	3987.94	-7.94733	2564	-7.94733	1283.41	-7.94733	-36.0443
-7.94687	14773.5	-7.94687	13175.3	-7.94687	11686.3	-7.94687	10197.8	-7.94687	8530.26	-7.94687	7042.39	-7.94687	5480.92	-7.94687	3987.95	-7.94687	2564.07	-7.94687	1283.47	-7.94687	-36.0453
-7.94641	14773.4	-7.94641	13175.4	-7.94641	11686.3	-7.94641	10197.7	-7.94641	8530.24	-7.94641	7042.59	-7.94641	5480.84	-7.94641	3988.05	-7.94641	2564.21	-7.94641	1283.55	-7.94641	-36.2232
-7.94595	14773.3	-7.94595	13175.2	-7.94595	11686.3	-7.94595	10197.6	-7.94595	8530.18	-7.94595	7042.6	-7.94595	5480.92	-7.94595	3988.11	-7.94595	2564.28	-7.94595	1283.67	-7.94595	-36.1523
-7.94549	14773.5	-7.94549	13175.2	-7.94549	11686.3	-7.94549	10197.5	-7.94549	8530.24	-7.94549	7042.66	-7.94549	5481.22	-7.94549	3987.98	-7.94549	2564.41	-7.94549	1283.55	-7.94549	-36.0674
-7.94504	14773.6	-7.94504	13175.1	-7.94504	11686.4	-7.94504	10197.5	-7.94504	8530.08	-7.94504	7042.53	-7.94504	5481.33	-7.94504	3988.01	-7.94504	2564.3	-7.94504	1283.46	-7.94504	-35.8377
-7.94458	14773.6	-7.94458	13174.8	-7.94458	11686.4	-7.94458	10197.5	-7.94458	8530.1	-7.94458	7042.36	-7.94458	5481.23	-7.94458	3987.95	-7.94458	2564.38	-7.94458	1283.55	-7.94458	-36.0525
-7.94412	14773.7	-7.94412	13174.8	-7.94412	11686.3	-7.94412	10197.3	-7.94412	8530.32	-7.94412	7042.51	-7.94412	5481.27	-7.94412	3987.83	-7.94412	2564.52	-7.94412	1283.44	-7.94412	-36.1935
-7.94366	14773.6	-7.94366	13174.9	-7.94366	11686.2	-7.94366	10197.4	-7.94366	8530.47	-7.94366	7042.65	-7.94366	5481.28	-7.94366	3987.87	-7.94366	2564.29	-7.94366	1283.55	-7.94366	-35.9525
-7.9432	14773.6	-7.9432	13174.9	-7.9432	11686.2	-7.9432	10197.5	-7.9432	8530.2	-7.9432	7042.5	-7.9432	5481.23	-7.9432	3987.86	-7.9432	2564.11	-7.9432	1283.44	-7.9432	-36.1805
-7.94274	14773.6	-7.94274	13174.9	-7.94274	11686.3	-7.94274	10197.5	-7.94274	8530.1	-7.94274	7042.53	-7.94274	5481.1	-7.94274	3987.89	-7.94274	2564.21	-7.94274	1283.46	-7.94274	-36.0708
-7.94229	14773.5	-7.94229	13174.9	-7.94229	11686.5	-7.94229	10197.5	-7.94229	8530.21	-7.94229	7042.74	-7.94229	5481.2	-7.94229	3987.93	-7.94229	2564.35	-7.94229	1283.44	-7.94229	-36.1678
-7.94183	14773.6	-7.94183	13174.8	-7.94183	11686.3	-7.94183	10197.6	-7.94183	8530.14	-7.94183	7042.72	-7.94183	5481.01	-7.94183	3988.13	-7.94183	2564.28	-7.94183	1283.54	-7.94183	-36.1953
-7.94137	14773.7	-7.94137	13174.8	-7.94137	11686.3	-7.94137	10197.6	-7.94137	8530.06	-7.94137	7042.65	-7.94137	5480.97	-7.94137	3988.08	-7.94137	2564.45	-7.94137	1283.57	-7.94137	-36.2719
-7.94091	14773.9	-7.94091	13174.9	-7.94091	11686.2	-7.94091	10197.5	-7.94091	8529.82	-7.94091	7042.54	-7.94091	5480.98	-7.94091	3987.68	-7.94091	2564.42	-7.94091	1283.62	-7.94091	-36.2664
-7.94045	14773.7	-7.94045	13175	-7.94045	11686.2	-7.94045	10197.8	-7.94045	8529.8	-7.94045	7042.63	-7.94045	5481.05	-7.94045	3987.64	-7.94045	2564.24	-7.94045	1283.47	-7.94045	-36.2636
-7.93999	14773.5	-7.93999	13175.1	-7.93999	11686.2	-7.93999	10197.7	-7.93999	8530.23	-7.93999	7042.73	-7.93999	5481.13	-7.93999	3988.13	-7.93999	2564.24	-7.93999	1283.41	-7.93999	-36.0291
-7.93953	14773.5	-7.93953	13175	-7.93953	11686.1	-7.93953	10197.7	-7.93953	8530.14	-7.93953	7042.7	-7.93953	5481.09	-7.93953	3988.16	-7.93953	2564.3	-7.93953	1283.5	-7.93953	-36.0468
-7.93908	14773.5	-7.93908	13174.9	-7.93908	11686.2	-7.93908	10197.5	-7.93908	8530.25	-7.93908	7042.59	-7.93908	5481.13	-7.93908	3988	-7.93908	2564.2	-7.93908	1283.67	-7.93908	-35.9819
-7.93862	14773.6	-7.93862	13174.9	-7.93862	11686.4	-7.93862	10197.6	-7.93862	8530.24	-7.93862	7042.46	-7.93862	5481.12	-7.93862	3988.06	-7.93862	2564.27	-7.93862	1283.84	-7.93862	-36.1275
-7.93816	14773.6	-7.93816	13175	-7.93816	11686.6	-7.93816	10197.6	-7.93816	8530.1	-7.93816	7042.57	-7.93816	5481.18	-7.93816	3988	-7.93816	2564.24	-7.93816	1283.55	-7.93816	-36.2996
-7.9377	14773.8	-7.9377	13175.3	-7.9377	11686.5	-7.9377	10197.7	-7.9377	8529.88	-7.9377	7042.29	-7.9377	5481.49	-7.9377	3988.18	-7.9377	2564.27	-7.9377	1283.45	-7.9377	-36.2505
-7.93724	14773.7	-7.93724	13175.2	-7.93724	11686.3	-7.93724	10197.7	-7.93724	8530.02	-7.93724	7042.42	-7.93724	5481.17	-7.93724	3988.18	-7.93724	2564.17	-7.93724	1283.43	-7.93724	-36.3351
-7.93678	14773.7	-7.93678	13174.9	-7.93678	11686.4	-7.93678	10197.4	-7.93678	8530.35	-7.93678	7042.61	-7.93678	5480.94	-7.93678	3987.85	-7.93678	2564.27	-7.93678	1283.69	-7.93678	-36.3883
-7.93633	14773.6	-7.93633	13175.1	-7.93633	11686.6	-7.93633	10197.3	-7.93633	8530.27	-7.93633	7042.39	-7.93633	5480.88	-7.93633	3987.77	-7.93633	2564.07	-7.93633	1283.53	-7.93633	-36.0933
-7.93587	14773.4	-7.93587	13175.3	-7.93587	11686.4	-7.93587	10197.6	-7.93587	8530.07	-7.93587	7042.59	-7.93587	5480.88	-7.93587	3987.72	-7.93587	2564.03	-7.93587	1283.44	-7.93587	-36.2447
-7.93541	14773.6	-7.93541	13175.3	-7.93541	11686.3	-7.93541	10197.6	-7.93541	8530.09	-7.93541	7042.52	-7.93541	5480.91	-7.93541	3987.73	-7.93541	2564.33	-7.93541	1283.27	-7.93541	-36.3654
-7.93495	14773.5	-7.93495	13175.3	-7.93495	11686.4	-7.93495	10197.6	-7.93495	8530.37	-7.93495	7042.31	-7.93495	5481.15	-7.93495	3987.96	-7.93495	2564.37	-7.93495	1283.21	-7.93495	-36.3078
-7.93449	14773.6	-7.93449	13175.2	-7.93449	11686.4	-7.93449	10197.6	-7.93449	8530.42	-7.93449	7042.23	-7.93449	5481.09	-7.93449	3987.63	-7.93449	2564.22	-7.93449	1283.32	-7.93449	-36.0273
-7.93403	14773.4	-7.93403	13175	-7.93403	11686.4	-7.93403	10197.5	-7.93403	8530.34	-7.93403	7042.41	-7.93403	5481.11	-7.93403	3987.71	-7.93403	2564.43	-7.93403	1283.5	-7.93403	-36.0059
-7.93358	14773.6	-7.93358	13175.2	-7.93358	11686.4	-7.93358	10197.3	-7.93358	8530.43	-7.93358	7042.61	-7.93358	5480.9	-7.93358	3988.12	-7.93358	2564.23	-7.93358	1283.58	-7.93358	-35.9923
-7.93312	14773.4	-7.93312	13175.2	-7.93312	11686.4	-7.93312	10197.2	-7.93312	8530.49	-7.93312	7042.62	-7.93312	5480.92	-7.93312	3987.8	-7.93312	2564.03	-7.93312	1283.5	-7.93312	-36.1621
-7.93266	14773.6	-7.93266	13175.1	-7.93266	11686.6	-7.93266	10197.4	-7.93266	8530.53	-7.93266	7042.82	-7.93266	5480.86	-7.93266	3987.9	-7.93266	2564.18	-7.93266	1283.36	-7.93266	-36.2274
-7.9322	14773.5	-7.9322	13175	-7.9322	11686.3	-7.9322	10197.4	-7.9322	8530.34	-7.9322	7042.81	-7.9322	5480.93	-7.9322	3987.63	-7.9322	2564.19	-7.9322	1283.32	-7.9322	-36.2163
-7.93174	14773.5	-7.93174	13174.8	-7.93174	11686.5	-7.93174	10197.7	-7.93174	8530.37	-7.93174	7042.58	-7.93174	5481.02	-7.93174	3987.76	-7.93174	2564.06	-7.93174	1283.42	-7.93174	-36.1969
-7.93128	14773.5	-7.93128	13174.8	-7.93128	11686.5	-7.93128	10197.6	-7.93128	8530.06	-7.93128	7042.46	-7.93128	5481.08	-7.93128	3988.01	-7.93128	2564.3	-7.93128	1283.49	-7.93128	-36.0965
-7.93083	14773.6	-7.93083	13174.8	-7.93083	11686.1	-7.93083	10197.5	-7.93083	8529.87	-7.93083	7042.33	-7.93083	5481.12	-7.93083	3987.91	-7.93083	2564.33	-7.93083	1283.24	-7.93083	-36.1695
-7.93037	14773.6	-7.93037	13174.8	-7.93037	11686.1	-7.93037	10197.4	-7.93037	8529.98	-7.93037	7042.35	-7.93037	5481.18	-7.93037	3988	-7.93037	2564.13	-7.93037	1283.47	-7.93037	-36.1272
-7.92991	14773.6	-7.92991	13174.8	-7.92991	11686.4	-7.92991	10197.5	-7.92991	8529.95	-7.92991	7042.51	-7.92991	5481.17	-7.92991	3987.95	-7.92991	2564.12	-7.92991	1283.49	-7.92991	-36.0532
[truncated: 63,537 more rows]

## Sheet: Figure 5a
	Swelling Ratio (%)
Times (min)	THFOW2500	Y error	THFOW1500	Y error	THFOW1200	Y error	THFOW800	Y error
0	100	0	100	0	100	0	100	0
5	99.1674	1.6929	113.269	1.46026	106.689	2.6705	102.995	0.08387
10	100.947	0.38408	126.022	0.4561	114.865	5.72976	106.898	0.14686
15	101.291	0.44031	136.998	2.09283	122.951	3.41343	118.339	0.33181
30	103.184	0.349	147.978	3.58779	125.816	1.29981	122.625	1.96295
60	104.664	0.39137	156.128	3.47228	128.346	1.30543	125.328	2.75378
90	106.531	1.01807	158.301	1.82304	129.488	1.20474	126.784	2.55635
120	107.282	1.14974	159.646	2.81913	131.207	1.00789	128.813	2.07312
180	107.69	1.08096	160.033	2.78438	132.543	1.19986	130.223	2.22359
240	108.003	1.19144	160.157	3.28442	133.964	1.61012	131.18	2.54162
300	108.499	1.44286	160.562	3.1511	135.273	1.80524	131.806	2.14428
400	109.213	1.61736	160.323	3.56899	136.086	2.30761	132.1	1.97961
500	109.685	1.35412	160.237	3.58617	136.933	2.22158	132.593	1.78707
700	110.201	1.61498	160.276	3.5243	137.678	2.29154	132.906	1.66129
900	110.486	1.57489	160.815	4.04678	137.987	2.26208	133.412	1.61038
1140	111.062	1.71142	160.874	3.73484	138.931	2.50141	133.728	1.52964
2880	111.956	1.80528	162.298	4.37825	138.139	2.67395	134.015	1.25751
4320	112.238	1.87541	162.89	4.97462	138.27	2.25194	134.179	1.24777
5760	112.727	1.89535	163.819	4.98309	138.766	2.56904	134.439	1.18652
7200	113.132	1.77689	164.574	5.42243	138.654	2.34498	134.654	1.25121

## Sheet: Figure 5b
	Tensile strength (MPa)	Young's Modulus (kPa)	Elongation (%)
THFOW2500	486.7	298.5	271.3
	478.3	300.8	239.1
	491.8	328.8	259.7
	442.3	312.1	234.9
	527.1	337.3	263.1
THFOW1500	351.2	231.1	224.9
	347.1	191.7	224.9
	302.9	229.2	196.8
	386.1	245.2	253.4
	304.1	168.5	215.6
THFOW1200	312.1	240.2	177.3
	286.3	237.2	163.3
	280.4	185.1	198.3
	300.1	195.7	232.3
	309.9	198.5	238.4
THFOW800	267.8	156.9	262.5
	240.9	147.9	239.7
	282.6	171.3	194.5
	233.5	125.6	215.8
	209.9	143.7	201.6

## Sheet: Figure 5d
Distance	Light intensity (dB)
0	0
0.01	-0.0599
0.02	0
0.03	0.1853
0.04	0.22496
0.05	0.22872
0.06	0.22987
0.07	0.18841
0.08	0.18786
0.09	0.18786
0.1	0.18786
0.11	0.19041
0.12	0.22986
0.13	0.19892
0.14	0.11677
0.15	-0.02852
0.16	-0.04873
0.17	0.00927
0.18	-0.1191
0.19	-0.17112
0.2	-0.08045
0.21	0.08452
0.22	0.07916
0.23	0.04054
0.24	-0.08205
0.25	-0.1944
0.26	-0.16031
0.27	-0.00332
0.28	0.13543
0.29	0.31885
0.3	0.15951
0.31	0.04677
0.32	0.03908
0.33	0.09195
0.34	-0.15608
0.35	-0.12834
0.36	-0.16966
0.37	-0.24568
0.38	-0.38768
0.39	-0.45428
0.4	-0.44316
0.41	-0.35261
0.42	-0.28108
0.43	-0.37168
0.44	-0.44974
0.45	-0.4037
0.46	-0.35421
0.47	-0.37047
0.48	-0.40684
0.49	-0.41992
0.5	-0.51941
0.51	-0.57347
0.52	-0.59515
0.53	-0.58213
0.54	-0.5469
0.55	-0.40561
0.56	-0.44626
0.57	-0.69793
0.58	-0.7751
0.59	-0.71971
0.6	-0.65996
0.61	-0.58908
0.62	-0.55925
0.63	-0.51014
0.64	-0.43623
0.65	-0.43277
0.66	-0.39598
0.67	-0.55839
0.68	-0.62364
0.69	-0.69472
0.7	-0.7266
0.71	-0.72275
0.72	-0.75941
0.73	-0.78545
0.74	-0.75667
0.75	-0.69112
0.76	-0.60546
0.77	-0.43103
0.78	-0.1739
0.79	-0.04014
0.8	-0.19297
0.81	-0.39831
0.82	-0.47136
0.83	-0.41543
0.84	-0.08933
0.85	0.02932
0.86	-0.35329
0.87	-0.33064
0.88	-0.1194
0.89	0.10493
0.9	0.12508
0.91	-0.10502
0.92	0.02839
0.93	0.32472
0.94	-0.02171
0.95	-0.37068
0.96	-0.39572
0.97	-0.40448
0.98	-0.38109
0.99	-0.33176
1	-0.23532
1.01	-0.21207
1.02	-0.29644
1.03	-0.41544
1.04	-0.43632
1.05	-0.23419
1.06	-0.03404
1.07	-0.21355
1.08	-0.26129
1.09	-0.1118
1.1	-0.1015
1.11	-0.25489
1.12	-0.41261
1.13	-0.32194
1.14	-0.37048
1.15	-0.50854
1.16	-0.42474
1.17	0.02249
1.18	-0.0112
1.19	-0.28793
1.2	-0.35226
1.21	-0.18282
1.22	-0.02973
1.23	-0.30942
1.24	-0.55988
1.25	-0.49617
1.26	-0.16516
1.27	-0.32539
1.28	-0.49832
1.29	-0.37496
1.3	-0.31195
1.31	-0.35032
1.32	-0.36531
1.33	-0.36777
1.34	-0.39461
1.35	-0.43727
1.36	-0.46195
1.37	-0.48768
1.38	-0.52168
1.39	-0.54304
1.4	-0.51279
1.41	-0.48249
1.42	-0.54882
1.43	-0.50887
1.44	-0.26399
1.45	-0.11885
1.46	-0.21605
1.47	-0.55225
1.48	-0.61698
1.49	-0.61434
1.5	-0.61578
1.51	-0.62727
1.52	-0.60118
1.53	-0.55221
1.54	-0.57366
1.55	-0.53674
1.56	-0.53817
1.57	-0.57524
1.58	-0.59052
1.59	-0.50467
1.6	-0.41001
1.61	-0.46945
1.62	-0.37658
1.63	-0.53908
1.64	-0.57591
1.65	-0.50418
1.66	-0.55112
1.67	-0.54755
1.68	-0.52858
1.69	-0.47735
1.7	-0.52689
1.71	-0.529
1.72	-0.57759
1.73	-0.40148
1.74	-0.11951
1.75	-0.34261
1.76	-0.53858
1.77	-0.53883
1.78	-0.39596
1.79	-0.41184
1.8	-0.56071
1.81	-0.75569
1.82	-0.77431
1.83	-0.77456
1.84	-0.77477
1.85	-0.81119
1.86	-0.83189
1.87	-0.88978
1.88	-0.79852
1.89	-0.86938
1.9	-1.01496
1.91	-0.86875
1.92	-0.54285
1.93	-0.54667
1.94	-0.8588
1.95	-0.86067
1.96	-0.70207
1.97	-0.88886
1.98	-0.9243
1.99	-0.89171
2	-0.89193
2.01	-0.7862
2.02	-0.90055
2.03	-0.98056
2.04	-1.03859
2.05	-0.84661
2.06	-0.97421
2.07	-1.06344
2.08	-1.08657
2.09	-1.08687
2.1	-1.12103
2.11	-1.22243
2.12	-1.27923
2.13	-1.12208
2.14	-0.89806
2.15	-1.11686
2.16	-1.39594
2.17	-1.49316
2.18	-1.57727
2.19	-1.53622
2.2	-1.4935
2.21	-1.53681
2.22	-1.50308
2.23	-1.29149
2.24	-1.30452
2.25	-1.2706
2.26	-1.02505
2.27	-1.23814
2.28	-1.55481
2.29	-1.71846
2.3	-1.66576
2.31	-1.55033
2.32	-1.48252
2.33	-1.35891
2.34	-1.397
2.35	-1.43243
2.36	-1.46965
2.37	-1.40241
2.38	-1.40073
2.39	-1.36953
2.4	-1.43956
2.41	-1.4391
2.42	-1.55751
2.43	-1.12308
2.44	-0.64632
2.45	-0.30637
2.46	-0.51531
2.47	-0.76423
2.48	-0.57707
2.49	-0.51717
2.5	-0.59275
2.51	-0.67841
2.52	-0.72644
2.53	-0.94928
2.54	-1.20577
2.55	-1.28653
2.56	-1.61322
2.57	-1.72515
2.58	-2.06122
2.59	-2.19979
2.6	-2.13474
2.61	-1.91411
2.62	-2.28176
2.63	-2.26627
2.64	-1.46947
2.65	-1.31032
2.66	-1.71848
2.67	-1.88435
2.68	-1.8868
2.69	-1.73226
2.7	-1.48253
2.71	-1.60905
2.72	-1.87253
2.73	-1.89592
2.74	-1.74818
2.75	-1.74903
2.76	-1.7817
2.77	-1.72127
2.78	-1.99795
2.79	-2.10794
2.8	-1.87108
2.81	-1.4725
2.82	-1.60354
2.83	-1.61906
2.84	-1.4069
2.85	-1.53824
2.86	-1.64502
2.87	-1.72721
2.88	-1.99034
2.89	-2.14939
2.9	-2.31211
2.91	-2.40864
2.92	-2.44955
2.93	-2.49035
2.94	-2.5085
2.95	-2.47515
2.96	-2.27623
2.97	-2.14272
2.98	-2.09841
2.99	-2.22874
3	-2.39107
3.01	-2.42164
3.02	-2.61019
3.03	-2.68102
3.04	-2.54818
3.05	-2.2964
3.06	-1.85159
3.07	-1.82367
3.08	-2.17564
3.09	-2.26274
3.1	-2.42212
3.11	-2.5254
3.12	-2.22484
3.13	-2.23668
3.14	-2.76635
3.15	-2.79443
3.16	-2.55364
3.17	-2.47648
3.18	-2.32746
3.19	-2.35666
3.2	-2.48746
3.21	-2.55008
3.22	-2.60778
3.23	-2.48627
3.24	-2.27636
3.25	-2.17531
3.26	-2.15786
3.27	-2.45366
3.28	-2.47924
3.29	-2.42206
3.3	-2.24517
3.31	-2.25096
3.32	-2.36763
3.33	-2.42531
3.34	-2.46913
3.35	-2.41632
3.36	-2.37659
3.37	-2.51114
3.38	-2.43763
3.39	-2.48284
3.4	-2.51235
3.41	-2.38193
3.42	-2.29602
3.43	-2.25756
3.44	-2.01431
3.45	-1.67322
3.46	-1.84034
3.47	-1.98018
3.48	-1.55158
3.49	-1.18585
3.5	-1.3137
3.51	-1.32304
3.52	-1.44305
3.53	-1.59076
3.54	-1.53502
3.55	-1.27935
3.56	-1.34016
3.57	-1.60492
3.58	-1.88932
3.59	-2.06306
3.6	-2.14287
3.61	-2.1658
3.62	-2.22045
3.63	-2.38993
3.64	-2.39183
3.65	-2.42066
3.66	-2.50745
3.67	-2.75003
3.68	-2.66323
3.69	-2.60403
3.7	-2.60172
3.71	-2.5732
3.72	-2.51802
3.73	-2.40526
3.74	-2.56746
3.75	-2.74725
3.76	-2.75193
3.77	-2.75403
3.78	-2.78085
3.79	-2.87195
3.8	-2.68938
3.81	-2.4939
3.82	-2.43248
3.83	-2.04675
3.84	-1.68106
3.85	-1.97017
3.86	-2.24447
3.87	-1.9605
3.88	-1.90226
3.89	-1.82426
3.9	-1.94032
3.91	-2.26328
3.92	-1.96091
3.93	-1.76091
3.94	-1.83322
3.95	-1.9455
3.96	-1.93247
3.97	-1.86138
3.98	-1.74196
3.99	-1.74965
4	-1.66966
4.01	-1.28661
4.02	-1.6964
4.03	-1.92513
4.04	-2.10642
4.05	-2.1968
4.06	-2.06941
4.07	-2.11512
4.08	-2.14753
4.09	-2.23649
4.1	-2.09645
4.11	-1.81659
4.12	-2.15673
4.13	-2.51991
4.14	-2.53304
4.15	-2.44563
4.16	-2.41671
4.17	-2.4411
4.18	-2.44109
4.19	-2.45302
4.2	-2.5769
4.21	-2.55728
4.22	-2.56701
4.23	-2.61814
4.24	-2.64931
4.25	-2.48026
4.26	-2.06569
4.27	-2.11813
4.28	-2.30695
4.29	-2.48627
4.3	-2.55702
4.31	-2.3674
4.32	-2.4203
4.33	-2.37044
4.34	-2.31781
4.35	-2.1641
4.36	-2.43094
4.37	-3.06775
4.38	-3.29295
4.39	-3.19917
4.4	-3.09274
4.41	-2.97762
4.42	-3.11035
4.43	-3.10475
4.44	-3.06446
4.45	-3.15207
4.46	-3.20097
4.47	-3.41635
4.48	-3.54731
4.49	-3.20414
4.5	-2.95505
4.51	-3.06133
4.52	-3.0793
4.53	-3.20497
4.54	-3.28021
4.55	-3.37532
4.56	-3.43656
4.57	-3.44179
4.58	-3.53715
4.59	-3.69341
4.6	-3.71479
4.61	-3.67739
4.62	-3.76378
4.63	-3.93291
4.64	-4.04401
4.65	-3.9568
4.66	-3.8892
4.67	-3.76777
4.68	-3.56529
4.69	-3.49289
4.7	-3.27818
4.71	-2.06409
4.72	-2.22255
4.73	-2.96389
4.74	-2.92435
4.75	-2.75835
4.76	-2.64892
4.77	-2.58249
4.78	-2.47272
4.79	-2.31659
4.8	-2.59921
4.81	-2.89285
4.82	-2.91802
4.83	-2.66778
4.84	-2.53374
4.85	-2.64964
4.86	-2.72154
4.87	-2.80875
4.88	-2.76728
4.89	-2.78159
4.9	-2.79814
4.91	-2.66679
4.92	-2.52269
4.93	-2.56082
4.94	-2.66808
4.95	-2.66011
4.96	-2.66003
4.97	-2.52787
4.98	-2.75227
4.99	-2.93963
5	-2.90029
5.01	-2.71534
5.02	-2.43577
5.03	-2.49944
5.04	-2.77877
5.05	-2.80971
5.06	-2.68148
5.07	-2.93573
5.08	-3.00967
5.09	-2.84518
5.1	-2.54062
5.11	-2.25735
5.12	-1.83219
5.13	-1.85406
5.14	-2.45841
5.15	-2.84188
5.16	-2.91037
5.17	-2.93211
5.18	-2.94958
5.19	-2.84653
5.2	-2.71002
5.21	-2.73642
5.22	-2.73733
5.23	-2.6755
5.24	-2.13173
5.25	-1.86542
5.26	-2.07014
5.27	-2.09859
5.28	-2.04463
5.29	-2.35791
5.3	-2.52649
5.31	-2.45513
5.32	-2.61145
5.33	-2.77997
5.34	-2.87603
5.35	-2.81276
5.36	-2.63068
5.37	-2.5303
5.38	-2.7126
5.39	-2.71757
5.4	-2.45855
5.41	-2.53931
5.42	-2.45046
5.43	-2.30736
5.44	-2.22594
5.45	-2.1431
5.46	-2.47612
5.47	-2.56799
5.48	-2.48137
5.49	-2.65952
5.5	-2.75395
5.51	-2.75491
5.52	-2.81441
5.53	-3.00524
5.54	-3.1157
5.55	-2.8575
5.56	-2.7618
5.57	-2.85371
5.58	-2.82475
5.59	-2.85727
5.6	-2.86307
5.61	-2.91862
5.62	-2.89332
5.63	-2.87729
5.64	-2.81859
5.65	-2.94165
5.66	-2.88381
5.67	-2.54461
5.68	-2.62114
5.69	-2.86045
5.7	-2.80582
5.71	-2.50586
5.72	-2.27271
5.73	-2.08181
5.74	-1.58913
5.75	-2.05474
5.76	-2.58341
5.77	-2.49492
5.78	-2.25454
5.79	-2.20138
5.8	-1.8596
5.81	-2.02792
5.82	-2.30321
5.83	-2.43228
5.84	-2.58728
5.85	-2.74806
5.86	-2.68414
5.87	-2.42448
5.88	-2.49202
5.89	-2.69881
5.9	-2.97159
5.91	-3.15531
5.92	-3.25333
5.93	-3.21217
5.94	-3.37444
5.95	-3.61813
5.96	-3.66082
5.97	-3.59734
5.98	-3.94316
5.99	-4.20518
6	-4.1383
6.01	-3.71767
6.02	-4.02589
6.03	-3.76535
6.04	-3.63067
6.05	-4.21426
6.06	-4.49943
6.07	-4.41684
6.08	-4.54977
6.09	-4.55303
6.1	-4.53747
6.11	-4.03695
6.12	-3.65335
6.13	-3.23193
6.14	-3.12224
6.15	-3.33641
6.16	-3.57648
6.17	-3.60642
6.18	-3.59554
6.19	-3.23112
6.2	-3.49932
6.21	-3.8861
6.22	-3.8488
6.23	-3.4528
6.24	-3.07966
6.25	-3.17714
6.26	-3.6022
6.27	-4.27302
6.28	-4.92533
6.29	-5.21985
6.3	-5.0372
6.31	-4.82675
6.32	-5.10285
6.33	-5.16667
6.34	-5.26171
6.35	-5.26401
6.36	-4.84722
6.37	-4.15678
6.38	-4.36671
6.39	-5.25562
6.4	-5.39494
6.41	-5.26943
6.42	-5.36358
6.43	-5.2094
6.44	-4.67418
6.45	-4.79101
6.46	-5.07411
6.47	-5.07699
6.48	-5.30875
6.49	-5.34592
6.5	-5.07952
6.51	-4.94393
6.52	-5.24349
6.53	-5.1352
6.54	-4.25127
6.55	-4.01063
6.56	-4.45134
6.57	-3.48235
6.58	-3.06876
6.59	-3.50507
6.6	-3.88759
6.61	-3.54783
6.62	-3.29085
6.63	-2.99349
6.64	-2.73153
6.65	-2.80983
6.66	-2.76047
6.67	-2.58
6.68	-2.79459
6.69	-2.75534
6.7	-2.57155
6.71	-2.58717
6.72	-2.41789
6.73	-2.24184
6.74	-2.34741
6.75	-2.42688
6.76	-2.9677
6.77	-3.41509
6.78	-3.37644
6.79	-3.41641
6.8	-3.16302
6.81	-3.06929
6.82	-3.37269
6.83	-3.26537
6.84	-2.87384
6.85	-3.03422
6.86	-3.55452
6.87	-3.78004
6.88	-3.71968
6.89	-3.63064
6.9	-3.97577
6.91	-4.45126
6.92	-4.34879
6.93	-4.21191
6.94	-4.0797
6.95	-3.69473
6.96	-3.6126
6.97	-3.77943
6.98	-3.6052
6.99	-3.57621
7	-3.60616
7.01	-3.55399
7.02	-3.66624
7.03	-3.94339
7.04	-4.20603
7.05	-4.3168
7.06	-4.46614
7.07	-4.50477
7.08	-4.32631
7.09	-4.1495
7.1	-4.06867
7.11	-4.30304
7.12	-4.89843
7.13	-4.6004
7.14	-5.1926
7.15	-5.45067
7.16	-5.25222
7.17	-4.51081
7.18	-4.84264
7.19	-5.39194
7.2	-5.26131
7.21	-5.25777
7.22	-5.3196
7.23	-5.06643
7.24	-4.90093
7.25	-4.96148
7.26	-5.0757
7.27	-4.89851
7.28	-4.84401
7.29	-4.84564
7.3	-4.1282
7.31	-3.5135
7.32	-3.73944
7.33	-3.6985
7.34	-3.44437
7.35	-3.58204
7.36	-4.08769
7.37	-4.34502
7.38	-4.00419
7.39	-4.04142
7.4	-4.09281
7.41	-3.74025
7.42	-3.28023
7.43	-3.31602
7.44	-3.38407
7.45	-3.24272
7.46	-2.83395
7.47	-3.10469
7.48	-3.73769
7.49	-3.61384
7.5	-2.60131
7.51	-3.27652
7.52	-4.4997
7.53	-4.16327
7.54	-3.36032
7.55	-3.32559
7.56	-3.31513
7.57	-3.2923
7.58	-3.70387
7.59	-4.22453
7.6	-4.41149
7.61	-4.06058
7.62	-3.98209
7.63	-4.01072
7.64	-3.41107
7.65	-2.8882
7.66	-2.90281
7.67	-3.2687
7.68	-3.39677
7.69	-3.65621
7.7	-4.26285
7.71	-4.31654
7.72	-3.85991
7.73	-3.7776
7.74	-3.7114
7.75	-3.44087
7.76	-4.0586
7.77	-4.64766
7.78	-4.79338
7.79	-4.6342
7.8	-3.86621
7.81	-3.31218
7.82	-4.9254
7.83	-5.74656
7.84	-5.28816
7.85	-4.80117
7.86	-4.52996
7.87	-4.99784
7.88	-5.29008
7.89	-5.14016
7.9	-5.19135
7.91	-5.35754
7.92	-5.093
7.93	-4.85685
7.94	-4.3747
7.95	-3.69709
7.96	-3.70969
7.97	-4.46184
7.98	-4.40107
7.99	-3.66958
8	-3.58629
8.01	-3.68313
8.02	-4.06945
8.03	-3.86788
8.04	-3.86403
8.05	-4.28485
8.06	-4.57084
8.07	-4.7796
8.08	-5.1222
8.09	-5.37282
8.1	-5.32224
8.11	-4.76668
8.12	-4.72067
8.13	-5.21573
8.14	-5.26537
8.15	-5.48771
8.16	-5.4885
8.17	-5.51106
8.18	-5.68853
8.19	-5.7949
8.2	-5.61732
8.21	-5.03349
8.22	-4.63385
8.23	-4.61891
8.24	-5.00174
8.25	-5.39131
8.26	-5.55269
8.27	-6.0698
8.28	-6.418
8.29	-6.47152
8.3	-6.53437
8.31	-6.38538
8.32	-6.39188
8.33	-7.00072
8.34	-7.23843
8.35	-7.41272
8.36	-7.21607
8.37	-7.26268
8.38	-7.38793
8.39	-7.57098
8.4	-7.47712
8.41	-7.42502
8.42	-6.64613
8.43	-5.87195
8.44	-5.61978
8.45	-5.98635
8.46	-6.51932
8.47	-7.09003
8.48	-7.20133
8.49	-6.19791
8.5	-5.65627

## Sheet: Figure 6c
irradiating to muclse		PMMA		THFOW
Time	Temperature	Time	Temperature	Time	Temperature
0	28.9702	0	28.6501	0	28.8803
0	28.9702	0.1	28.6602	0.099	28.8853
0.098	29.12	0.2	28.6501	0.198	28.8403
0.198	29.0352	0.3	28.6501	0.298	28.8703
0.298	29.0751	0.4	28.7353	0.398	28.9103
0.398	29.0202	0.5	28.7403	0.498	28.8603
0.498	29.0501	0.635	28.7303	0.598	28.8503
0.598	29.0701	0.723	28.7002	0.699	28.8503
0.698	29.0302	0.809	28.57	0.799	28.8703
0.798	29.0052	0.903	28.5599	0.934	28.9453
0.899	29.0451	1.007	28.5449	1.041	28.9403
0.999	29.0352	1.097	28.5399	1.14	28.8553
1.098	29.0102	1.205	28.5248	1.239	28.9553
1.198	29.0451	1.304	28.6652	1.338	28.8703
1.298	28.9852	1.403	28.5048	1.437	28.8553
1.398	28.9403	1.502	28.5499	1.537	28.9103
1.575	28.9453	1.601	28.58	1.636	28.8803
1.779	29.0401	1.7	28.58	1.745	28.9153
1.883	28.9653	1.8	28.5649	1.834	28.9003
1.976	28.9503	1.9	28.5349	1.933	28.9503
2.076	28.9453	2	28.5248	2.032	28.8653
2.169	28.9752	2.1	28.4897	2.132	28.9303
2.285	28.9602	2.201	28.5048	2.232	28.9403
2.373	28.9353	2.301	28.575	2.433	28.8703
2.472	28.9053	2.401	28.5399	2.532	28.9802
2.571	28.9503	2.501	28.5399	2.634	28.9203
2.671	28.9303	2.6	28.5349	2.733	28.9003
2.77	28.9153	2.701	28.5148	2.833	28.8903
2.869	28.9153	2.801	28.5198	2.933	28.8953
2.968	28.8903	2.901	28.5499	3.033	28.9153
3.067	28.9003	3.001	28.5098	3.133	28.9303
3.167	28.9203	3.101	28.5549	3.233	28.9702
3.267	28.8803	3.201	28.5248	3.333	28.9053
3.367	28.9702	3.301	28.5349	3.434	28.9153
3.487	28.9253	3.401	28.4646	3.533	28.9053
3.601	28.9702	3.501	28.4646	3.634	28.8803
3.701	28.9453	3.601	28.4546	3.733	28.8953
3.801	28.9353	3.701	28.4697	3.833	28.8903
3.902	29.0152	3.801	28.5349	3.935	28.9403
4.002	28.9403	3.936	28.4797	4.033	28.8753
4.102	28.9053	4.044	28.4295	4.133	28.9403
4.202	28.9752	4.143	28.4897	4.235	28.9303
4.302	28.9003	4.242	28.4697	4.343	29.09
4.402	28.9003	4.341	28.4747	4.442	28.9553
4.503	28.8853	4.44	28.4947	4.541	28.9253
4.603	28.9653	4.539	28.595	4.64	28.8903
4.704	28.9003	4.638	28.4847	4.739	28.8853
4.803	28.9453	4.737	28.4797	4.838	28.8903
4.903	28.9503	4.836	28.4747	4.937	28.9303
5.003	28.9503	4.935	28.4897	5.036	28.9203
5.103	28.9653	5.035	28.5198	5.135	28.8753
5.203	28.9403	5.135	28.4847	5.234	28.9103
5.305	28.9053	5.235	28.5248	5.334	28.8703
5.413	28.9003	5.343	28.4997	5.434	28.8403
5.512	28.9453	5.437	28.5148	5.534	28.8303
5.611	28.9403	5.535	28.575	5.634	28.8603
5.71	28.9453	5.635	28.5399	5.734	28.8653
5.81	28.9203	5.735	28.4997	5.834	28.8203
5.91	28.8753	5.835	28.585	5.934	28.9353
6.008	28.9053	5.935	28.5349	6.034	28.8803
6.107	28.8653	6.036	28.5449	6.134	28.9003
6.206	28.8303	6.135	28.5449	6.234	28.8753
6.311	28.7803	6.235	28.5499	6.334	28.8653
6.405	28.7903	6.335	28.4947	6.434	28.8553
6.505	28.7803	6.435	28.5298	6.534	28.8753
6.605	28.8003	6.535	28.6101	6.634	28.9353
6.705	28.7603	6.635	28.5148	6.734	28.8453
6.805	28.8053	6.735	28.5098	6.834	29.0152
6.905	28.8853	6.835	28.4997	6.935	28.8353
7.005	28.8203	6.936	28.5048	7.034	28.8603
7.106	28.7753	7.036	28.5549	7.134	28.8453
7.207	28.8603	7.136	28.5399	7.234	28.8203
7.306	28.7703	7.237	28.5248	7.334	28.8503
7.406	28.7102	7.349	28.5349	7.434	28.8303
7.506	28.7252	7.444	28.5399	7.57	28.8553
7.606	28.8453	7.543	28.5098	7.677	28.8603
7.707	28.7703	7.643	28.5098	7.777	28.8603
7.807	28.7803	7.741	28.5399	7.876	28.8653
7.907	28.8403	7.841	28.5198	7.975	28.9003
8.015	28.8403	7.94	28.5048	8.074	28.8503
8.113	28.8403	8.039	28.4947	8.173	28.8453
8.205	28.8753	8.138	28.4295	8.272	28.9503
8.306	28.8453	8.237	28.4446	8.371	28.8203
8.408	28.8603	8.337	28.4446	8.47	28.7953
8.507	28.8453	8.437	28.4997	8.569	28.8753
8.642	28.8653	8.536	28.4697	8.669	28.9003
8.749	28.8753	8.637	28.5599	8.758	28.9253
8.848	28.8303	8.736	28.5349	8.87	28.9353
8.952	28.9153	8.836	28.4546	8.976	28.9503
9.047	28.8853	8.937	28.5248	9.069	28.9952
9.146	28.8403	9.037	28.5298	9.169	29.0252
9.245	28.9303	9.144	28.4345	9.269	28.9702
9.344	28.7853	9.237	28.5098	9.369	29.0102
9.443	28.8153	9.337	28.5098	9.469	28.9702
9.543	28.8103	9.437	28.4947	9.569	28.9952
9.642	28.8803	9.537	28.4596	9.67	28.9852
9.741	28.8303	9.637	28.5399	9.77	28.9802
9.842	28.7853	9.737	28.4195	9.869	28.9952
9.942	28.8503	9.837	28.4395	9.969	28.9653
10.042	28.8353	9.94	28.4345	10.069	28.9902
10.143	28.7603	10.037	28.4847	10.169	28.9602
10.246	28.8053	10.137	28.4747	10.269	28.9952
10.344	28.7703	10.236	28.4345	10.369	28.9852
10.444	28.7703	10.336	28.3944	10.469	29.0052
10.544	28.7453	10.436	28.3994	10.57	29.0002
10.644	28.6902	10.571	28.3994	10.674	28.9802
10.744	28.7202	10.679	28.3994	10.777	28.9752
10.844	28.6551	10.778	28.4144	10.872	28.9602
10.945	28.7503	10.877	28.4094	10.98	28.9053
11.045	28.6802	10.976	28.4195	11.079	29.0002
11.145	28.7002	11.075	28.3542	11.178	28.8803
[truncated: 11,631 more rows]

## Sheet: Figure 6d
	First stage	Second stage	Third stage
[truncated: 15 more rows]

[truncated: 11 more sheets: Figure S1b, Figure S2a, Figure S2b, Figure S4, Figure S7, Figure S8b, Figure S11, Figure S12, Figure S13b, Figure S14, Figure S16]
